# Supplementary material for: Quantitative Proteomic and Phosphoproteomic Profiling of Lung Tissues from Pulmonary Arterial Hypertension Rat Model
Source: Int J Mol Sci. 2023 Jun 1;24(11):9629. doi: 10.3390/ijms24119629 (PMC10253736; doi:10.3390/ijms24119629)
Supplement: Supplementary file 1 [file ijms-24-09629-s001.zip › Supplementary Table S1_Significantly changed proteins or genes shared by our study and Xiao et al..xlsx]

## Sheet: Week 2 down
Gene name	Description
Clec14a	C-type lectin domain containing 14A
Tmem100	transmembrane protein 100
Tek	TEK receptor tyrosine kinase
Ace	angiotensin I converting enzyme
Apc	APC regulator of WNT signaling pathway
Pafah2	platelet-activating factor acetylhydrolase 2
Vipr1	vasoactive intestinal peptide receptor 1
Dpp4	dipeptidylpeptidase 4
Rdx	radixin
Fmo1	flavin containing dimethylaniline monoxygenase 1
Calcrl	calcitonin receptor like receptor
Dcn	decorin
Prf1	perforin 1
Ttbk2	tau tubulin kinase 2
Inmt	indolethylamine N-methyltransferase
Arrb1	arrestin, beta 1
Adgrl3	adhesion G protein-coupled receptor L3
Acoxl	acyl-CoA oxidase-like
Plekhd1	pleckstrin homology and coiled-coil domain containing D1
Epb41	erythrocyte membrane protein band 4.1
Soga1	suppressor of glucose, autophagy associated 1
Gucy1a2	guanylate cyclase 1 soluble subunit alpha 2
Tppp	tubulin polymerization promoting protein
Gda	guanine deaminase
Serpinb10	serpin family B member 10
Adgrf5	adhesion G protein-coupled receptor F5
Itga1	integrin subunit alpha 1
Bptf	bromodomain PHD finger transcription factor
Cds2	CDP-diacylglycerol synthase 2
Dock9	dedicator of cytokinesis 9
Sorbs1	sorbin and SH3 domain containing 1
Mme	membrane metallo-endopeptidase
Gnai1	G protein subunit alpha i1
Sptbn1	spectrin, beta, non-erythrocytic 1
Enpp4	ectonucleotide pyrophosphatase/phosphodiesterase 4
Tns1	tensin 1
Maob	monoamine oxidase B
Hykk	hydroxylysine kinase
Ahnak	AHNAK nucleoprotein
Akap2	A-kinase anchoring protein 2
Add3	adducin 3
Plcb4	phospholipase C, beta 4

## Sheet: Week 2 up
Gene name	Description
Apoe	apolipoprotein E
Mcpt1	mast cell protease 1
Gpnmb	glycoprotein (transmembrane) nmb
Chaf1b	chromatin assembly factor 1, subunit B (p60)
Arg1	arginase, liver
Cfi	complement component factor i
Plg	plasminogen
C6	complement component 6
C1qb	complement component 1, q subcomponent, beta polypeptide
Ctsd	cathepsin D
Fn1	fibronectin 1
Capg	capping protein (actin filament), gelsolin-like
Nes	nestin
Bax	BCL2-associated X protein
Mcm5	minichromosome maintenance complex component 5
Tubb6	tubulin, beta 6 class V

## Sheet: Week 3 down
Gene name	Description
Maob	monoamine oxidase B
Cth	cystathionine gamma-lyase
Gckr	glucokinase regulator
Pdia5	protein disulfide isomerase family A, member 5
Acoxl	acyl-CoA oxidase-like
Adgrf5	adhesion G protein-coupled receptor F5
Lifr	LIF receptor subunit alpha
Pde3a	phosphodiesterase 3A
Vil1	villin 1
Hpgd	15-hydroxyprostaglandin dehydrogenase
Serpinb10	serpin family B member 10
Herc6	HECT and RLD domain containing E3 ubiquitin protein ligase family member 6
Gpt	glutamic--pyruvic transaminase
Ace	angiotensin I converting enzyme
Oasl	2'-5'-oligoadenylate synthetase-like
Oas1a	2'-5' oligoadenylate synthetase 1A
Cmpk2	cytidine/uridine monophosphate kinase 2
Avil	advillin
Tmem100	transmembrane protein 100
Tmcc2	transmembrane and coiled-coil domain family 2
Fmo1	flavin containing dimethylaniline monoxygenase 1
Adgrl3	adhesion G protein-coupled receptor L3
Ppp1r1b	protein phosphatase 1, regulatory (inhibitor) subunit 1B
Ifit2	interferon-induced protein with tetratricopeptide repeats 2
Pafah2	platelet-activating factor acetylhydrolase 2
Ifit3	interferon-induced protein with tetratricopeptide repeats 3
Clec14a	C-type lectin domain containing 14A
Tek	TEK receptor tyrosine kinase
Mx1	MX dynamin like GTPase 1
Vipr1	vasoactive intestinal peptide receptor 1

## Sheet: Week 3 up
Gene name	Description
Cma1	chymase 1
Mcpt1	mast cell protease 1
Cpa3	carboxypeptidase A3
Apoc1	apolipoprotein C1
Cfi	complement factor I
Gpnmb	glycoprotein nmb
RGD1565410	similar to Ly6-C antigen gene
Itih1	inter-alpha trypsin inhibitor, heavy chain 1
Hmox1	heme oxygenase 1
Hpgds	hematopoietic prostaglandin D synthase
Fgb	fibrinogen beta chain
None	None
Apoe	apolipoprotein E
Mcpt2	mast cell protease 2
Plg	plasminogen
C6	complement C6
Smpdl3a	sphingomyelin phosphodiesterase, acid-like 3A
Cd177	CD177 molecule
Ctsd	cathepsin D
Fn1	fibronectin 1
Fcgr2b	Fc gamma receptor 2B
Eln	elastin
Mzb1	marginal zone B and B1 cell-specific protein
RT1-Bb	RT1 class II, locus Bb
RT1-Ba	RT1 class II, locus Ba
Enpp3	ectonucleotide pyrophosphatase/phosphodiesterase 3
C1qb	complement C1q B chain
Micall2	MICAL-like 2
Ctss	cathepsin S
Sdf2l1	stromal cell-derived factor 2-like 1
Capg	capping actin protein, gelsolin like
C1qa	complement C1q A chain
Stab1	stabilin 1
Cpb2	carboxypeptidase B2
Tnc	tenascin C
C1qc	complement C1q C chain
Cd14	CD14 molecule
Serf1	small EDRK-rich factor 1
Lox	lysyl oxidase
Cfd	complement factor D

## Sheet: Week 4 down
Gene name	Description
Tspan7	tetraspanin 7
Calcrl	calcitonin receptor like receptor
Hpgd	15-hydroxyprostaglandin dehydrogenase
Clec14a	C-type lectin domain containing 14A
Il33	interleukin 33
Gzmk	granzyme K
Thbd	thrombomodulin
Prf1	perforin 1
Gzma	granzyme A
Cadm1	cell adhesion molecule 1
Cav2	caveolin 2
Tek	TEK receptor tyrosine kinase
Tppp	tubulin polymerization promoting protein
Gucy1a2	guanylate cyclase 1 soluble subunit alpha 2
Rdx	radixin
Prkce	protein kinase C, epsilon
Cdh5	cadherin 5
Coro2b	coronin 2B
Arrb1	arrestin, beta 1
Cav1	caveolin 1
Fmo1	flavin containing dimethylaniline monoxygenase 1
Pbld1	phenazine biosynthesis-like protein domain containing 1
Dpp4	dipeptidylpeptidase 4
Pigr	polymeric immunoglobulin receptor
Ace	angiotensin I converting enzyme
Cth	cystathionine gamma-lyase
Gucy1a1	guanylate cyclase 1 soluble subunit alpha 1
Gucy1b1	guanylate cyclase 1 soluble subunit beta 1
Plcb4	phospholipase C, beta 4
Epb41l2	erythrocyte membrane protein band 4.1-like 2
Fras1	Fraser extracellular matrix complex subunit 1
Cd93	CD93 molecule
Pgm2l1	phosphoglucomutase 2-like 1
Mapt	microtubule-associated protein tau
Eml1	EMAP like 1
Pafah2	platelet-activating factor acetylhydrolase 2
Arap3	ArfGAP with RhoGAP domain, ankyrin repeat and PH domain 3
Mettl7a	methyltransferase like 7A
Clic5	chloride intracellular channel 5
Adgrf5	adhesion G protein-coupled receptor F5
Adgrg6	adhesion G protein-coupled receptor G6
Serpinb10	serpin family B member 10
Tmcc2	transmembrane and coiled-coil domain family 2
Jcad	junctional cadherin 5 associated
Snrk	SNF related kinase
Itpkb	inositol-trisphosphate 3-kinase B
Akap9	A-kinase anchoring protein 9
Nhsl1	NHS-like 1
RGD1306556	similar to hypothetical protein A530094D01
Pde5a	phosphodiesterase 5A
Pdia5	protein disulfide isomerase family A, member 5
Itga1	integrin subunit alpha 1
Prickle2	prickle planar cell polarity protein 2
Vsnl1	visinin-like 1
Arhgap29	Rho GTPase activating protein 29
Cobl	cordon-bleu WH2 repeat protein
Tns1	tensin 1
Afdn	afadin, adherens junction formation factor
Slco2a1	solute carrier organic anion transporter family, member 2a1
Gimap8	GTPase, IMAP family member 8
Osbpl6	oxysterol binding protein-like 6
Scube2	signal peptide, CUB domain and EGF like domain containing 2
C13h1orf116	similar to human chromosome 1 open reading frame 116
Numb	NUMB, endocytic adaptor protein
Enpp4	ectonucleotide pyrophosphatase/phosphodiesterase 4
Gnaq	G protein subunit alpha q
Lmo7	LIM domain 7
Sptbn1	spectrin, beta, non-erythrocytic 1
RGD1304884	similar to RIKEN cDNA 6430548M08
Slc34a2	solute carrier family 34 member 2
Rtkn2	rhotekin 2
Sntb1	syntrophin, beta 1
Stxbp6	syntaxin binding protein 6
Lims1	LIM zinc finger domain containing 1
Epb41	erythrocyte membrane protein band 4.1
Add3	adducin 3
Tjp1	tight junction protein 1
Aldh6a1	aldehyde dehydrogenase 6 family, member A1
Maob	monoamine oxidase B
Gfod1	glucose-fructose oxidoreductase domain containing 1
Rgs6	regulator of G-protein signaling 6
Golim4	golgi integral membrane protein 4
Ank2	ankyrin 2
Xiap	X-linked inhibitor of apoptosis
Tns2	tensin 2
Cyyr1	cysteine and tyrosine rich 1
Etl4	enhancer trap locus 4
Epb41l5	erythrocyte membrane protein band 4.1 like 5
She	Src homology 2 domain containing E
Map3k20	mitogen-activated protein kinase kinase kinase 20
Ppl	periplakin
Lrrc2	leucine rich repeat containing 2
Arhgap31	Rho GTPase activating protein 31
Cobll1	cordon-bleu WH2 repeat protein-like 1
Smarca2	SWI/SNF related, matrix associated, actin dependent regulator of chromatin, subfamily a, member 2
Pdzd2	PDZ domain containing 2
Cyth3	cytohesin 3
Magi3	membrane associated guanylate kinase, WW and PDZ domain containing 3
Ralgapa1	Ral GTPase activating protein catalytic subunit alpha 1
Wasf2	WASP family member 2
Lratd2	LRAT domain containing 2
Limch1	LIM and calponin homology domains 1
Sntb2	syntrophin, beta 2
Fnbp1l	formin binding protein 1-like
Prkar2a	protein kinase cAMP-dependent type II regulatory subunit alpha
Pde3a	phosphodiesterase 3A
Pbrm1	polybromo 1
Gda	guanine deaminase
Npnt	nephronectin
Arhgap5	Rho GTPase activating protein 5
Shank3	SH3 and multiple ankyrin repeat domains 3

## Sheet: Week 4 up
Gene name	Description
Pdlim7	PDZ and LIM domain 7
Csf2ra	colony stimulating factor 2 receptor subunit alpha
Pla2g7	phospholipase A2 group VII
LOC100360846	proteasome subunit beta type 6-like
Gyg1	glycogenin 1
Rps27l	ribosomal protein S27-like
Fn1	fibronectin 1
Hcls1	hematopoietic cell specific Lyn substrate 1
Phyhd1	phytanoyl-CoA dioxygenase domain containing 1
Cd14	CD14 molecule
Taldo1	transaldolase 1
Ada	adenosine deaminase
Sncg	synuclein, gamma
Amdhd2	amidohydrolase domain containing 2
Pycr2	pyrroline-5-carboxylate reductase 2
Tubb3	tubulin, beta 3 class III
RT1-Db1	RT1 class II, locus Db1
Vwa1	von Willebrand factor A domain containing 1
Snrpd1	small nuclear ribonucleoprotein D1 polypeptide
Rpl18	ribosomal protein L18
Pgls	6-phosphogluconolactonase
Ncf2	neutrophil cytosolic factor 2
Sec11c	SEC11 homolog C, signal peptidase complex subunit
Eif4ebp1	eukaryotic translation initiation factor 4E binding protein 1
Fuca1	alpha-L-fucosidase 1
Fcgr1a	Fc gamma receptor 1A
Sdf2l1	stromal cell-derived factor 2-like 1
Pf4	platelet factor 4
Tpmt	thiopurine S-methyltransferase
Tnc	tenascin C
Sec61b	SEC61 translocon subunit beta
Rexo2	RNA exonuclease 2
Nes	nestin
Ap1s1	adaptor related protein complex 1 subunit sigma 1
F10	coagulation factor X
Fermt3	FERM domain containing kindlin 3
Pld4	phospholipase D family, member 4
Rgs10	regulator of G-protein signaling 10
Ncf1	neutrophil cytosolic factor 1
Fcer1g	Fc epsilon receptor Ig
F3	coagulation factor III, tissue factor
Mzb1	marginal zone B and B1 cell-specific protein
Chi3l1	chitinase 3 like 1
Clec10a	C-type lectin domain containing 10A
Arpc4	actin related protein 2/3 complex, subunit 4
Prdx5	peroxiredoxin 5
Siglec1	sialic acid binding Ig like lectin 1
Pld3	phospholipase D family, member 3
Fabp5	fatty acid binding protein 5
Tmem120a	transmembrane protein 120A
Cd300a	Cd300a molecule
Uchl1	ubiquitin C-terminal hydrolase L1
RT1-DMb	RT1 class II, locus DMb
Chia	chitinase, acidic
Cfi	complement factor I
Psap	prosaposin
Fcna	ficolin A
Rcn3	reticulocalbin 3
Rplp1	ribosomal protein lateral stalk subunit P1
Ctsz	cathepsin Z
Trpv2	transient receptor potential cation channel, subfamily V, member 2
Naprt	nicotinate phosphoribosyltransferase
Lgmn	legumain
Aif1	allograft inflammatory factor 1
Hmox1	heme oxygenase 1
Arl11	ADP-ribosylation factor like GTPase 11
Ctsb	cathepsin B
Ccl21	C-C motif chemokine ligand 21
Apoe	apolipoprotein E
Enpp3	ectonucleotide pyrophosphatase/phosphodiesterase 3
Rnaset2	ribonuclease T2
Ifi30	IFI30, lysosomal thiol reductase
Lgals3	galectin 3
Capg	capping actin protein, gelsolin like
Tnfaip8l2	TNF alpha induced protein 8 like 2
Cfp	complement factor properdin
None	None
Aoc1	amine oxidase, copper containing 1
Lcn2	lipocalin 2
Thy1	Thy-1 cell surface antigen
Jchain	joining chain of multimeric IgA and IgM
Ftl1	ferritin light chain 1
Cd68	Cd68 molecule
Gm2a	ganglioside GM2 activator
Ctsd	cathepsin D
Cd63	Cd63 molecule
Dpp7	dipeptidylpeptidase 7
Hbe1	hemoglobin subunit epsilon 1
Ctss	cathepsin S
Hk3	hexokinase 3
Arg1	arginase 1
Csrp2	cysteine and glycine-rich protein 2
Smpdl3a	sphingomyelin phosphodiesterase, acid-like 3A
Gpnmb	glycoprotein nmb
Hpgds	hematopoietic prostaglandin D synthase
Fabp4	fatty acid binding protein 4
Retnla	resistin like alpha
Mcpt1	mast cell protease 1
Cpa3	carboxypeptidase A3
Mt1m	metallothionein 1M
Tpsab1	tryptase alpha/beta 1
Cma1	chymase 1
