# Supplementary material for: Quantitative Proteomic and Phosphoproteomic Profiling of Lung Tissues from Pulmonary Arterial Hypertension Rat Model
Source: Int J Mol Sci. 2023 Jun 1;24(11):9629. doi: 10.3390/ijms24119629 (PMC10253736; doi:10.3390/ijms24119629)
Supplement: Supplementary file 1 [file ijms-24-09629-s001.zip › Supplementary Table S2_Protein list for clustering analysis of all the significantly changed protein in MCT samples.xlsx]

## Sheet: Supplementary Table S2
WEEK1-FC	WEEK2-FC	WEEK3-FC	WEEK4-FC	Uniprot ID	WEEK1-Z score	WEEK2-Z score	WEEK3-Z score	WEEK4-Z score	Cluster	GENE SYMBOL
0.773947	0.472305	2.32371	2.49618	Q62862	-0.713117	-1.00279	0.775143	0.940762	cluster1	Map2k5
0.0132569	0.124321	1.21687	1.03394	G3V7Z3	-0.947389	-0.767166	1.0057	0.708852	cluster1	Nol3
0.371102	-0.986721	2.11992	2.48921	G3V8E5	-0.388659	-1.22996	0.694904	0.923715	cluster1	Tpsab1
-0.0127787	0.663712	1.83041	2.0304	P21961	-1.17559	-0.478416	0.723946	0.930059	cluster1	Cpa3
-1.45522	-0.459621	0.187771	0.977914	O88752	-1.23149	-0.264503	0.36428	1.13171	cluster1	Hbe1
0.523767	0.810851	1.21774	0.892212	Q811M5	-1.18183	-0.176171	1.24916	0.108838	cluster1	C6
-0.4974	0.284593	0.410064	0.505949	Q6P6S4	-1.47032	0.237608	0.511643	0.721064	cluster1	Sil1
0.176359	0.331599	1.48349	1.09135	Q05175	-0.957064	-0.707081	1.14781	0.516338	cluster1	Basp1
0.0709871	0.556528	1.15772	1.02161	D3ZQR7	-1.27934	-0.294487	0.924957	0.648867	cluster1	Plod2
0.146503	0.287063	0.779158	0.663515	A0A0G2K022	-1.07293	-0.605378	1.03149	0.646822	cluster1	Rcn3
0.191773	0.158009	1.27405	0.994085	A0A0G2K1L8	-0.81805	-0.877744	1.09538	0.60041	cluster1	NA
0.233209	0.32522	0.691235	0.690433	Q6AYQ9	-1.04662	-0.664192	0.857071	0.853739	cluster1	Ppic
0.0573649	0.288662	0.432557	0.348379	F6QBA3	-1.39529	0.043042	0.937859	0.414393	cluster1	Plin2
0.0902685	0.341172	1.14754	1.27418	Q641Z7	-1.06338	-0.635134	0.741185	0.957327	cluster1	Smpdl3a
0.58201	1.32718	1.72705	1.54729	Q6P7C7	-1.41859	0.0621857	0.856816	0.499591	cluster1	Gpnmb
0.362601	0.421046	0.627211	0.57272	Q5U2R8	-1.07046	-0.601096	1.05458	0.616977	cluster1	Mnda
0.0948709	0.0955132	0.412019	0.552007	D3ZYL2	-0.840384	-0.837597	0.535365	1.14262	cluster1	Kiaa0408L
-0.0687138	0.144593	0.401462	0.609661	F1LMM5	-1.14968	-0.429385	0.43801	1.14106	cluster1	Alox5
0.165075	0.16536	0.438536	0.388001	Q9QZK5	-0.85816	-0.856193	1.03181	0.682544	cluster1	Htra1
0.101634	0.492587	0.802265	0.908579	P02793	-1.31005	-0.230966	0.623788	0.917229	cluster1	Ftl1
0.0556408	0.345651	0.4564	0.598237	F1LPM3	-1.34008	-0.07967	0.401655	1.01809	cluster1	Sorbs2
0.222955	0.00918008	0.591645	0.410354	G3V9M6	-0.342354	-1.19756	1.13258	0.407331	cluster1	Fbn1
0.0477845	0.224817	0.412676	0.540873	Q920L0	-1.19861	-0.378551	0.49166	1.0855	cluster1	Lcp2
-1.05297	1.35096	1.29904	0.80515	P00770	-1.464	0.664406	0.618437	0.181153	cluster1	Mcpt2
0.128917	0.256353	0.518834	0.563298	Q9WV57	-1.14075	-0.529768	0.728668	0.94185	cluster1	Mpeg1
0.176668	0.0880725	0.520283	0.659117	P62268	-0.676661	-1.00183	0.58447	1.09402	cluster1	Rps23
-0.0326178	0.311053	0.421614	0.482247	G3V904	-1.427	0.0673027	0.54803	0.811667	cluster1	Pld4
0.166975	0.188179	0.533084	0.429944	A0A0G2K338	-0.899835	-0.782473	1.1266	0.55571	cluster1	Fhl1
0.0805708	0.39783	0.479182	0.389144	A0A0G2K199	-1.4594	0.348441	0.812013	0.298948	cluster1	P3h1
0.0759964	0.44121	0.59437	0.670199	P55009	-1.39904	-0.0160334	0.563958	0.851112	cluster1	Aif1
0.0503121	0.289107	0.473968	0.767466	P83883	-1.13919	-0.350464	0.260122	1.22953	cluster1	Rpl36al
0.058447	0.237209	0.438294	0.385765	D3ZQI1	-1.29939	-0.250628	0.929101	0.620919	cluster1	Gpx7
0.197477	0.353198	0.52823	0.521214	Q5U2V1	-1.28671	-0.2975	0.814392	0.769822	cluster1	Fkbp10
0.117261	0.105289	0.320877	0.383266	B5DFB0	-0.809011	-0.893666	0.630761	1.07192	cluster1	P3h3
0.159459	0.195022	0.619547	0.576298	M0R3M8	-0.935104	-0.789326	0.950856	0.773575	cluster1	Rrp12
-0.350586	0.142969	0.299416	0.365993	A0A0G2K4A0	-1.43613	0.0880809	0.571224	0.77683	cluster1	Rab11fip5
-0.0167972	0.120721	0.323908	0.356402	Q5M852	-1.20869	-0.427797	0.725985	0.9105	cluster1	Lpxn
0.0321634	0.320124	0.580964	0.52199	D3ZZL3	-1.33887	-0.176365	0.876659	0.63858	cluster1	Naglu
0.058604	0.27208	0.213721	0.415189	D3ZUN5	-1.22868	0.218102	-0.17741	1.18799	cluster1	Pofut2
0.109568	0.391003	0.706856	0.583886	Q6AY25	-1.29954	-0.218312	0.99514	0.522713	cluster1	Tmed3
0.0424647	0.278164	0.570234	0.934282	Q9EPB1	-1.07515	-0.462778	0.296047	1.24188	cluster1	Dpp7
0.240337	0.0227404	0.623115	0.4695	D3ZH41	-0.374853	-1.20222	1.08058	0.49649	cluster1	Ckap4
0.133543	0.242449	0.479128	0.478963	A0A0G2K995	-1.15049	-0.523944	0.837688	0.836744	cluster1	Fblim1
-0.116686	0.0321052	0.226726	0.457385	Q6AXR4	-1.07232	-0.473779	0.309116	1.23698	cluster1	Hexb
-0.109739	0.0621527	0.369276	0.667463	P19944	-1.04056	-0.539582	0.355537	1.22461	cluster1	Rplp1
0.135675	-0.0666746	0.298824	0.346386	Q6PDV8	-0.229619	-1.31325	0.64408	0.898786	cluster1	LOC100360057
0.0969037	0.314342	0.630358	0.980866	D3ZZR3	-1.06114	-0.496607	0.323863	1.23389	cluster1	Ctss
0.150785	-0.0241429	0.367374	0.297591	F1LMA7	-0.271751	-1.28068	0.977457	0.574972	cluster1	Mrc2
-0.00750769	0.226975	0.267212	0.320206	Q07266	-1.44678	0.174624	0.452857	0.8193	cluster1	Dbn1
0.58553	1.0104	1.41705	1.09299	P07824	-1.28795	-0.0469932	1.14072	0.19422	cluster1	Arg1
0.136944	0.309919	0.782105	0.812258	Q6AYS3	-1.10162	-0.591251	0.80195	0.890919	cluster1	Ppgb
0.392993	0.423431	0.478286	0.455674	G3V8F8	-1.19598	-0.379823	1.09105	0.48475	cluster1	Nes
0.112564	0.0600307	0.333348	0.190341	Q3MID6	-0.517237	-0.959006	1.33942	0.136821	cluster1	Calu
0.252013	0.146922	0.563156	0.406555	D3ZEA0	-0.495675	-1.07351	1.21512	0.354064	cluster1	Fndc3a
-0.00274256	0.213958	0.347193	0.409625	A0A0G2K1G5	-1.34157	-0.153754	0.576556	0.918767	cluster1	Ltbp2
0.104342	0.49234	0.653227	0.847842	G3V8V1	-1.33137	-0.101725	0.40816	1.02494	cluster1	Grn
-0.03002	0.243452	0.305171	0.418038	A0A0G2JUF9	-1.38766	0.0488062	0.373002	0.965856	cluster1	Nckap1l
0.0855154	0.0939374	0.335826	0.263946	Q62703	-0.875159	-0.807719	1.12923	0.553647	cluster1	Rcn2
0.276687	0.365576	0.714731	0.521398	G3V6C4	-1.00376	-0.54125	1.27548	0.269529	cluster1	Ugdh
-0.0872688	-0.229811	0.282379	0.320608	F1LNT1	-0.582877	-1.10626	0.774383	0.914754	cluster1	Itpr1
0.285349	0.168753	0.52589	0.527527	Q5RJR8	-0.510099	-1.15988	0.830429	0.839555	cluster1	Lrrc59
0.00351955	0.176804	1.14591	0.932748	A0A0G2K0T2	-1.00334	-0.693545	1.03898	0.657899	cluster1	Cd63
-0.0947827	0.0872009	0.37944	0.57551	F1LQQ8	-1.11078	-0.501225	0.477635	1.13437	cluster1	Gusb
0.0511395	0.160691	0.312037	0.155692	Q3MQ06	-1.10585	-0.0856627	1.32373	-0.132216	cluster1	Atg5
-0.00681548	0.198934	0.866527	0.621327	Q8CHN6	-1.07721	-0.557927	1.127	0.508143	cluster1	Sgpl1
0.0648598	0.343039	0.521339	0.391636	P68403	-1.38029	0.0666865	0.994131	0.31947	cluster1	Prkcb
0.159822	0.0012269	0.502688	0.454051	Q6P7A7	-0.499537	-1.16181	0.932224	0.729123	cluster1	Rpn1
0.225094	0.502286	0.595544	0.790959	Q6AYC4	-1.28923	-0.111274	0.285033	1.11547	cluster1	Capg
-0.0501907	0.157838	0.955947	0.928168	Q6IN37	-1.05424	-0.654131	0.880899	0.827471	cluster1	Gm2a
-0.119603	0.186168	0.313826	0.309365	Q5BJY6	-1.43522	0.0674715	0.694835	0.672909	cluster1	Amdhd2
0.108175	0.123602	0.459283	0.337656	F1M853	-0.873137	-0.782742	1.1843	0.471582	cluster1	Rrbp1
0.188048	0.165415	0.902272	0.554466	P07340	-0.758258	-0.823141	1.28923	0.292166	cluster1	Atp1b1
-0.0108684	0.131932	0.390481	0.417165	P20291	-1.1748	-0.484552	0.765186	0.894169	cluster1	Alox5ap
0.074614	0.122993	0.622999	0.482629	A0A0G2JUJ9	-0.93367	-0.753851	1.10463	0.582889	cluster1	Sec63
0.106713	0.0494828	0.459374	0.229758	Q9Z336	-0.575895	-0.89093	1.36539	0.101431	cluster1	Dynlt1
0.302055	0.642487	0.943856	1.02436	A0A0G2JTY2	-1.29836	-0.261122	0.6571	0.902382	cluster1	Hk3
0.0459296	0.676894	0.923254	0.60228	Q5FVH2	-1.39341	0.309922	0.974986	0.108497	cluster1	Pld3
0.0952025	0.126798	0.326692	0.394247	Q5FVC4	-0.954614	-0.739989	0.617857	1.07675	cluster1	Dnajb12
-0.0487212	0.096491	0.347665	0.520126	Q641X3	-1.09303	-0.52129	0.467646	1.14667	cluster1	Hexa
0.191757	0.11188	0.544768	0.339062	P10247	-0.552692	-0.972699	1.30352	0.221872	cluster1	Cd74
0.0179664	0.144814	0.549819	0.466431	Q1PBJ1	-1.08951	-0.590214	1.00398	0.675746	cluster1	Mfge8
0.257397	0.14137	0.390761	0.426873	D3ZLH3	-0.35734	-1.24509	0.663066	0.939364	cluster1	NA
0.103746	0.374455	0.884444	0.72237	Q6IN22	-1.19172	-0.419016	1.03668	0.574057	cluster1	Ctsb
-0.0319912	0.0723348	0.322505	0.310743	P97608	-1.13572	-0.544447	0.873415	0.806755	cluster1	Oplah
0.0660264	-0.0525855	0.285222	0.222097	E9PTW1	-0.420033	-1.1965	1.01488	0.60165	cluster1	Scamp3
0.130374	0.331979	0.727921	0.754308	D3ZCH6	-1.16307	-0.503992	0.790398	0.876662	cluster1	Rnaset2
-0.220637	0.125677	0.720569	0.55601	Q5U2V4	-1.21208	-0.398657	0.998627	0.61211	cluster1	Plbd1
0.0308149	0.167878	0.20762	0.297541	P31000	-1.30847	-0.0728841	0.285374	1.09598	cluster1	Vim
0.186968	0.198447	0.504596	0.440339	P55213	-0.889534	-0.819414	1.05074	0.658213	cluster1	Casp3
0.110982	0.178552	0.298109	0.402333	D4A900	-1.05821	-0.534418	0.392355	1.20027	cluster1	Filip1l
-0.287055	0.301982	0.251899	0.104247	D4AA35	-1.42381	0.784263	0.59652	0.0430302	cluster1	Asmtl
0.197609	0.240642	0.67708	0.434797	G3V824	-0.867721	-0.671112	1.32289	0.215944	cluster1	Igf2r
-0.476629	-0.212399	0.384459	0.393814	P06765	-1.14145	-0.536958	0.828504	0.849907	cluster1	Pf4
-0.0323525	0.0313791	0.38829	0.656618	Q920A6	-0.91033	-0.712547	0.395078	1.2278	cluster1	Scpep1
0.150871	-0.00867064	0.407899	0.490545	G3V7I2	-0.47455	-1.1673	0.641493	1.00035	cluster1	Rftn1
-0.139654	0.102767	0.075987	0.267505	G3V678	-1.29347	0.156168	-0.00397245	1.14128	cluster1	Polr2h
-0.0537756	0.175868	0.339938	0.428785	M0RCH5	-1.30407	-0.220912	0.55296	0.972023	cluster1	Gnpda1
0.0737165	-0.0908445	0.361879	0.319682	A0A096MJZ2	-0.433183	-1.20474	0.917882	0.720038	cluster1	Tbl2
0.0207045	0.405793	0.483507	0.399202	Q9JJH5	-1.47436	0.377451	0.751159	0.345753	cluster1	Pfkfb2
0.179411	0.43997	0.772422	0.776523	A0A0G2JXN6	-1.25639	-0.353742	0.79796	0.812169	cluster1	Lgals3
0.101228	0.218677	0.466515	0.289891	Q6AYG5	-1.09783	-0.329648	1.29135	0.136131	cluster1	Echdc1
0.293188	0.0254392	0.637821	0.431826	B2RZD1	-0.209693	-1.25172	1.13155	0.32986	cluster1	Sec61b
0.0995824	-0.014156	0.277206	0.325765	P35286	-0.459834	-1.18105	0.666487	0.974401	cluster1	Rab13
0.197947	0.0996475	0.507372	0.606993	Q6MGA7	-0.639075	-1.04426	0.636351	1.04698	cluster1	RT1-DMb
-0.13653	-0.144027	0.290642	0.176972	Q4V8Q2	-0.829653	-0.863588	1.10387	0.589366	cluster1	Spint1
0.549182	0.811583	1.38207	0.832804	F1LPW0	-0.984736	-0.235171	1.39446	-0.174554	cluster1	Ighe
0.270967	0.231388	0.449526	0.447839	Q5U1X1	-0.685618	-1.02927	0.864767	0.850122	cluster1	Rexo2
-0.042073	0.0396224	0.369625	0.199975	D4A1L2	-1.00938	-0.560877	1.25081	0.319446	cluster1	Nbeal2
-0.0358175	-0.267768	0.708575	0.414993	B5DF51	-0.548064	-1.07596	1.14609	0.47793	cluster1	Mmgt1
0.0839183	0.0406337	0.270753	0.34779	B5DEN5	-0.692446	-0.986709	0.577714	1.10144	cluster1	Eef1b2
-0.00537295	0.151063	0.444221	0.481567	Q32KJ5	-1.16486	-0.497957	0.751802	0.911012	cluster1	Gns
0.0184058	0.254194	0.263283	0.385152	D3Z916	-1.38161	0.156093	0.21537	1.01015	cluster1	Mindy3
0.0754925	-0.0799896	0.229271	0.292904	G3V8G5	-0.323321	-1.25552	0.598662	0.980176	cluster1	Glg1
0.0338128	0.184054	0.156715	0.291323	F1LN03	-1.25373	0.166122	-0.092249	1.17986	cluster1	Lpcat2
0.167874	0.209795	0.495361	0.521244	F1M707	-0.973895	-0.747948	0.79117	0.930673	cluster1	Ncf1
-0.290489	0.26014	0.592297	0.68681	G3V887	-1.36511	-0.117895	0.634464	0.848543	cluster1	Tcirg1
-0.564633	-0.0894419	0.111375	0.0711821	Q9Z1P2	-1.44014	0.0916702	0.739019	0.609454	cluster1	Actn1
0.0400057	0.217009	0.40079	0.22674	Q9ESH6	-1.22929	-0.0280078	1.21927	0.038031	cluster1	Glrx
0.153611	0.0315865	0.584507	0.514287	P20411	-0.620128	-1.0722	0.976237	0.716092	cluster1	Fcer1g
0.133836	0.156777	0.350751	0.364911	E9PT22	-0.955672	-0.769453	0.80509	0.920035	cluster1	Inf2
-0.0742576	0.259272	0.674767	0.80929	A0A0G2K8H6	-1.22052	-0.392323	0.639402	0.973439	cluster1	Ctsh
-0.0731555	0.246742	0.35701	0.280694	D3ZAA3	-1.455	0.231551	0.8129	0.41055	cluster1	Ltbp1
-0.100649	0.0847718	0.371848	0.675699	M0R544	-1.05572	-0.509787	0.335443	1.23006	cluster1	Gaa
0.0328536	0.141902	0.33424	0.241641	A0A0G2JSZ5	-1.19366	-0.352819	1.13024	0.416236	cluster1	Pdia6
-0.0422637	-0.094118	0.338978	0.263943	B0BNG3	-0.73346	-0.972815	1.02631	0.67996	cluster1	Lman2
-0.115161	-0.108029	0.368104	0.136227	Q5I0E1	-0.804944	-0.773986	1.29271	0.286224	cluster1	Lrg1
-0.0878558	-0.0835063	0.333834	0.207725	A0A0G2K9U6	-0.850358	-0.829856	1.13732	0.542893	cluster1	Atg16l1
-0.0308288	0.226193	0.153457	0.39656	D4A4I9	-1.22673	0.225081	-0.185771	1.18742	cluster1	Il16
0.0662298	0.0730499	0.513377	0.453652	A0A0G2K1L0	-0.87569	-0.847298	0.985814	0.737174	cluster1	Tnc
0.0387796	0.174485	0.297379	0.212663	F1LQN3	-1.31858	-0.0588678	1.08192	0.295524	cluster1	Rtn4
-0.0560112	-0.0709504	0.295998	0.22941	P56603	-0.817465	-0.895938	1.03159	0.681814	cluster1	Scamp1
0.110386	0.169315	0.569319	0.48062	A0A0G2K121	-0.979984	-0.71988	1.04568	0.654179	cluster1	NA
0.256512	0.311763	0.390813	0.311702	Q7TPI8	-1.10725	-0.107395	1.32314	-0.108494	cluster1	Yipf5
0.114632	-0.12012	0.802125	0.534214	A0A0G2JXN8	-0.527083	-1.09446	1.13453	0.487012	cluster1	Osbpl8
-0.141254	0.0901407	0.304399	0.272173	Q4KM33	-1.33136	-0.201322	0.845031	0.687653	cluster1	Plek
0.089689	0.0139698	0.389486	0.285505	Q63524	-0.606476	-1.04394	1.12558	0.524835	cluster1	Tmed2
-0.0441894	0.24005	0.181717	0.385865	Q68FV6	-1.31549	0.275292	-0.0511725	1.09137	cluster1	Glmp
0.0284581	0.204422	0.35641	0.187089	O88506	-1.2353	0.0770164	1.21053	-0.0522483	cluster1	Stk39
-0.0681393	0.367254	0.42222	0.294594	Q5BJP9	-1.45745	0.512503	0.761197	0.183749	cluster1	Phyhd1
0.0248032	0.102475	0.299898	0.380363	Q5M7T6	-1.06654	-0.598734	0.590321	1.07496	cluster1	Atp6v0d1
-0.0470633	-0.0614063	0.203954	0.329848	Q642A4	-0.796911	-0.871424	0.507151	1.16118	cluster1	MGC94207
0.0983152	-0.00186597	0.327141	0.261684	D4ACG2	-0.485723	-1.15227	1.03675	0.601241	cluster1	Ilvbl
-0.041912	-0.0243503	0.307507	0.211926	D4A2N2	-0.893685	-0.792563	1.11831	0.567941	cluster1	Inpp5b
0.153527	0.163457	0.352357	0.313481	F7F7H4	-0.903453	-0.806129	1.04531	0.664275	cluster1	Dock2
0.0869851	0.359762	0.64505	0.519828	O88797	-1.3119	-0.179161	1.00553	0.485531	cluster1	Dab2
0.193876	0.0286457	0.429592	0.347525	A0A0G2K8D1	-0.316703	-1.25058	1.01556	0.551721	cluster1	Mospd2
0.0790403	-0.0097282	0.360771	0.326029	A0A0H2UHX3	-0.602831	-1.08936	0.941303	0.75089	cluster1	Rps4x
0.152029	0.327859	0.265369	0.260519	Q4QQS7	-1.36135	1.04639	0.190685	0.124273	cluster1	Umps
-0.0517314	0.248954	0.230452	0.317365	Q4QQW8	-1.46002	0.384615	0.27111	0.8043	cluster1	Plbd2
-0.281773	-0.362281	0.341409	0.129646	A0A0G2JXI1	-0.712163	-0.952538	1.14848	0.516218	cluster1	F5
-0.0448084	0.0499814	0.399705	0.355007	D4A7K5	-1.06446	-0.634694	0.950904	0.748248	cluster1	Atp11a
0.0818465	0.271786	0.633785	0.632303	P10960	-1.17664	-0.4849	0.83347	0.828075	cluster1	Psap
-0.0288591	0.00292495	0.271845	0.346884	G3V9T9	-0.936573	-0.768446	0.654044	1.05097	cluster1	Ptpn6
0.0433735	0.074376	0.409865	0.285304	Q68FX4	-0.914876	-0.737445	1.1826	0.469722	cluster1	Hcls1
0.417529	0.407072	1.17051	0.772874	M0RA79	-0.759262	-0.788187	1.32372	0.223732	cluster1	NA
0.0453831	0.0896307	0.303478	0.375608	D4A2F6	-0.98338	-0.708234	0.621541	1.07007	cluster1	Nhlrc3
-0.0117284	-0.208504	0.552558	0.535005	P14562	-0.592055	-1.10177	0.869649	0.824181	cluster1	Lamp1
0.0949565	-0.0729894	0.404445	0.225931	B2GV87	-0.337047	-1.1679	1.19404	0.310907	cluster1	Ptpre
0.129353	0.238148	0.297971	0.310947	Q6AY23	-1.38571	-0.0719272	0.650471	0.807167	cluster1	Pycr2
0.0285726	-0.0385327	0.257709	0.31001	P25286	-0.650856	-1.0448	0.694312	1.00135	cluster1	Atp6v0a1
0.0674471	0.107151	0.518419	0.310567	Q5U1Y2	-0.883147	-0.692006	1.28789	0.287265	cluster1	Rac2
0.0981518	0.325298	0.298854	0.255937	A0A0G2QC15	-1.43955	0.793846	0.533842	0.111864	cluster1	Htatip2
-0.0267304	0.0115755	0.493829	0.493034	Q32KJ6	-0.930879	-0.798645	0.866134	0.86339	cluster1	Galns
0.168538	0.0130089	0.372424	0.401288	Q5XI86	-0.384585	-1.2357	0.731166	0.889119	cluster1	Ptrh2
-0.0406134	0.396278	0.379633	0.398187	P07154	-1.49888	0.522353	0.445348	0.531184	cluster1	Ctsl
0.0580908	0.210691	0.167105	0.345272	D4A7X9	-1.15474	0.129627	-0.23722	1.26234	cluster1	Myo1f
-0.148853	0.293137	0.694932	0.712787	Q66HI5	-1.31911	-0.233091	0.754163	0.798035	cluster1	Fth1
-1.09494	0.398307	1.39369	0.533959	Q06606	-1.35684	0.0875934	1.05044	0.218812	cluster1	Mcpt10
-0.00121816	-0.0117189	0.375729	0.327608	B2RZB7	-0.836686	-0.887232	0.977778	0.746141	cluster1	Snrpd1
0.0278223	0.220489	0.289261	0.267132	G3V9N1	-1.45589	0.162194	0.739769	0.553922	cluster1	Pgam5
0.20227	0.169815	0.30378	0.350148	P29534	-0.641219	-1.02494	0.558965	1.1072	cluster1	Vcam1
0.0507857	0.00589119	0.411254	0.222599	D3ZFA8	-0.660527	-0.903899	1.29356	0.270865	cluster1	LOC100362366
0.107207	0.00868598	0.54963	0.328122	P25235	-0.585488	-0.993997	1.24897	0.330512	cluster1	Rpn2
0.013181	0.101086	0.245468	0.291747	O08730	-1.1635	-0.480236	0.642009	1.00173	cluster1	Gyg1
-0.0629049	0.172077	0.323485	0.143034	A0A0G2JZB6	-1.30105	0.177103	1.12954	-0.0055907	cluster1	Thumpd1
0.0608645	0.0431687	0.523561	0.305774	Q3KRC3	-0.757852	-0.835606	1.2752	0.318259	cluster1	Srpra
0.127573	-0.0950485	0.383304	0.215983	Q63584	-0.152484	-1.26987	1.13108	0.291266	cluster1	Tmed10
-0.101825	0.104594	0.29297	0.546073	Q5KTC7	-1.13232	-0.383844	0.299205	1.21696	cluster1	Naaa
0.085582	0.166883	0.575955	0.424458	P17046	-1.00265	-0.64455	1.15724	0.489958	cluster1	Lamp2
-0.0364407	0.353476	0.800047	0.913788	P14141	-1.24811	-0.353778	0.670504	0.931386	cluster1	Ca3
0.199381	0.170445	0.270268	0.299986	P62718	-0.591167	-1.07115	0.58469	1.07763	cluster1	Rpl18a
0.0360622	0.138692	0.678423	0.69317	A0A0G2JSH6	-1.00702	-0.712176	0.838415	0.880781	cluster1	Trpv2
-0.0636994	0.21115	0.433991	0.191948	A0A0G2K7M4	-1.2628	0.0874574	1.18222	-0.00687312	cluster1	Apobr
0.0470297	0.218649	0.850783	0.839805	D3ZD31	-1.05932	-0.648042	0.866834	0.840527	cluster1	Mrc1
-0.00172767	-0.067559	0.234654	0.273461	Q99M64	-0.657138	-1.04535	0.736822	0.965665	cluster1	Pi4k2a
0.0193343	0.122278	0.389855	0.203072	A0A0G2JXT3	-1.04851	-0.391558	1.31603	0.124041	cluster1	Fdps
0.089171	-0.0053383	0.356153	0.172592	A0A0G2JXC1	-0.416431	-1.03163	1.32147	0.126592	cluster1	Lman1
0.0605808	0.260074	0.452495	0.346592	A7E3N2	-1.32091	-0.119603	1.03912	0.401393	cluster1	Ncf2
0.0475022	0.0560327	0.316009	0.26659	Q64232	-0.887198	-0.826179	1.03343	0.679944	cluster1	Tecr
0.0371431	0.133415	0.313737	0.239836	Q6P762	-1.18759	-0.393012	1.09527	0.485329	cluster1	Man2b1
-0.0178362	0.108474	0.187362	0.321364	P84039	-1.17924	-0.290926	0.263877	1.20629	cluster1	Enpp5
0.0596238	-0.111537	0.273411	0.290898	Q9Z2S9	-0.358035	-1.25298	0.75979	0.851222	cluster1	Flot2
-0.159048	-0.194819	0.282723	0.394993	D3ZM21	-0.795651	-0.914234	0.668851	1.04103	cluster1	Comtd1
-0.0187331	0.221526	0.132688	0.268152	G3V9S9	-1.34333	0.559198	-0.144282	0.928412	cluster1	Sec24d
0.118383	0.0426034	0.382228	0.285369	P42667	-0.574058	-1.06414	1.13231	0.505891	cluster1	Sec11a
0.169452	0.0592586	0.336333	0.272226	P62282	-0.328441	-1.2363	1.04645	0.518289	cluster1	Rps11
-0.0111311	0.0544782	0.306054	0.211658	Q3B8Q1	-1.04587	-0.592629	1.1453	0.493197	cluster1	Ddx21
0.103619	-0.00680169	0.406055	0.254683	Q641Y0	-0.476854	-1.09076	1.2046	0.363016	cluster1	Ddost
0.032402	0.0958398	0.421192	0.229296	Q5XIN6	-0.944249	-0.575128	1.31797	0.201403	cluster1	Letm1
0.0170434	0.135871	0.405904	0.177352	Q8K3F3	-1.02602	-0.29596	1.36308	-0.0411042	cluster1	Ppp1r14b
0.0459083	0.170473	0.27312	0.181556	B5DEH4	-1.30528	0.0290162	1.12853	0.147729	cluster1	Uap1l1
-0.0745555	0.0248968	0.353055	0.589144	A0A0G2JSS8	-0.976586	-0.650329	0.426208	1.20071	cluster1	Prdx5
0.109765	0.0826713	0.313833	0.350765	Q4FZV0	-0.759523	-0.956454	0.723766	0.992211	cluster1	Manba
0.0996411	0.0197357	0.466689	0.231811	A0A0A0MY22	-0.536295	-0.945087	1.3415	0.139878	cluster1	Siae
-0.0164235	0.0678265	0.309106	0.180011	D4AD37	-1.07361	-0.476782	1.23246	0.317941	cluster1	Bpnt2
-0.199145	-0.335781	0.0936745	0.215132	D3Z9P1	-0.559839	-1.09621	0.589631	1.06642	cluster1	Kdsr
-0.131308	0.100453	0.512436	0.296716	Q99376	-1.18594	-0.342523	1.15675	0.371711	cluster1	Tfrc
0.0438036	0.296135	0.556512	0.308978	A0A0G2K785	-1.23006	-0.0249395	1.21861	0.0363941	cluster1	Gk
0.0883602	-0.0526662	0.30012	0.21069	Q63151	-0.315126	-1.23589	1.06745	0.483562	cluster1	Acsl3
0.00127934	0.0236926	0.369034	0.245008	A0A0G2K8S6	-0.891989	-0.765834	1.17796	0.479866	cluster1	LOC103692171
0.0165822	0.0366833	0.580608	0.520139	Q5XI04	-0.895954	-0.829722	0.962458	0.763218	cluster1	Stom
-0.0385848	0.106844	0.339882	0.171448	D4A133	-1.16954	-0.242559	1.24286	0.16924	cluster1	Atp6v1a
0.100316	0.00901028	0.717214	0.350081	P23640	-0.611968	-0.900226	1.33563	0.176562	cluster1	Rab27a
-0.0799157	0.14778	0.509348	0.514044	Q675A5	-1.21177	-0.429545	0.812593	0.828726	cluster1	Pla2g15
-0.116261	-0.0105292	0.268096	0.2374	F1LUT4	-1.12214	-0.55967	0.922551	0.759258	cluster1	Atp8a1
-0.000114787	-0.0992046	0.274251	0.125746	F1LZW6	-0.4661	-1.07959	1.23256	0.313128	cluster1	Slc25a13
0.214956	0.499856	0.910995	0.778567	Q499T2	-1.24867	-0.327376	1.00214	0.573903	cluster1	Ifi30
-0.0153873	0.0452024	0.301448	0.22231	P05370	-1.03709	-0.628474	1.09963	0.565927	cluster1	G6pd
-0.0160355	-0.00645673	0.317249	0.178325	Q63965	-0.839445	-0.779575	1.24367	0.375355	cluster1	Sfxn1
0.151988	0.325029	0.73133	0.377934	O35547	-1.00594	-0.294239	1.37682	-0.0766486	cluster1	Acsl4
-0.500394	0.00393328	-0.100552	-0.139298	P63100	-1.44185	0.857002	0.380731	0.204116	cluster1	Ppp3r1
-0.051196	0.212053	0.523347	0.368785	D3ZJU3	-1.28269	-0.208834	1.06101	0.430515	cluster1	NA
0.409583	-1.0088	2.21459	1.91233	P09650	-0.317594	-1.2713	0.896063	0.692828	cluster1	Mcpt1l1
-0.0232292	0.407704	0.383975	0.251113	D4A748	-1.40604	0.772548	0.652585	-0.0190969	cluster1	Wdfy4
-0.453888	-0.0991113	0.42837	0.215931	M0R979	-1.23932	-0.317002	1.0543	0.502022	cluster1	NA
0.135863	-0.0595251	0.454884	0.410641	Q9ERL1	-0.411489	-1.2187	0.906483	0.723702	cluster1	Cybb
-0.330964	-0.272326	-0.0934947	-0.00148113	Q68FR2	-1.01988	-0.637494	0.528672	1.1287	cluster1	Bin2
-0.0758422	0.0817621	0.376047	0.331075	A0A0G2K014	-1.1919	-0.452637	0.927741	0.716795	cluster1	Lcp1
-0.110749	-0.0571672	0.264331	0.258912	P04041	-0.994282	-0.727347	0.874314	0.847316	cluster1	Gpx1
0.109198	0.429931	0.483596	0.684638	F1LR02	-1.33207	0.0129579	0.238009	1.0811	cluster1	Col18a1
-0.14329	-0.115614	0.36526	0.235526	G3V7K5	-0.900591	-0.791637	1.10148	0.590744	cluster1	Npc1
-0.47808	-0.288232	-0.342777	-0.249558	D4A6C4	-1.38573	0.514878	-0.0311889	0.902042	cluster1	Rin2
-0.0313123	-0.105456	0.28098	0.166389	Q9Z2Q7	-0.613551	-1.03104	1.14492	0.499675	cluster1	Stx8
-0.387648	0.0227937	-0.014478	0.256018	P45479	-1.33993	0.201361	0.0613989	1.07717	cluster1	Ppt1
-0.136048	-0.0749289	0.562721	0.438706	P07895	-0.94118	-0.768777	1.02989	0.68007	cluster1	Sod2
-0.226068	0.0491756	0.385072	0.570561	P80067	-1.1889	-0.41116	0.537968	1.0621	cluster1	Ctsc
0.0111556	0.101171	0.351908	0.326728	Q6Q0N1	-1.11146	-0.575253	0.918351	0.76836	cluster1	Cndp2
-0.123446	-0.18846	0.442897	0.237971	P32089	-0.719607	-0.936518	1.16992	0.486209	cluster1	Slc25a1
0.0214771	0.0602247	0.388325	0.251238	P38718	-0.927687	-0.701385	1.21486	0.414214	cluster1	Mpc2
0.149562	0.661183	1.06548	0.95749	P24268	-1.36338	-0.115259	0.871047	0.607597	cluster1	Ctsd
0.37934	0.972087	1.75905	1.62875	A0A0G2K586	-1.26262	-0.333452	0.900168	0.695908	cluster1	NA
-0.0125846	0.0636373	0.48108	0.326456	Q5XIU4	-0.990382	-0.658172	1.16124	0.487315	cluster1	Bcap29
-0.109947	0.238124	0.662037	0.69398	Q9R1T3	-1.25884	-0.347886	0.761565	0.845165	cluster1	Ctsz
-1.54579	0.254301	0.640644	0.0769636	P02634	-1.45462	0.412607	0.813359	0.228655	cluster1	S100g
-0.149363	-0.263932	0.0302822	0.0643914	P27867	-0.45105	-1.19238	0.711361	0.932068	cluster1	Sord
-0.347534	-0.0665686	0.000223731	0.163539	Q498D5	-1.3369	-0.0186902	0.29468	1.06091	cluster1	Rmdn2
-0.566639	-0.0427339	0.0474261	-0.0944962	O35820	-1.46542	0.441877	0.770107	0.253435	cluster1	Dnph1
-1.03115	-0.420595	-0.103456	-0.299252	Q8CHJ4	-1.41784	0.107472	0.899758	0.410614	cluster1	Yy1
0.0886083	-0.137225	0.398518	0.320655	P27615	-0.326374	-1.259	0.953462	0.631911	cluster1	Scarb2
-0.562965	-0.36778	-0.282677	-0.344542	P27139	-1.43251	0.179287	0.882045	0.371177	cluster1	Car2
-0.00468871	-0.0717115	0.341406	0.0949976	Q09073	-0.522978	-0.89315	1.38853	0.0275977	cluster1	Slc25a5
-0.0430408	0.0374392	0.309664	0.185405	A0A0G2K9W7	-1.05584	-0.542117	1.19557	0.40239	cluster1	Lrp2
-0.106569	0.0363323	0.325394	0.0394573	D3Z900	-0.995033	-0.206057	1.38989	-0.188804	cluster1	Mtarc2
-0.253977	-0.335781	0.039628	0.0314755	F1MAB2	-0.641768	-1.06409	0.873971	0.831883	cluster1	Elapor1
-0.0761577	-0.125157	0.356984	0.109604	A0A0G2K1Q8	-0.651847	-0.876025	1.32983	0.198039	cluster1	Abca3
-0.30184	0.134074	0.347175	0.0263539	A0A0H2UHI8	-1.3054	0.305335	1.09276	-0.0926968	cluster1	Sftpc
0.291234	0.0702274	1.21746	0.687141	F1LVL4	-0.5468	-0.985789	1.29299	0.239599	cluster1	NA
-0.135737	0.147554	0.455592	0.246354	P12785	-1.27877	-0.125715	1.12807	0.27642	cluster1	Fasn
0.0165997	-0.0719539	0.740469	0.3386	Q1HAQ0	-0.650248	-0.890846	1.31648	0.224614	cluster1	Lpcat1
0.151197	0.555108	1.13647	0.736942	Q5PPG2	-1.20708	-0.219594	1.20172	0.224956	cluster1	Lgmn
-0.175172	0.0730492	0.522813	0.629891	P55053	-1.15618	-0.500681	0.687045	0.969814	cluster1	Fabp5
-0.556045	0.341109	1.53301	0.407339	M0R9B5	-1.15374	-0.105446	1.28724	-0.0280583	cluster1	Mcpt8l2
0.755289	1.04564	1.55039	2.43863	D3ZQR5	-0.93804	-0.544571	0.139451	1.34316	cluster2	NA
0.518848	-0.285856	1.35031	2.5903	D4A3K5	-0.426915	-1.08183	0.249785	1.25896	cluster2	H1f1
-0.267526	-0.16097	-0.401393	0.845728	A0A0G2K6B1	-0.476512	-0.289486	-0.711477	1.47748	cluster2	Hdac7
0.0619299	-0.129799	-0.34742	0.523351	D3ZVN7	0.0941734	-0.422969	-1.00995	1.33874	cluster2	Ppox
-0.0828595	0.2278	0.0471283	1.14564	A0A0A0MY43	-0.751043	-0.191911	-0.517088	1.46004	cluster2	Ascc3
0.554473	-0.315333	1.04098	1.82686	D3ZBN0	-0.247755	-1.21728	0.294531	1.17051	cluster2	H1f5
0.200182	0.311476	0.149095	0.705194	O70513	-0.561244	-0.119197	-0.764156	1.4446	cluster2	Lgals3bp
0.141916	0.0150988	0.210321	0.820409	B5DFG4	-0.432737	-0.786747	-0.241785	1.46127	cluster2	Hspb7
-0.00360524	-0.297809	-0.402371	0.137572	G3V6W5	0.549043	-0.621907	-1.03807	1.11094	cluster2	Ifih1
-0.0148208	0.0943479	-0.345506	0.716295	E2CWF0	-0.287065	-0.0410796	-1.03219	1.36033	cluster2	Ppp3cc
0.248976	-0.0942898	0.4084	0.68536	Q3B7U9	-0.194001	-1.24877	0.295872	1.1469	cluster2	Fkbp8
0.0764313	-0.470255	0.349588	0.885312	Q6AXQ8	-0.237074	-1.20545	0.246782	1.19574	cluster2	Mns1
0.0480737	0.0794893	-0.0459354	0.600348	F1M6V0	-0.419993	-0.312214	-0.742514	1.47472	cluster2	Nbeal1
-0.0845297	0.0188389	0.300294	0.788735	Q63921	-0.871132	-0.606569	0.11379	1.36391	cluster2	Ptgs1
-0.341786	-0.650577	-0.431483	1.20928	D3ZLY9	-0.338245	-0.700728	-0.443539	1.48251	cluster2	H2bc9
0.322682	-0.434797	0.437489	1.65056	P15865	-0.19856	-1.07658	-0.0654831	1.34062	cluster2	H1f4
-0.00451133	-0.0720719	-0.0838905	0.789838	D3ZJ50	-0.382528	-0.542204	-0.570136	1.49487	cluster2	Pkp3
-0.151694	-0.0609793	0.164327	0.705653	F1M5H6	-0.821766	-0.585875	1.29e-06	1.40764	cluster2	Tp53bp2
0.392488	0.317088	0.299426	0.917871	M0RDD7	-0.303963	-0.560815	-0.62098	1.48576	cluster2	Chtopl1
0.0458348	-0.412568	0.226401	0.0416857	O55006	0.25864	-1.42317	0.92111	0.243418	cluster2	LOC24906
-0.0450293	-0.10421	0.291312	0.629746	Q5PQM2	-0.701366	-0.875778	0.28987	1.28727	cluster2	Klc4
0.139992	-0.25975	0.43016	0.360038	B5DF74	-0.0889272	-1.37605	0.845382	0.619597	cluster2	Osbpl11
0.234918	-0.489407	0.586858	1.60826	M0R7B4	-0.286787	-1.1169	0.116553	1.28713	cluster2	Hist1h1d
0.09075	-0.0965379	-0.0734196	1.08204	D3ZWF5	-0.285407	-0.619576	-0.578327	1.48331	cluster2	Eny2
-0.0570868	-0.0388356	0.254351	0.580588	A0A0G2K0G3	-0.806125	-0.745289	0.231986	1.31943	cluster2	Txnrd3
-0.0537921	-0.713508	-0.201833	0.356347	A0A0G2K8G0	0.224947	-1.26796	-0.110063	1.15307	cluster2	Apc
0.0158128	0.00502135	0.0791855	0.485709	M0R5I3	-0.571542	-0.618762	-0.294247	1.48455	cluster2	Hmgn3
0.284015	0.185466	0.500407	1.0155	B2RZD4	-0.573473	-0.839639	0.0109653	1.40215	cluster2	Rpl34
-0.239996	-0.485859	-0.894145	0.672527	D4AAL4	-0.00471357	-0.375223	-0.9905	1.37044	cluster2	Adgrl3
0.50303	-0.571191	0.624376	1.61664	A0A0G2K654	-0.044904	-1.24534	0.0906985	1.19954	cluster2	H1f2
0.394935	0.09626	0.26263	0.55138	D3ZL10	0.354666	-1.18875	-0.329023	1.16311	cluster2	Col6a6
0.417645	0.186536	0.431498	1.12312	P25886	-0.301483	-0.872332	-0.267266	1.44108	cluster2	Rpl29
-0.0992797	-0.121608	0.132952	0.417799	B5DF45	-0.722802	-0.811604	0.200785	1.33362	cluster2	Traf6
-0.0564777	-0.30269	-0.0525994	0.637965	Q66HT2	-0.279162	-0.887271	-0.269583	1.43602	cluster2	Tox4
-0.0442757	-0.195317	-0.4782	0.527694	P07483	0.00767022	-0.348928	-1.0168	1.35806	cluster2	Fabp3
0.0845539	-0.293995	0.0866637	0.612463	A0A0G2K6S9	-0.101659	-1.11791	-0.0959951	1.31557	cluster2	Myh11
0.0897918	0.068696	0.0560098	0.333069	O08623	-0.358106	-0.518499	-0.614954	1.49156	cluster2	Sqstm1
0.251881	0.359306	0.453638	1.0004	Q9R1E9	-0.793856	-0.471348	-0.188146	1.45335	cluster2	Ccn2
-0.0134791	-0.221458	-0.445384	0.187896	D3ZWL9	0.402747	-0.361323	-1.18398	1.14256	cluster2	Dido1
0.0308723	0.0976083	0.120719	0.381713	D3ZZQ6	-0.823175	-0.390122	-0.240152	1.45345	cluster2	Ints4
0.0926901	0.21182	0.164777	0.460339	Q497C3	-0.875103	-0.128941	-0.423591	1.42763	cluster2	Mettl26
0.197413	-0.0832901	-0.0813319	0.359826	D3ZUV2	0.453901	-0.829728	-0.820774	1.1966	cluster2	Mib1
0.00230389	0.162585	0.139705	0.791359	Q6AYJ8	-0.771606	-0.316394	-0.381377	1.46938	cluster2	Tnfaip8l2
0.0411653	-0.137098	0.0083683	0.288809	Q5FVM6	-0.0517095	-1.0596	-0.237142	1.34845	cluster2	Mtmr12
0.347382	0.295264	0.330742	0.771743	D3ZRM9	-0.395654	-0.627602	-0.46971	1.49297	cluster2	LOC100360491
-0.0427812	0.0126363	0.107969	0.42573	P48032	-0.805624	-0.540931	-0.0855895	1.43214	cluster2	Timp3
-0.140746	-0.0475184	-0.21868	0.379779	D3Z8S0	-0.501621	-0.152512	-0.793463	1.4476	cluster2	Sh3d19
0.0876995	0.0450536	0.264207	0.585295	D3ZCF8	-0.64289	-0.816562	0.0759223	1.38353	cluster2	Abca8a
0.0380534	0.0398392	0.154533	0.712254	Q5PQJ6	-0.615205	-0.609659	-0.253505	1.47837	cluster2	Pycr3
0.231776	0.297853	0.0475296	0.714553	A0A1W2Q6L2	-0.323519	-0.0889972	-0.97745	1.38997	cluster2	Flt3lg
0.00530899	-0.0508751	-0.0625394	0.333812	Q9QZA1	-0.272947	-0.572946	-0.635228	1.48112	cluster2	Phlda1
0.279089	-0.840974	0.194829	1.09816	P43278	0.12117	-1.28796	0.0151629	1.15163	cluster2	H1f0
-0.0425906	0.181717	0.069766	0.431429	F1LXP8	-0.999579	0.106714	-0.445433	1.3383	cluster2	Arhgap18
0.0585254	-0.0313434	0.170444	0.358732	G3V8C6	-0.479288	-1.01393	0.186532	1.30669	cluster2	Sra1
0.120781	0.20409	0.179585	0.424274	P61751	-0.839204	-0.211624	-0.396223	1.44705	cluster2	Arf4
-0.0755366	0.152709	0.169366	0.491104	B2GVB9	-1.11566	-0.136058	-0.0645709	1.31629	cluster2	Fermt3
-0.131199	-0.0347756	-0.115281	0.541131	Q4V8C5	-0.612574	-0.311473	-0.562868	1.48692	cluster2	Arl2bp
0.584795	0.256136	0.493173	1.2466	G3V9V9	-0.142344	-0.917134	-0.358337	1.41781	cluster2	Csrp2
0.058075	-0.0117411	0.0172788	0.295951	A0A0G2K9N3	-0.226727	-0.724254	-0.517451	1.46843	cluster2	Ddx3
-0.0277716	0.0417578	0.00900106	0.279019	P81799	-0.745015	-0.243428	-0.479736	1.46818	cluster2	Nagk
0.142723	-0.0447399	0.231538	0.293302	A0A0G2JT50	-0.0881813	-1.36144	0.515058	0.934566	cluster2	Gas7
0.00640957	0.0909594	-0.197948	0.703856	M0R959	-0.372069	-0.154228	-0.898592	1.42489	cluster2	Mmab
-0.0735939	-0.41009	-0.396435	0.0517573	D3ZL21	0.574684	-0.873885	-0.815103	1.1143	cluster2	LOC685619
0.150021	0.137475	0.234894	0.339004	B0BN56	-0.701663	-0.836423	0.20993	1.32816	cluster2	Mrps31
0.0556119	0.0852397	0.175102	0.443433	Q5XIC6	-0.760422	-0.592584	-0.083527	1.43653	cluster2	Psmd12
-0.0521125	0.101035	0.150493	0.454355	G3V7N4	-1.01555	-0.294021	-0.0610108	1.37058	cluster2	Syk
0.0958271	0.0474581	0.269505	0.512951	Q5XIA1	-0.644203	-0.873979	0.180851	1.33733	cluster2	Ncln
0.0135916	0.00642598	-0.243743	0.465867	B5DFI3	-0.158847	-0.183094	-1.02961	1.37155	cluster2	Ap1s1
-0.0579186	0.135166	0.125666	0.387151	G3V8I4	-1.12376	-0.0675561	-0.119524	1.31084	cluster2	Stx4
-0.121605	-0.0440392	0.0689696	0.580219	B2RZ72	-0.767228	-0.521815	-0.164261	1.4533	cluster2	Arpc4
0.0184283	-0.11443	-0.192752	0.318754	Q5XIE6	0.0485544	-0.541749	-0.889741	1.38294	cluster2	Hibch
0.0216267	0.140209	0.0405705	0.322432	B5DFJ4	-0.7959	0.0653647	-0.658312	1.38885	cluster2	Vps18
0.165979	0.109721	0.0654519	0.332275	F1MA59	-0.020363	-0.50217	-0.881294	1.40383	cluster2	Col4a1
0.471411	0.241112	0.680029	0.678785	P17078	-0.222207	-1.32454	0.776347	0.770396	cluster2	Rpl35
0.0722869	-0.0303904	0.283002	0.428977	D3ZY02	-0.562073	-1.05881	0.457339	1.16354	cluster2	Pgghg
0.347252	0.17934	0.123629	0.590183	F1LQS3	0.177317	-0.624097	-0.889995	1.33678	cluster2	NA
-0.0446599	0.0608125	0.169092	0.398191	Q5FVI6	-1.00533	-0.448771	0.122597	1.3315	cluster2	Atp6v1c1
-0.287936	-0.417515	-0.650057	0.31084	P80299	-0.0653365	-0.381605	-0.949182	1.39612	cluster2	Ephx2
0.0934839	0.0552898	0.132333	0.276474	M0RBE8	-0.475039	-0.87023	-0.0730734	1.41834	cluster2	Was
0.103861	-0.46049	0.372485	0.276501	D3ZMR2	0.0825694	-1.43174	0.803361	0.545811	cluster2	Uhrf1bp1
-0.605711	-0.399017	-0.419414	0.24557	D4AEL8	-0.836302	-0.280609	-0.335444	1.45235	cluster2	Cep131
0.28599	0.0533139	0.190326	0.43757	A0A0H2UHQ1	0.27326	-1.16555	-0.318299	1.21059	cluster2	Rpl17
-0.00227015	0.050854	-0.0169556	0.303949	G3V6R9	-0.576093	-0.220906	-0.67428	1.47128	cluster2	Bloc1s4
0.101535	-0.234371	0.0398967	0.402063	Q6PCU4	0.092874	-1.19339	-0.143152	1.24367	cluster2	Emd
-0.213226	-0.65142	-0.429231	0.105903	D3ZA66	0.259567	-1.09824	-0.409759	1.24843	cluster2	Pstpip2
-0.03274	0.0916756	0.0207237	0.293314	D4A8E7	-0.882336	-0.0109802	-0.507898	1.40121	cluster2	Commd6
0.00725618	0.012361	0.141622	0.306945	Q68FR6	-0.778421	-0.742227	0.174245	1.3464	cluster2	Eef1g
0.0151027	-0.0640091	0.155875	0.265482	Q9Z1W6	-0.532341	-1.0722	0.42829	1.17625	cluster2	Mtdh
-0.0897224	0.00431512	0.0332209	0.348964	G3V8D5	-0.860226	-0.366722	-0.215026	1.44197	cluster2	Pgls
-0.0997132	0.0614881	0.0746366	0.277271	D3ZMS4	-1.15326	-0.109624	-0.0244982	1.28739	cluster2	Arhgap26
0.168285	-0.0181157	0.0534031	0.267278	F1MAN8	0.401858	-1.07931	-0.511014	1.18847	cluster2	Lama5
0.0793009	0.186292	0.207793	0.329591	D3ZRE7	-1.18313	-0.140795	0.0686725	1.25525	cluster2	Swap70
-0.029858	0.0971306	0.193237	0.524839	D3ZUM4	-0.953216	-0.418069	-0.0130655	1.38435	cluster2	Glb1
-0.104488	-0.16814	-0.321989	0.172523	P63170	0.00501253	-0.303036	-1.0476	1.34562	cluster2	Dynll1
0.138064	-0.0438475	0.159614	0.269966	F1LQ09	0.0546996	-1.3439	0.220386	1.06882	cluster2	Atl2
0.148798	0.0379082	0.130705	0.418622	F1LW07	-0.214986	-0.892061	-0.325462	1.43251	cluster2	Ppp1r13l
-0.0633905	-0.026313	0.0659111	0.342518	Q6JE36	-0.779837	-0.57774	-0.0750567	1.43263	cluster2	Ndrg1
0.0423548	-0.0938476	0.0182697	0.298579	O08587	-0.144647	-0.966072	-0.289902	1.40062	cluster2	Nup50
0.218748	0.299402	0.272771	0.557273	D3ZZ95	-0.785517	-0.249976	-0.426803	1.4623	cluster2	LOC100361060
0.171624	0.0794857	0.285875	0.362237	P62755	-0.426876	-1.16645	0.490191	1.10313	cluster2	Rps6
0.0790756	-0.0458417	0.312129	0.508238	O35115	-0.545467	-1.05273	0.400919	1.19728	cluster2	Fhl2
-0.216427	-0.251268	-0.34573	0.0470196	A0A0G2JWE9	-0.147597	-0.354741	-0.91635	1.41869	cluster2	Erg
0.232317	-0.00707548	0.22353	0.322377	Q5EGY4	0.281288	-1.4222	0.218763	0.922151	cluster2	Ykt6
0.0802543	-0.117287	0.149644	0.322009	D3ZV63	-0.156297	-1.24342	0.225573	1.17414	cluster2	Odr4
0.0459796	-0.236255	0.0809828	0.337147	D4A333	-0.0468109	-1.24962	0.102363	1.19406	cluster2	Ttc21b
-0.0626625	-0.00317583	0.100629	0.29383	O70511	-0.92583	-0.545527	0.118105	1.35325	cluster2	Ank3
0.165701	0.00599422	0.2421	0.341949	D3ZF39	-0.163962	-1.29094	0.375158	1.07974	cluster2	Uap1
0.331702	0.148383	0.325798	0.414937	D4A158	0.236174	-1.39781	0.183555	0.978084	cluster2	Calhm3
-0.124948	0.0356994	-0.0344225	0.294414	A0A0G2JWD6	-0.930043	-0.0387597	-0.427801	1.3966	cluster2	NA
-0.14243	-0.263396	-0.0129313	0.231589	D3ZS55	-0.451332	-1.02219	0.159796	1.31373	cluster2	Sbspon
-0.28386	-0.356766	0.0211723	0.341209	D4A0A0	-0.671683	-0.900192	0.284388	1.28749	cluster2	Dynlrb2
0.0782619	0.0350685	0.136902	0.367187	F1LTJ5	-0.514496	-0.806543	-0.118008	1.43905	cluster2	Hspg2
0.191272	-0.213951	0.236679	0.296613	D3ZTT7	0.274473	-1.47379	0.470371	0.728945	cluster2	Sun2
-0.363929	-0.869108	-0.165671	0.325951	Q6P747	-0.193583	-1.21505	0.20729	1.20134	cluster2	Hp1bp3
0.0494136	0.239944	0.19283	0.528263	D3ZZC1	-1.01176	-0.0630781	-0.297667	1.3725	cluster2	Txndc5
0.352843	-0.0722267	0.215424	0.249977	M0RA39	0.913473	-1.42086	0.158819	0.348569	cluster2	Mxra7
0.0426395	0.155103	0.102362	0.32891	D3ZX87	-0.929439	-0.0174395	-0.445134	1.39201	cluster2	LOC100910017
-0.0283043	0.0323701	0.146343	0.301569	D3ZJF9	-0.973987	-0.555753	0.229877	1.29986	cluster2	Gla
0.239992	0.0859065	0.23832	0.318006	Q5PQX1	0.200037	-1.38585	0.182829	1.00298	cluster2	Tor1aip1
-0.0591687	-0.107727	-0.297613	0.288825	D3ZIK8	-0.062355	-0.260935	-1.03747	1.36076	cluster2	Fbxo38
0.0371863	0.0276803	0.0848039	0.297356	P27008	-0.590743	-0.666049	-0.213519	1.47031	cluster2	Parp1
-0.0628711	0.0745478	-0.0336997	0.336953	M0R8V0	-0.77798	-0.0229909	-0.61771	1.41868	cluster2	Uhrf1bp1l
-0.0374275	0.0496068	-0.0877832	0.333845	A0A0G2JZ48	-0.541682	-0.0794213	-0.809133	1.43024	cluster2	Tmf1
-0.0948731	-0.185831	-0.289209	0.0708919	G3V9Q4	0.195701	-0.399989	-1.07702	1.28131	cluster2	Stk38
-0.0171758	-0.110468	0.0571144	0.278191	A0A0G2KA50	-0.416967	-0.979982	0.031375	1.36557	cluster2	Vps39
0.131839	0.00172655	0.268429	0.540899	G3V642	-0.450187	-1.01403	0.14173	1.32249	cluster2	Abcg1
0.16057	-0.12272	0.281547	0.282405	Q75Q39	0.05301	-1.431	0.686745	0.691243	cluster2	Tomm70
0.0817623	0.0364865	0.23633	0.470718	Q6AYS8	-0.635749	-0.866831	0.153147	1.34943	cluster2	Hsd17b11
0.147205	-0.184652	0.0674565	0.27522	A0A0H2UHF6	0.365673	-1.34597	-0.0456499	1.02595	cluster2	Arl6ip5
-0.0540294	-0.275986	0.0155073	0.0799552	Q6Q7Y5	0.029757	-1.4033	0.478717	0.894822	cluster2	Gna13
-0.0302033	0.0409841	0.158533	0.447912	Q66H12	-0.875947	-0.53799	0.0200648	1.39387	cluster2	Naga
-0.140334	-0.23257	-0.363465	0.0574064	Q568Z6	0.166185	-0.355061	-1.09478	1.28366	cluster2	Ist1
-0.194857	-0.254901	-0.323792	0.04462	A0A140TAC3	-0.0788295	-0.453761	-0.883935	1.41653	cluster2	Epn1
0.317945	0.202248	0.23579	0.262168	B0K031	1.29751	-1.07001	-0.383639	0.156141	cluster2	Rpl7
0.158011	0.00703731	0.246251	0.32223	D3ZA22	-0.187427	-1.30272	0.464432	1.02572	cluster2	Trim47
-0.155122	-0.288419	-0.386139	0.00308439	D4ACA6	0.305137	-0.484233	-1.06292	1.24202	cluster2	Mideas
0.0268506	-0.0538733	0.11392	0.282746	A0A0G2JUM3	-0.454625	-1.0144	0.149157	1.31987	cluster2	NA
-0.0590889	-0.404187	-0.317933	0.0151205	B2RYU6	0.658212	-1.05698	-0.628279	1.02704	cluster2	Trappc2l
0.219225	-0.118869	0.302938	0.278143	A0A0G2JTA0	0.249327	-1.47574	0.676461	0.549947	cluster2	Faf2
0.224421	-0.0595854	0.386646	0.291209	F1LSK6	0.0715774	-1.40703	0.916158	0.419291	cluster2	Cyp20a1
0.309171	0.076818	0.314131	0.256439	P61354	0.629105	-1.45817	0.67366	0.155404	cluster2	Rpl27
-0.0812462	-0.294226	0.107843	0.0702097	Q499V0	-0.174688	-1.34131	0.861071	0.654927	cluster2	Commd7
-0.0984111	-0.302176	-0.161482	0.0892714	P30835	0.121822	-1.13261	-0.266458	1.27725	cluster2	Pfkl
-0.0737181	-0.211981	-0.298923	0.00592344	M0R835	0.519176	-0.492469	-1.12861	1.1019	cluster2	Sf3b6
-0.0997612	0.109536	0.115813	0.404684	Q642E6	-1.12111	-0.111141	-0.0808512	1.3131	cluster2	Tpp1
-0.275343	-0.281265	-0.412015	0.0442277	Q07071	-0.227961	-0.258473	-0.932138	1.41857	cluster2	Gckr
-0.0509997	-0.170748	0.052449	0.369917	Q66HG3	-0.436264	-0.952723	0.00989565	1.37909	cluster2	Cndp1
0.347009	0.182219	0.338473	0.3573	D4A6W6	0.490805	-1.49354	0.388013	0.614725	cluster2	RGD1561333
0.0494295	-0.329609	0.0142202	0.0352518	A0A0G2K5C8	0.588936	-1.49525	0.395334	0.510978	cluster2	Stim1
0.206704	-0.0183632	0.39703	0.252642	B2RYD7	-0.0162542	-1.32327	1.08901	0.250513	cluster2	Stt3b
-0.11438	-0.367057	-0.437053	0.0873221	D3ZIX4	0.388158	-0.661799	-0.952656	1.2263	cluster2	H1f10
-0.241702	-0.252084	-0.283762	0.0181664	Q5M963	-0.370872	-0.445119	-0.671681	1.48767	cluster2	Cmas
0.310313	0.00286002	0.128445	0.215	Q5M9H2	1.11837	-1.23419	-0.27324	0.389055	cluster2	Acadvl
0.266182	-0.165107	0.440693	0.304569	Q499T3	0.208347	-1.43747	0.874287	0.354832	cluster2	Sirpa
0.251669	-0.0508907	0.472251	0.315586	A0A0H2UHQ0	0.0205951	-1.35942	1.0267	0.312128	cluster2	Slc3a2
-0.38683	-0.376187	-0.423718	-0.129722	D3ZHJ6	-0.429177	-0.35004	-0.703481	1.4827	cluster2	Atp2a3
-0.184574	-0.358758	-0.244293	-0.0778879	A0A0G2JWD0	0.271252	-1.21433	-0.238078	1.18116	cluster2	Prom1
-0.0981012	-0.102386	0.166523	0.517589	Q66HG6	-0.747881	-0.762511	0.155776	1.35462	cluster2	Ca5b
-0.172531	-0.182888	-0.287898	0.0159416	D4A962	-0.124077	-0.205997	-1.03657	1.36664	cluster2	Hnrnpul1
0.4594	0.173668	0.484147	0.417926	D3ZJD3	0.529823	-1.47226	0.703216	0.23922	cluster2	NA
0.0318753	-0.294281	0.212548	0.11117	A0A0G2JXG3	0.0754708	-1.41212	0.899517	0.437134	cluster2	Tmem30a
-0.0350176	-0.333686	-0.0275832	-0.00836733	A0A0G2JV46	0.425592	-1.49608	0.473426	0.597063	cluster2	Fam107b
0.162527	-0.264171	0.226679	0.434148	P11951	0.0775283	-1.37779	0.296328	1.00393	cluster2	Cox6c
-0.119989	-0.532696	-0.430833	-0.134889	A0A0G2JWK2	0.883982	-1.09218	-0.604434	0.812634	cluster2	Mecp2
-0.14802	-0.21042	-0.26384	-0.0908676	E9PST5	0.403137	-0.427999	-1.13952	1.16438	cluster2	Acin1
0.00238627	-0.355502	0.248616	0.118771	D3ZT71	-0.00455001	-1.3829	0.943767	0.443688	cluster2	Bcl2l13
0.159708	-0.19275	0.313235	0.21716	D3Z9L0	0.160279	-1.43689	0.85599	0.420625	cluster2	Agk
-0.0433187	0.0769473	0.0984295	0.288584	A0A0G2JSL0	-1.08164	-0.205526	-0.0490333	1.3362	cluster2	LOC100360846
0.110057	-0.308037	-0.0295083	0.222313	B1WC85	0.486305	-1.33965	-0.123221	0.976562	cluster2	Dnaaf10
-0.130375	-0.36021	-0.24384	-0.0636549	Q5M9I6	0.530184	-1.23212	-0.339834	1.04177	cluster2	RGD1304587
-0.210535	-0.376356	-0.278942	-0.0911795	P48500	0.239535	-1.14354	-0.331038	1.23505	cluster2	Tpi1
-0.152395	-0.212366	-0.285012	-0.106154	Q9QX69	0.47276	-0.302164	-1.24086	1.07026	cluster2	Lancl1
-0.128331	-0.266646	-0.0451875	-0.035455	O35509	-0.0881338	-1.38141	0.689273	0.780275	cluster2	Rab11b
-0.0188996	0.0778983	0.0849722	0.311826	Q60587	-0.947766	-0.257193	-0.206727	1.41169	cluster2	Hadhb
-0.134136	-0.358737	-0.298369	-0.0831766	A0A0G2JSI1	0.644849	-1.0698	-0.608933	1.03388	cluster2	Aldh9a1
-0.134967	-0.215752	-0.269639	-0.0974503	F7FF45	0.571853	-0.466631	-1.15934	1.05412	cluster2	Numa1
0.0671426	-0.329169	-0.106148	-0.0890573	D3Z8L7	1.11259	-1.31745	0.0500345	0.154827	cluster2	Rras
-0.283775	-0.443042	-0.396639	-0.168708	Q642B0	0.319975	-0.977879	-0.599744	1.25765	cluster2	Gpc4
-0.0363141	-0.339731	-0.235819	-0.103022	A0A0G2K8D7	1.0499	-1.18704	-0.420952	0.558091	cluster2	Tbx3
-0.217889	-0.353331	-0.150657	-0.140627	Q9WUL0	-0.0230905	-1.40511	0.66293	0.765274	cluster2	Top1
-0.156016	-0.3474	-0.290504	-0.205408	A0A0G2K2I6	1.09681	-1.14068	-0.475497	0.519367	cluster2	Dock9
-0.119199	-0.331931	-0.0666282	0.120341	D3ZXP3	-0.106677	-1.2502	0.175917	1.18096	cluster2	H2ax
0.0102264	-0.274401	-0.103961	-0.101023	Q07014	1.08567	-1.33764	0.113477	0.138493	cluster2	Lyn
0.0510787	-0.198742	0.277235	0.105001	B0K020	-0.0384303	-1.3076	1.11052	0.23551	cluster2	Cisd1
0.251561	-0.280986	0.453873	0.206675	Q568Y3	0.300917	-1.40789	0.950088	0.156889	cluster2	Rnf185
-0.180515	-0.316026	-0.268239	-0.187409	P52759	0.878502	-1.19072	-0.461015	0.773232	cluster2	Rida
0.268015	-0.583424	-0.0881535	-0.0942938	Q3LF76	1.12227	-1.31236	0.103827	0.0862691	cluster2	Gimap1
-0.27094	-0.210658	-0.2523	-0.125443	A0A0G2K7X3	-0.867107	0.0645629	-0.579014	1.38156	cluster2	Nucks1
-0.24308	-0.323477	-0.245971	-0.147197	G3V9W0	-0.0436289	-1.15761	-0.0836892	1.28493	cluster2	Cetn2
-0.0705046	-0.2145	-0.420249	0.229311	F8WFW5	0.177603	-0.349904	-1.10364	1.27594	cluster2	Pde2a
-0.413926	-0.622576	-0.894889	-0.156509	Q6J4I0	0.3449	-0.321125	-1.19037	1.16659	cluster2	Ppp1r1b
-0.205863	-0.331182	-0.324943	-0.175009	Q0ZFS8	0.663257	-0.893669	-0.816164	1.04658	cluster2	Srsf3
-0.208112	-0.305214	-0.288018	-0.0645027	Q9WVS2	0.076055	-0.808413	-0.651787	1.38415	cluster2	Osgep
-0.121951	-0.689009	-0.165062	-0.215874	G3V6P8	0.668016	-1.484	0.504407	0.311575	cluster2	Gng12
-0.155305	-0.407032	-0.297292	-0.164467	F1LW91	0.840948	-1.26083	-0.344567	0.76445	cluster2	Numa1
-0.0868831	-0.371767	-0.24833	-0.0596851	P04905	0.717146	-1.23263	-0.387813	0.903292	cluster2	Gstm1
-0.282275	-0.531042	-0.195049	-0.186133	P02262	0.101615	-1.44447	0.64372	0.699138	cluster2	NA
0.10682	-0.17264	0.33812	0.162514	P97521	-0.00888989	-1.32781	1.08274	0.25396	cluster2	Slc25a20
0.636485	0.00855137	0.964271	0.68167	D3ZZ08	0.158116	-1.39954	0.971223	0.270202	cluster2	NA
-0.033529	-0.284906	-0.0163862	-0.0335577	P00388	0.45472	-1.49704	0.587822	0.454497	cluster2	Por
-0.340779	-0.542511	-0.392523	-0.203999	D4AEC0	0.208606	-1.23384	-0.161383	1.18662	cluster2	H2az2
-0.34119	-0.595174	-0.502723	-0.295461	D4A817	0.661991	-1.15673	-0.494709	0.989447	cluster2	Hist2h2be
-0.0345052	-0.558603	-0.293663	-0.256506	P62836	1.16968	-1.26961	-0.0365078	0.136431	cluster2	Rap1a
-0.155741	-0.443103	-0.364748	-0.300328	A0A0G2K5B7	1.31627	-1.04424	-0.400597	0.128568	cluster2	Gabpb1l
0.01118	-0.609951	-0.197022	-0.0956473	A0A140UHW7	0.861388	-1.42469	0.0950966	0.468208	cluster2	NA
-0.671222	-0.89578	-0.842436	-0.620876	M0RBQ5	0.653137	-1.04525	-0.641797	1.03391	cluster2	H2bu1
-0.494963	-0.341783	-0.751356	0.0597657	Q9WU06	-0.3324	0.118676	-1.08741	1.30114	cluster3	Avil
0.583887	-0.195297	-0.111957	0.325961	G3V953	1.17612	-0.939148	-0.712902	0.475925	cluster3	Rbbp6
-0.0202723	-0.108529	-0.762403	-0.372174	Q5MYW5	0.887254	0.622322	-1.34049	-0.16909	cluster3	Oas1a
-0.112455	-0.139902	-0.584761	-0.383356	D4A238	0.86527	0.742	-1.2559	-0.35137	cluster3	Rtp4
0.342861	0.150524	0.0773285	0.274616	A0A0G2JTX7	1.09914	-0.508156	-1.11982	0.528841	cluster3	Col6a5
-0.0780656	-0.00744888	-0.967599	-0.465804	Q4V8H9	0.684544	0.844789	-1.33401	-0.195324	cluster3	Ifit2
-0.0472718	-0.136482	-0.427676	-0.179651	Q4V797	0.923976	0.376274	-1.41149	0.111242	cluster3	RGD1309362
0.342263	-0.044373	-0.239353	0.385616	G3V7V9	0.762623	-0.512576	-1.15566	0.90561	cluster3	Lcmt1
0.0197962	0.263347	-0.460153	-0.214017	M0RDJ3	0.378703	1.16331	-1.16748	-0.374537	cluster3	Eif2ak2
-0.095858	0.257556	-0.37295	0.592618	A0A0G2K847	-0.455129	0.386134	-1.11471	1.18371	cluster3	Agap1
0.107176	0.12291	-0.131002	0.285325	A0A0G2JSU7	0.0645739	0.156328	-1.32433	1.10343	cluster3	Mef2d
0.0602522	-0.0717321	-0.402286	-0.226662	F1M9D6	1.10434	0.442893	-1.21369	-0.333544	cluster3	Stat1
-0.113673	-0.0316431	-0.422236	-0.0938997	D4ADT5	0.295745	0.765077	-1.4697	0.408876	cluster3	Ddx58
-0.108129	-0.111689	-0.598418	-0.152756	F7FPF5	0.565681	0.550722	-1.49456	0.378156	cluster3	Sp100
-0.213629	0.0150118	-0.849478	-0.660155	D4A3X3	0.537091	1.11245	-1.06298	-0.586563	cluster3	Isg15
-0.00284165	-0.0202134	-0.607804	-0.0012775	F1M2G3	0.517361	0.45945	-1.49939	0.522575	cluster3	Rerg
0.148038	0.24657	-0.353094	0.116673	Q6AYA2	0.405504	0.773782	-1.46756	0.288272	cluster3	Vrk1
0.374981	0.392552	0.0501417	0.529766	P84100	0.187525	0.273957	-1.41042	0.94894	cluster3	Rpl19
0.238777	0.278199	0.0500543	0.47355	P21531	-0.123051	0.103967	-1.20986	1.22894	cluster3	Rpl3
0.047745	0.10651	-0.284102	0.180003	F2Z3T0	0.171714	0.45833	-1.44683	0.816784	cluster3	Cdc73
0.0165727	-0.0626739	-0.364899	-0.100683	D3ZNS1	0.873788	0.394564	-1.43307	0.164716	cluster3	Phldb1
-0.0517828	-0.0685869	-0.374498	0.124063	B2RYW3	0.197592	0.116446	-1.36078	1.04674	cluster3	Ndufb9
0.379326	-0.00751874	-0.313324	-0.114027	D3ZKP9	1.35043	0.0218676	-1.02838	-0.343921	cluster3	NA
0.199817	0.577831	-0.257025	0.0912624	P62832	0.136256	1.23576	-1.19253	-0.179488	cluster3	Rpl23
0.0786018	0.215031	-0.40968	0.0257675	B0BNG0	0.374556	0.87964	-1.43315	0.178954	cluster3	Emc2
-0.0681537	-0.139582	-0.338541	0.0608969	D3ZD78	0.318737	-0.109284	-1.3015	1.09205	cluster3	Raver2
-0.062613	-0.368855	-0.829161	-0.395382	F1M9F6	1.11451	0.143197	-1.31677	0.059059	cluster3	Gbp5
0.0179192	0.0966751	-0.283431	-0.0602996	F1LTE6	0.459062	0.93981	-1.38046	-0.0184079	cluster3	Fgd5
-0.108521	-0.19108	-0.57101	0.0777442	D3ZU63	0.328823	0.0261616	-1.36665	1.01166	cluster3	Stard13
0.137377	0.398753	-0.660193	0.121013	P13832	0.301835	0.872942	-1.44086	0.26608	cluster3	Myl12a
-0.219308	-0.127917	-0.629188	-0.0995661	A0A0G2K808	0.202388	0.574644	-1.46716	0.690126	cluster3	Asap2
0.283563	-0.139118	-0.275572	0.140564	Q924C3	1.10174	-0.554296	-1.08892	0.541477	cluster3	Enpp1
0.00716472	-0.0712834	-0.302924	0.0741257	D3ZLK2	0.489443	0.0118459	-1.39839	0.897106	cluster3	Rasl12
0.51147	0.096971	-0.168983	0.0270602	D3ZUL3	1.37917	-0.068667	-0.99764	-0.312864	cluster3	Col6a1
-0.00621993	-0.0860883	-0.324046	0.0643037	P05943	0.484199	0.0113912	-1.39728	0.901687	cluster3	S100a10
0.121263	-0.0772956	-0.387429	-0.0097672	E9PTG5	0.971221	0.0510315	-1.38623	0.363981	cluster3	Plekha5
0.0908465	0.100385	-0.51532	0.0740657	Q5XIP0	0.507668	0.539244	-1.49903	0.452116	cluster3	Dnajb4
0.0228535	-0.0237402	-0.395004	0.023193	A0A0G2JX45	0.573193	0.343014	-1.49108	0.57487	cluster3	Ate1
-0.05032	0.0642152	-0.308493	0.0788305	D4A067	0.0202053	0.659149	-1.42004	0.740682	cluster3	Steep1
-0.0428639	0.104207	-0.41655	-0.029328	M0RCH6	0.238148	0.895641	-1.43245	0.298661	cluster3	Chmp4b
0.0863633	0.367637	-0.664124	0.144051	Q6PDV7	0.229413	0.856619	-1.44408	0.35805	cluster3	Rpl10
0.0538558	0.218328	-0.515037	-0.0969047	B0BMS8	0.441594	0.964884	-1.36841	-0.0380693	cluster3	Myl9
-0.158593	-0.120233	-0.626635	-0.360143	Q6J2U6	0.680054	0.845365	-1.33692	-0.1885	cluster3	Rnf114
-0.148845	-0.143561	-0.356489	-0.205938	A0A1W2Q655	0.653281	0.706498	-1.43804	0.078262	cluster3	Zbtb20
-0.0175783	0.278495	-0.380028	-0.104768	A0A0G2JZZ3	0.141534	1.23303	-1.19467	-0.179898	cluster3	Ctif
0.765595	1.01237	0.297594	0.455848	M0RC23	0.416051	1.18952	-1.05079	-0.554781	cluster3	NA
-0.307841	-0.255806	-0.46264	-0.253362	P07943	0.122656	0.6514	-1.45029	0.676234	cluster3	Akr1b1
-0.0967312	0.0111758	-0.264278	-0.110608	Q3ZAU6	0.162119	1.11394	-1.31578	0.0397133	cluster3	Rnf14
-0.108579	-0.150879	-0.632241	-0.192307	F1M589	0.667745	0.493845	-1.48511	0.323525	cluster3	Pml
0.00344476	0.0172505	-0.378739	-0.123516	G3V9R0	0.674792	0.750021	-1.40778	-0.0170367	cluster3	Luc7l
0.0422848	-0.0826856	-0.350479	-0.0566812	G3V7I8	0.918124	0.173916	-1.42081	0.328774	cluster3	Slk
0.217807	0.378308	-0.281802	0.119953	P13471	0.388487	0.959271	-1.38825	0.0404925	cluster3	Rps14
-0.0890397	0.0337476	-0.290363	-0.0589506	D4AEC2	0.088707	0.98801	-1.3858	0.309082	cluster3	Camsap2
-0.0742184	-0.11695	-0.420495	-0.0202035	Q27W01	0.466721	0.228581	-1.46304	0.767741	cluster3	Rbm8a
-0.20223	-0.0700233	-0.362056	0.139704	Q5XIF4	-0.370089	0.252577	-1.12284	1.24035	cluster3	Sumo3
-0.0263632	-0.0122179	-0.300684	0.00385376	D4A8G7	0.396261	0.493761	-1.49456	0.604539	cluster3	Snw1
-0.0327457	0.0599515	-0.420119	0.0713459	D3Z9K4	0.206053	0.606936	-1.4692	0.656213	cluster3	Plekho2
0.071484	-0.207942	-0.336092	-0.00360282	O70188	1.02013	-0.476026	-1.16219	0.618088	cluster3	Nfic
0.112482	-0.311992	-0.42498	-0.0817149	D3Z8M8	1.20502	-0.564671	-1.03573	0.395386	cluster3	Tsc22d1
0.074043	-0.211855	-0.569114	0.0079453	F1M590	0.858102	-0.127996	-1.36023	0.630123	cluster3	Heca
-0.264189	-0.251968	-0.771373	-0.474853	F1LX81	0.725667	0.775939	-1.36069	-0.14092	cluster3	Slfn5
-0.102963	0.169594	-0.287835	-0.0660265	A0A0G2JTP7	-0.165784	1.28457	-1.14955	0.0307634	cluster3	Rnf2
-0.0429135	-0.116208	-0.320995	-0.0253627	Q5XI07	0.615529	0.0749472	-1.43545	0.744975	cluster3	Lpp
-0.167562	-0.113928	-0.300011	-0.18709	D4A9N5	0.314072	0.999244	-1.37793	0.0646148	cluster3	Trim25
-0.0702973	-0.108039	-0.282296	-0.013335	A0A0G2K012	0.415708	0.0901642	-1.41292	0.907043	cluster3	Ubxn6
0.0350106	0.099443	-0.293518	-0.186175	Q5XI90	0.65753	1.00674	-1.12302	-0.541249	cluster3	Dynlt3
-0.383538	-0.286795	-0.699053	-0.402113	A0A0G2JVB2	0.333146	0.876306	-1.43831	0.228855	cluster3	Scube2
-0.119877	-0.0529504	-0.299673	-0.0760691	B1WC28	0.15436	0.752709	-1.45309	0.546019	cluster3	Macroh2a2
-0.1892	-0.44393	-0.509739	-0.269932	P38918	1.10098	-0.609093	-1.05089	0.559002	cluster3	Akr7a3
-0.0276475	-0.109449	-0.490966	-0.177749	G3V9F4	0.85818	0.454279	-1.4295	0.117037	cluster3	Phactr2
0.0200802	-0.307942	-0.347336	0.031691	P10824	0.834771	-0.766939	-0.959297	0.891466	cluster3	Gnai1
-0.0763411	-0.130773	-0.286417	-0.109439	Q99PD6	0.798463	0.214309	-1.45604	0.443265	cluster3	Tgfb1i1
0.0589795	-0.287682	-0.498063	-0.305376	Q5PQW8	1.36746	-0.127882	-1.03537	-0.204206	cluster3	Gbp2
-0.0458937	-0.118526	-0.349228	-0.15204	P55161	0.929471	0.369358	-1.40974	0.110908	cluster3	Nckap1
0.103709	-0.0969929	-0.267285	0.0257915	D3ZGY2	1.00404	-0.236774	-1.28958	0.522324	cluster3	Otud6b
-0.122399	-0.334883	-0.402358	-0.231824	F1M820	1.22939	-0.506713	-1.05801	0.335335	cluster3	Sorbs1
0.0943899	0.12447	-0.279982	-0.205509	Q4KM62	0.781955	0.928004	-1.03578	-0.674181	cluster3	Palmd
-0.0694465	-0.0642474	-0.591102	-0.0874552	D3ZAA9	0.516124	0.536207	-1.49889	0.446561	cluster3	Mpp2
-0.0491213	-0.260183	-0.479587	-0.245207	G3V9G5	1.18998	-0.00942463	-1.25624	0.0756794	cluster3	Synm
-0.157034	-0.197579	-0.326861	-0.175422	A0A1B0GWM3	0.743707	0.216447	-1.46473	0.50458	cluster3	Lama3
0.208602	0.153197	-0.337918	-0.134223	P21575	0.923696	0.707015	-1.21367	-0.417044	cluster3	Dnm1
0.00858439	-0.111612	-0.564298	0.128951	P80349	0.472789	0.0758885	-1.41893	0.870255	cluster3	NA
-0.0950158	-0.103208	-0.27528	0.131026	D3ZG07	-0.0563899	-0.105549	-1.13816	1.3001	cluster3	Lsm6
-0.0891034	-0.276099	-0.268135	-0.0997244	B0BN83	0.916509	-0.903579	-0.82606	0.813131	cluster3	Armc1
-0.227926	-0.146096	-0.639954	-0.0995933	B0BN99	0.204473	0.536026	-1.46494	0.724441	cluster3	Hmgb3
-0.0704428	0.0954905	-0.438027	-0.176377	P62142	0.343637	1.08516	-1.29903	-0.129766	cluster3	Ppp1cb
-0.0480327	0.126447	-0.35788	-0.0380811	A0A0G2JXC2	0.155089	1.01813	-1.37754	0.204313	cluster3	Fmnl3
-0.0063062	-0.035924	-0.288671	-0.0378108	D3ZNQ6	0.651594	0.426854	-1.49098	0.412537	cluster3	Ube2m
0.224145	0.256146	-0.484846	-0.0472654	Q5PQT7	0.691702	0.78506	-1.37667	-0.100095	cluster3	Phlda3
-0.0868145	-0.107915	-0.266796	-0.130321	D3ZGS5	0.753135	0.493249	-1.46366	0.217271	cluster3	Uaca
0.334485	-0.51534	-0.437088	-0.0853419	P62804	1.31449	-0.874564	-0.672996	0.233065	cluster3	Hist1h4b
-0.0933045	-0.0181924	-0.347877	-0.0348494	O54922	0.197751	0.688756	-1.46638	0.57987	cluster3	Exoc7
-0.117224	-0.204338	-0.279935	-0.0911689	A0A0G2JZI0	0.64996	-0.362164	-1.24048	0.952682	cluster3	Safb
-0.050871	-0.269055	-0.331121	-0.0638245	A0A0G2K7G7	0.897068	-0.633873	-1.06937	0.806177	cluster3	44812
-0.144561	-0.264326	-0.49745	-0.0956544	A0A096MJG7	0.591049	-0.0771501	-1.37781	0.863912	cluster3	NA
-0.0999809	-0.49592	-0.555779	-0.221078	Q6AY84	1.11559	-0.700575	-0.975144	0.560125	cluster3	Scrn1
0.0931256	0.26411	-0.623135	-0.0759168	B2GUV5	0.464573	0.909389	-1.39877	0.0248106	cluster3	Atp6v1g1
-0.0729943	-0.117736	-0.28742	-0.0899901	Q99PV2	0.699772	0.246286	-1.47357	0.527508	cluster3	Stxbp3
-0.195008	-0.367298	-0.488248	-0.178891	O35353	0.760716	-0.405816	-1.22474	0.869844	cluster3	Gnb4
-0.0134502	0.179089	-0.344898	-0.220115	A0A0G2JW88	0.374348	1.20863	-1.06183	-0.521144	cluster3	Map4
-0.0734286	-0.24134	-0.317322	-0.110476	A0A0G2JWJ0	0.988191	-0.490502	-1.15962	0.661935	cluster3	Ppp1r12a
-0.0925526	-0.198371	-0.404074	-0.166062	A0A0G2K1P8	0.91965	0.126608	-1.41501	0.368748	cluster3	Triobp
0.0121537	0.0678911	-0.289471	-0.050438	M0R919	0.490331	0.844711	-1.42741	0.0923699	cluster3	NA
0.055745	0.00393084	-0.273954	-0.0515533	A0A0G2K2Y8	0.842178	0.485094	-1.42999	0.102718	cluster3	Mpdz
0.00873213	0.105105	-0.398492	-0.0840793	D3ZMY8	0.462227	0.903647	-1.40299	0.0371195	cluster3	Pcnt
-0.105933	-0.215594	-0.360477	-0.201711	Q5U312	1.09486	0.0507879	-1.32862	0.182972	cluster3	Rai14
-0.143774	-0.176728	-0.384134	0.00919961	P84586	0.18582	-0.0177183	-1.29876	1.13066	cluster3	Rbmxl1
0.203296	0.341372	-0.244815	0.159095	P62856	0.351479	0.89949	-1.42702	0.176052	cluster3	Rps26
-0.0776553	0.013572	-0.337116	-0.167148	P09217	0.430997	1.04124	-1.30459	-0.167639	cluster3	Prkcz
0.0111187	-0.0982724	-0.289468	-0.122624	A0A0G2KAE1	1.0942	0.21363	-1.32544	0.0176095	cluster3	Lims2
-0.201857	-0.164451	-0.341335	-0.113999	Q6AY97	0.0364423	0.420072	-1.39402	0.937506	cluster3	Ccdc91
0.0603376	-0.11475	-0.376558	-0.242922	D4ADT2	1.22842	0.288425	-1.11715	-0.399695	cluster3	Cdc25c
-0.382384	-0.378282	-0.54511	-0.258705	Q5BJY9	0.0742864	0.10917	-1.30946	1.126	cluster3	Krt18
-0.129132	-0.0178902	-0.283521	-0.159118	D3ZN05	0.167436	1.18615	-1.24641	-0.107171	cluster3	Lama3
-0.0650832	0.063063	-0.275901	-0.0218496	D3ZUC9	0.0683928	0.957312	-1.394	0.368294	cluster3	Oxsr1
-0.0607055	-0.143851	-0.352043	-0.0685922	G3V8R5	0.704072	0.0916751	-1.44173	0.645983	cluster3	Lipe
-0.109085	-0.117992	-0.31765	-0.212561	Q5XIT1	0.822723	0.731392	-1.31583	-0.238283	cluster3	Mapre3
-0.00830887	0.0857256	-0.333022	0.0443036	F1LSG8	0.233413	0.726463	-1.46915	0.509276	cluster3	Vps50
-0.083571	-0.250891	-0.34943	-0.127714	M0R7T1	0.989094	-0.397769	-1.21453	0.623206	cluster3	Phactr4
-0.0346871	-0.154952	-0.274214	-0.185723	P61959	1.28977	0.0751567	-1.12931	-0.23561	cluster3	Sumo2
0.346148	0.270847	-0.185595	-0.0113698	D4A0U9	0.974633	0.670285	-1.17455	-0.47037	cluster3	Msh6
-0.0463033	-0.107533	-0.303757	-0.186063	Q05096	1.03171	0.480529	-1.28585	-0.22639	cluster3	Myo1b
-0.130358	-0.191786	-0.350797	-0.191679	A0A0G2K860	0.909747	0.258394	-1.42767	0.259527	cluster3	Arhgef12
-0.0942302	-0.102763	-0.263128	-0.115392	D4AC12	0.620806	0.514106	-1.49111	0.356201	cluster3	Anks1a
-0.025847	-0.0523314	-0.352335	-0.22668	B0BN65	0.900259	0.728048	-1.22268	-0.405627	cluster3	Cyria
-0.438688	-0.257115	-0.636242	-0.466954	G3V6E7	0.0712536	1.24082	-1.20125	-0.110818	cluster3	Fmod
-0.0210937	-0.0773207	-0.45176	-0.253143	D3ZFU9	0.925023	0.635646	-1.29143	-0.269236	cluster3	Mylk
-0.164472	-0.0857222	-0.388428	0.0301369	Q3KR55	-0.0699154	0.375871	-1.33768	1.03172	cluster3	U2af1
-0.134699	-0.223398	-0.264169	-0.118218	F7ENH8	0.719529	-0.546219	-1.12803	0.954715	cluster3	Hdac2
0.272214	0.246767	0.125457	0.111622	Q5XIP6	1.01175	0.7023	-0.772899	-0.941151	cluster3	Fen1
0.146176	0.0153532	-0.588771	-0.229792	M0RC65	0.96087	0.555941	-1.31397	-0.202843	cluster3	Cfl2
-0.0738305	-0.192687	-0.31944	-0.141743	G3V852	1.04134	-0.103674	-1.32477	0.387098	cluster3	Tln1
0.0156886	-0.146458	-0.351267	-0.0513917	F1LM84	0.932816	-0.0819954	-1.36381	0.512988	cluster3	Nid1
-0.0194108	-0.0262018	-0.462627	-0.149681	B0K030	0.698837	0.666123	-1.43625	0.0712931	cluster3	Dnajb1
-0.156618	-0.0201707	-0.596519	-0.146954	O70185	0.291357	0.832623	-1.45367	0.32969	cluster3	Nfib
-0.0418086	0.0371237	-0.345986	-0.185404	G3V8C0	0.546644	1.01457	-1.25659	-0.304625	cluster3	Dctn5
-0.0531731	-0.158624	-0.288011	-0.0617829	A0A0G2K4D9	0.797243	-0.16659	-1.3492	0.718547	cluster3	Stag2
-0.173629	-0.0330001	-0.389849	-0.144585	Q6P7Q4	0.0779652	1.02019	-1.37071	0.272561	cluster3	Glo1
0.0884976	0.324433	-0.406271	-0.0364055	Q3ZAV2	0.314439	1.08776	-1.30725	-0.0949512	cluster3	Ybx1
-0.128588	-0.156156	-0.310963	-0.145986	B4F7E8	0.672898	0.346505	-1.48632	0.466914	cluster3	Niban2
-0.0331719	-0.105897	-0.320201	0.0415588	Q9EQP5	0.456951	-0.00942374	-1.38371	0.936186	cluster3	Prelp
-0.021505	-0.316696	-0.326579	-0.180723	D3ZZX1	1.32768	-0.736458	-0.805569	0.214343	cluster3	Inpp5a
-0.0990035	-0.0265822	-0.441394	-0.0631769	B2RZ74	0.305618	0.683733	-1.48202	0.49267	cluster3	Snrnp70
0.283376	0.429656	0.0639765	0.0708647	B1WC80	0.402766	1.22784	-0.834729	-0.795877	cluster3	Mab21l4
-0.041323	-0.0939835	-0.368664	-0.287021	F1M392	1.0068	0.667861	-1.10007	-0.57459	cluster3	Limch1
-0.0657218	-0.205583	-0.343402	-0.266535	D4ADE5	1.3159	0.125366	-1.04779	-0.393477	cluster3	Setd7
0.0401326	0.175339	-0.44534	0.110578	G3V715	0.247662	0.726337	-1.47106	0.497063	cluster3	Prkaa2
-0.01244	-0.219117	-0.35472	-0.103136	D4A417	1.07971	-0.315739	-1.23131	0.467345	cluster3	Pcif1
-0.0974036	-0.174466	-0.304358	-0.0840399	F1LTF8	0.669594	-0.0930146	-1.37842	0.801841	cluster3	Lama4
-0.161492	-0.133955	-0.264464	-0.0785732	Q3MIE4	-0.0240042	0.32931	-1.34521	1.0399	cluster3	Vat1
-0.110771	-0.0815112	-0.425048	-0.100979	P63088	0.4193	0.597605	-1.49588	0.478971	cluster3	Ppp1cc
-0.099694	0.0652185	-0.351037	-0.143863	D3ZII8	0.190574	1.15315	-1.27648	-0.0672374	cluster3	Smyd5
-0.19901	-0.180965	-0.634246	-0.402941	D3ZV82	0.732281	0.817381	-1.32023	-0.229428	cluster3	LOC685067
0.115192	0.172634	-0.291847	-0.0852116	Q5U1W6	0.651774	0.924055	-1.27766	-0.298172	cluster3	Apool
-0.0295256	-0.264592	-0.468341	-0.201564	F1LPQ9	1.16701	-0.130156	-1.2545	0.21765	cluster3	Akap2
-0.091758	-0.11481	-0.381	-0.140037	A0A0G2K402	0.671762	0.499978	-1.48372	0.311981	cluster3	Myef2
-0.14061	-0.179085	-0.300608	-0.118282	F1M978	0.541757	0.0684135	-1.42662	0.816446	cluster3	Impa1
-0.0255443	-0.0506765	-0.330824	-0.137172	Q68FT9	0.798658	0.617027	-1.40761	-0.00807771	cluster3	Scly
-0.0487313	-0.113949	-0.314864	-0.138091	A0A0G2K7G2	0.924656	0.351299	-1.41501	0.139059	cluster3	Agfg2
-0.0213199	-0.00709381	-0.383592	-0.0411856	Q4V893	0.508903	0.587614	-1.49551	0.398988	cluster3	Gpalpp1
-0.0307153	0.00453507	-0.448035	-0.0964663	F1LT49	0.538674	0.708281	-1.46927	0.222312	cluster3	Lrrc47
-0.0963919	-0.15674	-0.381359	-0.0815303	Q91V33	0.595337	0.160453	-1.45822	0.702434	cluster3	Khdrbs1
-0.140153	-0.18471	-0.368557	-0.178926	A0A0G2K7I4	0.762217	0.326437	-1.47166	0.383002	cluster3	Rcsd1
-0.0189993	-0.0501209	-0.432745	-0.207958	O08816	0.837369	0.672906	-1.34908	-0.16119	cluster3	Wasl
-0.133121	-0.116277	-0.418142	-0.212172	D4A164	0.626323	0.747857	-1.43014	0.0559589	cluster3	Nebl
-0.0136895	-0.0258028	-0.273365	-0.0688077	Q5PQQ2	0.675612	0.575474	-1.47105	0.219965	cluster3	Wbp11
-0.110423	-0.0467112	-0.316366	-0.172054	B5DF46	0.44204	0.994625	-1.34416	-0.0925056	cluster3	Pmm2
0.0783248	-0.0376342	-0.286575	-0.164176	B0K014	1.14685	0.411461	-1.16727	-0.391039	cluster3	Dtd1
-0.0219618	-0.0721714	-0.269803	-0.15323	Q9JK72	0.99228	0.528085	-1.29905	-0.221317	cluster3	Ccs
-0.0544355	-0.107354	-0.328054	-0.218472	Q63433	1.00801	0.57307	-1.24087	-0.34021	cluster3	Pkn1
-0.0448759	-0.0692621	-0.59339	-0.089215	D3ZSI8	0.585777	0.493205	-1.49644	0.417461	cluster3	Pip5k1a
-0.0337095	-0.154975	-0.275833	-0.163815	P68182	1.24685	0.0213073	-1.20012	-0.0680378	cluster3	Prkacb
0.0431371	-0.240882	-0.401519	-0.265397	A0A0G2K490	1.38849	-0.132352	-0.992515	-0.263622	cluster3	Tnik
-0.0412495	-0.0514526	-0.496138	-0.0628657	B5DEQ4	0.547314	0.50142	-1.49882	0.450083	cluster3	Snrpb2
-0.0406757	-0.103887	-0.503352	-0.145845	A0A0G2K2D4	0.75914	0.454975	-1.46719	0.253079	cluster3	Agap3
-0.0849943	-0.410005	-0.770792	-0.303808	Q5U2S4	1.07386	-0.0615022	-1.32184	0.30948	cluster3	Lrrc2
-0.00194482	0.116538	-0.321176	-0.129611	G3V927	0.438276	1.07075	-1.2658	-0.243218	cluster3	Dlgap4
-0.0342366	-0.241031	-0.471154	-0.0510387	B2RYG5	0.809371	-0.204223	-1.33216	0.727016	cluster3	Taf15
0.021755	-0.0965047	-0.284414	-0.144912	D3ZSZ6	1.16638	0.232956	-1.25022	-0.149123	cluster3	Dgkh
-0.10522	-0.32293	-0.437019	-0.236253	A0A0G2K8V2	1.2145	-0.339609	-1.15402	0.279128	cluster3	Vcl
-0.0496726	-0.107789	-0.269445	-0.186556	G3V624	1.0849	0.476855	-1.2145	-0.347258	cluster3	Coro1c
-0.0746678	-0.197293	-0.641335	-0.299027	F1M124	0.938254	0.434544	-1.38945	0.0166518	cluster3	Cobll1
0.167589	-0.064453	-0.765215	-0.764848	D3ZPQ3	1.09032	0.607791	-0.849437	-0.848674	cluster3	Xaf1
-0.145475	-0.154864	-0.291852	-0.0865797	Q566E4	0.278791	0.170709	-1.4063	0.956798	cluster3	Hnrnpr
-0.0694817	-0.106568	-0.302087	-0.130847	F1LRS8	0.80329	0.443338	-1.45432	0.20769	cluster3	Cd2ap
-0.0913923	-0.318406	-0.466817	-0.185396	A0A0G2JWC7	1.06582	-0.323848	-1.23235	0.490376	cluster3	Fermt2
0.028739	-0.0330933	-0.548085	-0.182988	D4A1K4	0.822169	0.583046	-1.40858	0.00335981	cluster3	Misp3
0.00730991	-0.0504724	-0.273319	-0.118598	A0A0G2JU05	0.957996	0.481124	-1.35801	-0.0811129	cluster3	Llgl2
-0.117413	-0.135441	-0.276757	-0.182299	Q5PQN7	0.849365	0.596542	-1.3853	-0.060611	cluster3	Lzic
-0.138622	-0.216709	-0.30301	-0.111547	Q5D059	0.625224	-0.281406	-1.28339	0.939576	cluster3	Hnrnpk
-0.00806075	-0.0312575	-0.273765	-0.165974	Q9QUR2	0.900497	0.713496	-1.24147	-0.372518	cluster3	Dctn4
-0.22179	-0.280594	-0.634325	-0.281039	Q9Z2X5	0.703119	0.391417	-1.48359	0.389058	cluster3	Homer3
-0.141531	-0.070724	-0.309509	-0.146937	Q68FS8	0.253798	0.954557	-1.40865	0.200294	cluster3	Rtca
-0.0273473	-0.103818	-0.337725	-0.0224838	Q6AXT8	0.645167	0.128538	-1.45173	0.678025	cluster3	Sf3a2
-0.0139848	0.0920399	-0.278009	-0.110336	Q91XJ1	0.404708	1.07951	-1.27569	-0.208528	cluster3	Becn1
-0.0623584	0.229557	-0.628351	-0.193742	D3Z9J8	0.284167	1.10252	-1.30254	-0.0841533	cluster3	Sat2
-0.043289	-0.0953872	-0.383922	-0.178359	A0A0G2K1M2	0.880677	0.532958	-1.39281	-0.0208204	cluster3	Dlg1
-0.127644	-0.0740107	-0.302795	-0.203788	O70437	0.497608	1.0377	-1.26615	-0.269156	cluster3	Smad4
-0.0185355	-0.3813	-0.662434	-0.238404	Q64595	1.13632	-0.208014	-1.24985	0.321534	cluster3	Prkg2
-0.0953142	-0.288364	-0.355655	-0.205959	F1LSS1	1.25697	-0.4639	-1.06374	0.270669	cluster3	Smc1a
-0.0499111	-0.155912	-0.324326	0.0004467	O08719	0.574716	-0.163586	-1.33659	0.925459	cluster3	Evl
-0.0643196	-0.291054	-0.306691	-0.0745544	Q68FX7	0.903161	-0.80567	-0.923515	0.826024	cluster3	Thoc5
-0.0263964	-0.0881829	-0.268466	-0.194917	Q6V9V9	1.09288	0.521088	-1.14731	-0.466661	cluster3	Stk25
0.0537187	-0.260748	-0.303866	0.0177265	B2GV08	0.956606	-0.742842	-0.97586	0.762096	cluster3	Ap1s2
-0.103003	-0.15479	-0.316498	-0.206351	D3ZWA8	1.01012	0.442495	-1.32996	-0.122654	cluster3	Appl1
-0.178561	-0.145311	-0.483754	-0.204329	P84092	0.477933	0.691444	-1.48184	0.312463	cluster3	Ap2m1
-0.0162652	-0.0189235	-0.268573	-0.111709	D3ZJK6	0.739681	0.717235	-1.39071	-0.0662093	cluster3	Trappc9
-0.0355492	-0.250172	-0.2761	-0.027947	Q6AYU3	0.834732	-0.766377	-0.959799	0.891445	cluster3	Dnajb6
-0.0544019	-0.189439	-0.431233	-0.15588	G3V667	0.960317	0.114607	-1.39971	0.324781	cluster3	Itga6
-0.131434	-0.124283	-0.341093	-0.0358643	G3V7F6	0.206505	0.261735	-1.41294	0.944698	cluster3	Sap18
-0.254062	-0.195605	-0.451286	-0.222103	A0A0G2K875	0.229858	0.73308	-1.46791	0.504972	cluster3	Ablim3
-0.0636168	-0.157353	-0.495399	-0.20071	D4A8F2	0.888617	0.385787	-1.42761	0.153202	cluster3	Rsu1
-0.0754923	-0.0468918	-0.266919	-0.144458	Q5XI73	0.591567	0.883538	-1.36263	-0.112476	cluster3	Arhgdia
-0.055766	-0.227085	-0.399437	-0.264426	A0A0G2JSV0	1.27838	0.0677899	-1.15009	-0.196073	cluster3	Ndrg2
-0.00718924	0.0297588	-0.278025	-0.196364	G3V6A2	0.714378	0.963938	-1.11494	-0.563374	cluster3	Slain2
-0.0651386	-0.106687	-0.270341	-0.242048	D4ADD8	1.05461	0.640901	-0.988611	-0.706896	cluster3	Dctn6
-0.0622388	-0.2224	-0.459406	-0.20748	D3ZD05	1.06835	0.0941669	-1.34743	0.184915	cluster3	Kank2
-0.0438943	-0.0460975	-0.3402	-0.147333	M0R735	0.722005	0.706175	-1.40697	-0.0212071	cluster3	Syncrip
-0.0485919	-0.00303405	-0.421871	-0.173535	A0A0G2K098	0.602615	0.845213	-1.38511	-0.0627144	cluster3	Mcc
-0.270005	-0.205183	-0.678121	-0.255314	B5DF05	0.374988	0.67088	-1.48792	0.442049	cluster3	Rasip1
-0.1078	-0.189947	-0.359812	-0.198583	Q9EQX9	1.0075	0.228448	-1.38249	0.146544	cluster3	Ube2n
-0.0807477	-0.157366	-0.264485	-0.184295	A0A140TAD1	1.19991	0.18936	-1.22346	-0.165807	cluster3	Nudt5
-0.090942	-0.0679815	-0.382151	-0.163055	A0A0G2K9A2	0.593965	0.754238	-1.43879	0.0905888	cluster3	Arpc2
-0.135728	-0.392617	-0.539117	-0.15958	Q68A21	0.884093	-0.443803	-1.20109	0.760797	cluster3	Purb
-0.0331776	-0.182894	-0.289276	-0.186614	P35284	1.32598	-0.0939226	-1.10285	-0.129208	cluster3	Rab12
-0.1999	-0.168028	-0.600142	-0.266433	B2RYN8	0.547405	0.707868	-1.4677	0.212427	cluster3	Kank3
-0.0330792	-0.0141222	-0.325619	-0.181983	Q6IMZ5	0.726055	0.856367	-1.2849	-0.297527	cluster3	Tmod1
-0.109158	-0.114619	-0.33255	-0.165085	A0A0G2K394	0.681023	0.628786	-1.45585	0.146044	cluster3	Acp1
-0.159342	-0.155942	-0.299024	-0.173882	P39052	0.551026	0.600709	-1.49027	0.338537	cluster3	Dnm2
-0.0723816	-0.259698	-0.325815	-0.129623	D3ZLC1	1.07027	-0.540035	-1.10842	0.578184	cluster3	Lmnb2
0.151789	0.0779832	-0.46217	-0.421136	Q8K4D8	0.975277	0.74689	-0.924572	-0.797594	cluster3	Aldh1a3
-0.0543638	-0.0372053	-0.441661	-0.207046	Q5M9H7	0.697752	0.78935	-1.36978	-0.11732	cluster3	Dnaja2
-0.0274225	-0.00349941	-0.287994	-0.0759004	A0A0G2JXT9	0.549428	0.733824	-1.45902	0.175767	cluster3	Arhgef17
-0.114867	-0.0308462	-0.306962	-0.146514	O35263	0.3022	1.0291	-1.35971	0.0284059	cluster3	Pafah1b3
-0.0554654	-0.0879805	-0.320704	-0.2299	A0A0G2JUR5	0.952325	0.690015	-1.18744	-0.454896	cluster3	Mprip
-0.137865	-0.104899	-0.31941	-0.230218	B5DF62	0.622781	0.963627	-1.2543	-0.332106	cluster3	Pak4
-0.0148695	-0.195415	-0.26621	-0.161048	P63095	1.3656	-0.340456	-1.00944	-0.0157053	cluster3	Gnas
-0.0304378	-0.0796817	-0.297055	-0.148087	Q63798	0.934288	0.509772	-1.36413	-0.0799302	cluster3	Psme2
-0.0522096	-0.0687674	-0.351387	-0.119735	Q63014	0.691373	0.571897	-1.4674	0.204132	cluster3	Akap8
-0.161251	-0.164743	-0.350468	-0.0899848	D4ABT8	0.272623	0.241266	-1.42644	0.912548	cluster3	Hnrnpul2
-0.214444	-0.269068	-0.699466	-0.350011	G3V9D7	0.774169	0.52365	-1.45025	0.152429	cluster3	Add3
-0.126388	-0.18254	-0.551806	-0.253089	Q9WVH8	0.802628	0.506249	-1.44277	0.133889	cluster3	Fbln5
-0.212756	-0.225841	-0.46711	-0.180702	Q62952	0.446783	0.347441	-1.48437	0.69015	cluster3	Dpysl3
-0.0753972	-0.182939	-0.265245	-0.0801091	Q4V7D7	0.830445	-0.352036	-1.25704	0.778635	cluster3	Rbm22
-0.265443	-0.118981	-0.396483	-0.245527	P61149	-0.077778	1.21163	-1.23141	0.0975593	cluster3	Fgf1
0.0928635	0.231062	-0.396669	-0.164118	A4GW50	0.546556	1.04323	-1.21277	-0.377009	cluster3	Stk38l
-0.152754	-0.305158	-0.53677	-0.398958	P54311	1.21196	0.267916	-1.16676	-0.313109	cluster3	Gnb1
-0.164983	-0.201631	-0.322059	-0.16593	G3V798	0.655388	0.161862	-1.45989	0.64264	cluster3	Srsf4
-0.106369	-0.107048	-0.458965	-0.183086	A0A0G2K8X3	0.642473	0.638418	-1.46486	0.183966	cluster3	Pid1
-0.181971	-0.361909	-0.348513	-0.270408	Q8CG45	1.31063	-0.858351	-0.696882	0.244599	cluster3	Akr7a2
-0.0548157	-0.136766	-0.29754	-0.0416134	P25977	0.661649	-0.0346901	-1.40079	0.773829	cluster3	Ubtf
0.0202793	-0.0736135	-0.292713	-0.0206018	Q01579	0.802813	0.129441	-1.44188	0.509626	cluster3	Gstt1
0.0831963	0.0599681	-0.298952	-0.206427	Q5XIF3	0.90861	0.78714	-1.0898	-0.605949	cluster3	Ndufs4
-0.0535662	-0.0778778	-0.426274	-0.190629	F1M6C4	0.784162	0.641381	-1.40474	-0.0208042	cluster3	Arl15
-0.0363474	-0.00716797	-0.335574	-0.128969	Q09167	0.610886	0.807487	-1.40521	-0.0131657	cluster3	Srsf5
0.00377415	0.00239827	-0.400387	-0.0299194	Q5XIE0	0.557817	0.550828	-1.4953	0.386656	cluster3	Anp32e
-0.0853941	0.118753	-0.409615	-0.133161	Q5BJP3	0.192842	1.13107	-1.29722	-0.0266865	cluster3	Ufm1
-0.121731	-0.158787	-0.500181	-0.306236	F1LQ45	0.872675	0.657097	-1.32905	-0.200723	cluster3	Epn2
-0.146917	-0.215586	-0.321941	-0.107198	A0A0G2K366	0.542311	-0.187977	-1.31905	0.964715	cluster3	Rps6ka5
-0.18951	-0.271705	-0.589866	-0.348373	A0A0G2K2P5	0.928773	0.452694	-1.3901	0.00863195	cluster3	Tjp1
-0.0395336	-0.173764	-0.269945	-0.155697	A0A0H2UHG3	1.27157	-0.148409	-1.16587	0.0427124	cluster3	Cul5
-0.103165	-0.205295	-0.418328	-0.259797	Q5FVI3	1.0904	0.314253	-1.30472	-0.0999389	cluster3	Lrrc57
-0.0547392	0.0645851	-0.301616	-0.203355	Q6P777	0.427616	1.16666	-1.10143	-0.492844	cluster3	Mvb12a
-0.182627	-0.336341	-0.343072	-0.161907	A7VJC2	0.755667	-0.827713	-0.897053	0.9691	cluster3	Hnrnpa2b1
-0.0286514	-0.113408	-0.304149	-0.149297	P62138	1.04351	0.30785	-1.34771	-0.00364878	cluster3	Ppp1ca
-0.113537	-0.0254906	-0.385401	-0.167148	P62959	0.387359	0.961942	-1.3868	0.0374994	cluster3	Hint1
-0.0181446	-0.0427349	-0.277516	-0.26518	Q45QJ4	0.951327	0.775105	-0.907419	-0.819012	cluster3	Plcb3
0.0605618	-0.152768	-0.34755	0.0934966	P51886	0.716302	-0.322318	-1.27063	0.876649	cluster3	Lum
-0.0939293	-0.13755	-0.578458	-0.242664	Q6AXS3	0.771716	0.572788	-1.43793	0.0934251	cluster3	Dek
-0.141612	-0.160431	-0.33734	-0.0696814	F1LQ48	0.313702	0.148123	-1.40841	0.946587	cluster3	Hnrnpl
-0.16684	-0.169724	-0.373275	-0.327614	F1LM42	0.866181	0.839185	-1.06642	-0.638949	cluster3	Ank2
0.112056	-0.259406	-0.361382	-0.106754	Q62733	1.29178	-0.512651	-1.00802	0.228882	cluster3	Tmpo
-0.175362	-0.315518	-0.339862	-0.252732	P62749	1.29951	-0.607524	-0.938766	0.246778	cluster3	Hpcal1
-0.0103678	-0.147725	-0.264947	-0.172044	Q5XFX0	1.31574	0.00994364	-1.10444	-0.221247	cluster3	Tagln2
-0.03255	0.000505684	-0.400242	-0.0273838	Q6PCU0	0.431764	0.60504	-1.49565	0.458845	cluster3	Atp5f1c
-0.173091	-0.163847	-0.343627	-0.251323	B0BNE5	0.716649	0.827279	-1.32431	-0.219621	cluster3	Esd
-0.108211	0.00478982	-0.290221	-0.219548	P43424	0.348678	1.22256	-1.0589	-0.512348	cluster3	Galt
-0.114741	-0.038756	-0.593166	-0.241577	Q3ZAV4	0.539114	0.848706	-1.41016	0.0223412	cluster3	Gimap9
-0.00395589	0.000855455	-0.253725	-0.276571	G3V9P3	0.848556	0.880108	-0.78942	-0.939244	cluster3	Vsir
-0.0014801	-0.171572	-0.394927	-0.121038	D3ZVW3	1.03693	0.00414382	-1.35205	0.31098	cluster3	Zc3h4
-0.106152	-0.0746096	-0.445367	-0.263072	D3ZQ02	0.683131	0.868647	-1.31198	-0.239802	cluster3	Wdr37
-0.102678	-0.184201	-0.439427	-0.179351	A0A0G2JZV8	0.842688	0.287485	-1.45069	0.320516	cluster3	Fmr1
0.0145422	-0.0388368	-0.283401	-0.225741	F1LT94	1.03001	0.658269	-1.04492	-0.64336	cluster3	Arhgef18
-0.137158	-0.046324	-0.53676	-0.309721	Q62833	0.55745	0.978243	-1.29373	-0.241959	cluster3	Grk5
-0.230136	-0.199951	-0.50543	-0.28043	Q62865	0.533844	0.752045	-1.45617	0.170284	cluster3	Pde3a
-0.00337711	-0.0914439	-0.373943	-0.193898	F1LN91	1.01947	0.466249	-1.30837	-0.177349	cluster3	Tns3
0.0402906	-0.0827812	-0.276996	-0.102361	Q499N5	1.11578	0.173627	-1.31314	0.0237368	cluster3	Acsf2
0.0843635	0.00258703	-0.260326	-0.313525	D4AE17	1.05757	0.637922	-0.711247	-0.984243	cluster3	Map3k20
0.0127886	-0.0339373	-0.271121	-0.225462	D3ZH40	1.01722	0.683022	-1.01341	-0.686838	cluster3	Otud7b
-0.0614513	-0.213067	-0.440445	-0.201454	F2Z3R4	1.06896	0.102254	-1.34751	0.176302	cluster3	Nfix
-0.0547831	-0.0443508	-0.295006	-0.311205	Q7M0E3	0.829195	0.90036	-0.809526	-0.92003	cluster3	Dstn
-0.0884676	0.0194623	-0.373837	-0.238627	B1WBS4	0.476027	1.10335	-1.18263	-0.396746	cluster3	Vps26b
-0.156035	-0.161652	-0.320687	-0.319595	F8WG91	0.895903	0.835603	-0.871616	-0.85989	cluster3	Arl3
-0.0997236	-0.0339307	-0.29431	-0.288126	F1M8L9	0.599246	1.09643	-0.871202	-0.824472	cluster3	Rapgef1
0.0547666	-0.0940052	-0.304303	-0.205083	G3V9D1	1.24537	0.280004	-1.0846	-0.440774	cluster3	Plcd1
-0.077773	-0.236365	-0.516715	-0.316142	Q6P7B0	1.14485	0.276022	-1.25984	-0.161027	cluster3	Wars1
-0.0975223	-0.109169	-0.350155	-0.285504	P09456	0.892365	0.800442	-1.10153	-0.591278	cluster3	Prkar1a
-0.032878	-0.234006	-0.484789	-0.256288	A0A0G2JZD5	1.18513	0.09727	-1.25915	-0.0232438	cluster3	Gab1
-0.0725885	-0.0120194	-0.708197	-0.163248	B5DES0	0.521867	0.711796	-1.47124	0.23758	cluster3	Snrpd2
-0.106362	0.040969	-0.329016	-0.060452	P63164	0.0470835	0.990449	-1.37858	0.341047	cluster3	Snrpn
-0.136131	-0.121292	-0.302549	-0.289708	Q63624	0.786571	0.939561	-0.929262	-0.79687	cluster3	Scaf1
-0.147434	-0.209827	-0.276893	-0.228018	B1WBV4	1.27275	0.106818	-1.14645	-0.233123	cluster3	Plekhf2
-0.160791	-0.368628	-0.489969	-0.110566	D4A9A3	0.684471	-0.484483	-1.16695	0.96696	cluster3	Cenpv
-0.252169	-0.372439	-0.855266	-0.597726	Q4V8C3	1.00538	0.552898	-1.2636	-0.294678	cluster3	Eml1
-0.079309	0.0099493	-0.298665	-0.0876415	F1MA31	0.264489	0.946646	-1.41194	0.200808	cluster3	Kdm1a
-0.151657	-0.274394	-0.429084	-0.141051	Q5U214	0.724532	-0.188575	-1.3394	0.803438	cluster3	Snrpa
-0.339355	-0.365438	-0.49822	-0.2503	O08769	0.233769	-0.0205694	-1.31536	1.10216	cluster3	Cdkn1b
-0.122724	-0.187853	-0.368665	-0.280001	Q91Y81	1.08983	0.483617	-1.19936	-0.374086	cluster3	Septin2
-0.0655869	0.0130667	-0.274366	-0.0835892	A0A0G2JW01	0.303671	0.948648	-1.40837	0.156048	cluster3	Ablim1
-0.224347	-0.193365	-0.50144	-0.35706	F1LXA9	0.672616	0.892652	-1.29534	-0.269932	cluster3	Plekha2
-0.139494	-0.0724674	-0.722077	-0.118119	Q5PQS4	0.402035	0.620152	-1.49378	0.471593	cluster3	Gulp1
-0.0971123	-0.235788	-0.594024	-0.102483	P29418	0.686444	0.0923774	-1.44226	0.663438	cluster3	Atp5f1e
-0.104049	-0.133895	-0.277135	-0.147438	A0A0G2JSR7	0.80481	0.414747	-1.45731	0.237749	cluster3	Matr3
0.0112286	-0.108797	-0.277865	-0.206688	Q5U362	1.25007	0.292931	-1.0553	-0.487704	cluster3	Anxa4
-0.14887	-0.188584	-0.511734	-0.303025	D4A987	0.854871	0.610945	-1.37386	-0.0919588	cluster3	Arhgap31
-0.0954935	-0.116593	-0.271893	-0.214203	A0A0G2K8N6	0.952664	0.698398	-1.17314	-0.477918	cluster3	Ankmy2
-0.110551	-0.0771881	-0.303151	-0.202701	Q9QZR6	0.619239	0.947974	-1.27849	-0.288728	cluster3	Septin9
-0.0776115	-0.23205	-0.463444	-0.318556	Q792I0	1.20969	0.253117	-1.18011	-0.282694	cluster3	Lin7c
-0.174764	-0.16018	-0.306239	-0.123398	F7FA68	0.205504	0.388449	-1.44382	0.849864	cluster3	Thumpd1
0.142066	0.177125	-0.298039	-0.148683	A0A0G2JY70	0.756959	0.90952	-1.15821	-0.508268	cluster3	NA
-0.19411	-0.16203	-0.327742	-0.12662	F1M3D3	0.0969379	0.462113	-1.42425	0.865198	cluster3	Hnrnpm
-0.0180406	0.103538	-0.283357	-0.207392	Q5U3Y8	0.472216	1.16166	-1.03233	-0.601549	cluster3	Btf3
-0.126889	-0.208114	-0.359811	-0.194524	D4A510	0.971016	0.144675	-1.39862	0.282933	cluster3	Smarcc2
-0.101902	-0.164502	-0.365946	-0.225164	F1M8K0	0.996404	0.44184	-1.34269	-0.0955489	cluster3	Dag1
-0.0868493	-0.102662	-0.380502	-0.320296	Q6AYD6	0.90626	0.800675	-1.05447	-0.652469	cluster3	Pdlim2
-0.345508	-0.300882	-0.408243	-0.365092	P07632	0.21149	1.21309	-1.19653	-0.228041	cluster3	Sod1
0.0218532	0.0391247	-0.313413	-0.247053	A1L1M0	0.808108	0.903232	-1.03841	-0.672928	cluster3	Prkaca
-0.022494	-0.0755326	-0.255611	-0.275584	Q7TQ77	1.06011	0.643032	-0.773038	-0.930103	cluster3	Hook3
-0.158488	-0.289197	-0.57155	-0.186682	D3Z9B0	0.758157	0.0651222	-1.43195	0.60867	cluster3	Glod5
0.0498553	0.0330864	-0.340751	-0.375146	A0A0G2K1Z6	0.90032	0.82777	-0.78964	-0.93845	cluster3	Rtkn2
-0.106614	-0.057627	-0.277488	-0.221555	A0A0G2JTF2	0.584453	1.06802	-1.1023	-0.550171	cluster3	Dab2ip
-0.200817	-0.249468	-0.543241	-0.539006	Q64361	0.99345	0.72835	-0.87244	-0.84936	cluster3	Lxn
-0.150461	-0.102195	-0.294174	-0.30008	A0A0G2K9P4	0.609077	1.08891	-0.819635	-0.878351	cluster3	Sh3glb2
-0.339818	-0.485695	-0.640506	-0.368881	F7FLB2	0.870447	-0.197431	-1.33071	0.657692	cluster3	Pgm2
-0.184462	-0.385434	-0.559702	-0.373888	B3GNI6	1.24838	-0.0623658	-1.19895	0.0129381	cluster3	Septin11
-0.0312091	-0.211277	-0.397754	-0.302802	P68255	1.30971	0.156762	-1.03722	-0.429257	cluster3	Ywhaq
-0.095401	-0.188492	-0.323978	-0.200443	Q6AXW2	1.13661	0.144762	-1.29879	0.0174268	cluster3	Tmod3
-0.0918499	-0.0495219	-0.347536	-0.18666	D3ZI68	0.582861	0.903093	-1.35153	-0.134426	cluster3	Prpf31
-0.209517	-0.287545	-0.47763	-0.400736	F1LTZ5	1.1307	0.473959	-1.12592	-0.478734	cluster3	Enpp4
-0.209555	-0.370582	-0.460921	-0.30625	Q6IRK8	1.20133	-0.318612	-1.17133	0.288614	cluster3	Sptan1
-0.221863	-0.278058	-0.474445	-0.224351	Q1EG89	0.651952	0.18114	-1.46419	0.631101	cluster3	Pxn
-0.0928283	0.0136085	-0.48586	-0.118345	D3ZZR5	0.358519	0.847571	-1.44737	0.241277	cluster3	Snrpa1
-0.257801	-0.353831	-0.595683	-0.0271648	P60825	0.215876	-0.192054	-1.21944	1.19561	cluster3	Cirbp
0.0882076	0.0216076	-0.382347	-0.425953	Q63639	0.984296	0.734878	-0.777934	-0.941241	cluster3	Aldh1a2
-0.0642044	-0.0203888	-0.341558	-0.246224	G3V6L9	0.686001	0.975324	-1.14542	-0.515907	cluster3	Fkbp3
-0.104574	-0.349554	-0.370876	-0.220616	F1LYG2	1.26633	-0.711761	-0.883924	0.329351	cluster3	Sipa1l3
0.158607	0.323181	-0.466105	-0.139232	Q5BJN7	0.54519	1.01868	-1.25215	-0.311717	cluster3	Fau
-0.151712	-0.0352586	-0.334967	-0.146866	G3V7Q7	0.124802	1.06313	-1.35179	0.16385	cluster3	Iqgap1
-0.122946	-0.223602	-0.319224	-0.233742	Q6P736	1.2685	0.0158805	-1.17409	-0.110299	cluster3	Ptbp1
-0.106379	-0.282147	-0.406968	-0.291648	A0A0G2K5T9	1.33381	-0.0835512	-1.09009	-0.160171	cluster3	Wasf2
-0.171961	-0.147885	-0.596472	-0.201831	P09414	0.506388	0.619718	-1.49189	0.36578	cluster3	Nfia
-0.0887222	-0.0924713	-0.363387	-0.174736	D3ZHC4	0.708185	0.679042	-1.42682	0.0395907	cluster3	Hebp2
-0.110696	-0.179105	-0.284832	-0.117822	A0A0G2JXT8	0.774795	-0.0743708	-1.38676	0.686336	cluster3	Flnb
-0.060052	-0.0596539	-0.415398	-0.446045	P62762	0.863623	0.865478	-0.793107	-0.935994	cluster3	Vsnl1
-0.126776	-0.152852	-0.336659	-0.285464	F1M8B7	0.970949	0.714326	-1.09455	-0.590726	cluster3	Chmp2b
-0.0647466	0.0371283	-0.277199	-0.335265	B2GV58	0.542914	1.12344	-0.667735	-0.998623	cluster3	Lsm14a
-0.0816369	-0.183132	-0.328932	-0.185786	A0A096MIX2	1.11367	0.115464	-1.31849	0.0893559	cluster3	Ddx17
-0.117574	-0.181273	-0.542201	-0.306156	Q5RJK6	0.902934	0.563059	-1.36272	-0.103272	cluster3	Inpp1
-0.0323123	-0.0839578	-0.269109	-0.204027	F1LMV6	1.06067	0.584497	-1.12262	-0.522555	cluster3	Dsp
-0.0368391	0.0112027	-0.390971	-0.351953	D3ZY91	0.744496	0.974803	-0.953172	-0.766127	cluster3	Clic3
0.00794618	0.0690445	-0.487462	-0.331886	A0A0H2UHZ2	0.723235	0.951558	-1.12809	-0.546705	cluster3	Nap1l4
-0.181227	-0.125714	-0.377328	-0.189913	B0BN46	0.340474	0.846935	-1.44863	0.261225	cluster3	Grhpr
-0.0889444	-0.155145	-0.355571	-0.256507	Q9EQH5	1.07071	0.504098	-1.21135	-0.363462	cluster3	Ctbp2
-0.183903	-0.286722	-0.477565	-0.378594	A0A0G2K8W9	1.17649	0.358011	-1.16117	-0.373329	cluster3	NA
-0.177608	-0.299348	-0.374831	-0.216502	A0A0G2JZ52	1.01702	-0.366904	-1.22498	0.574872	cluster3	Hnrnpu
-0.085408	-0.14395	-0.378616	-0.172567	B5DF91	0.860026	0.401184	-1.4381	0.176885	cluster3	Elavl1
-0.0133639	0.0184487	-0.458305	-0.0784762	B2RZD6	0.54188	0.686063	-1.47472	0.246773	cluster3	Ndufa4
-0.0932987	-0.17671	-0.408104	-0.242934	G3V7L1	1.02644	0.40133	-1.33279	-0.0949727	cluster3	Utrn
-0.386826	-0.202218	-0.744555	-0.704845	D3ZC63	0.472156	1.18204	-0.90345	-0.750748	cluster3	Cmpk2
-0.143433	-0.0712694	-0.48202	-0.207149	B2RZ77	0.459805	0.86183	-1.42648	0.104843	cluster3	Dpt
-0.0233313	0.0661008	-0.389645	-0.275227	M0RA86	0.621483	1.04193	-1.10066	-0.562751	cluster3	Ccdc9
-0.190831	-0.397704	-0.634103	-0.412095	A0A0H2UHZ9	1.20285	0.0606214	-1.24464	-0.0188373	cluster3	Gimap8
-0.0498569	-0.210399	-0.297039	-0.192342	A0A0G2KAH4	1.34254	-0.224383	-1.07001	-0.048143	cluster3	Dock6
0.00496362	-0.0348067	-0.338567	-0.239398	Q5RKI5	0.956036	0.713728	-1.13698	-0.532782	cluster3	Flii
-0.175075	-0.330517	-0.325205	-0.19062	P10760	0.955796	-0.89488	-0.831641	0.770725	cluster3	Ahcy
-0.245841	-0.253831	-0.294483	-0.223455	Q5RKH0	0.288729	0.0192753	-1.35167	1.04367	cluster3	Glyr1
-0.151103	-0.350978	-0.344746	-0.2368	O88989	1.25405	-0.838147	-0.772919	0.357013	cluster3	Mdh1
-0.118362	-0.0870436	-0.375385	-0.213965	G3V8R0	0.619909	0.8616	-1.36362	-0.117889	cluster3	RGD1311703
-0.065349	-0.0842375	-0.323862	-0.315823	Q8CGS4	0.931147	0.797873	-0.892873	-0.836147	cluster3	Chmp3
-0.093591	-0.0543339	-0.346636	-0.345727	D4A9T0	0.737309	0.985801	-0.86443	-0.85868	cluster3	Caskin2
-0.109407	-0.00292666	-0.323406	-0.21778	D4ACQ9	0.390788	1.16175	-1.15866	-0.393879	cluster3	Gabpa
-0.0344913	-0.0968993	-0.401502	-0.377198	Q6AYN4	1.02213	0.691671	-0.921248	-0.792554	cluster3	Phyhipl
-0.0734059	-0.108183	-0.45403	-0.405791	A0A0G2JZR1	0.947582	0.771305	-0.981699	-0.737188	cluster3	Osbpl6
-0.0951401	-0.042165	-0.339605	-0.220856	P61972	0.595399	0.993139	-1.24005	-0.348484	cluster3	Nutf2
-0.191511	-0.215567	-0.417063	-0.354251	Q80Z29	0.948603	0.727244	-1.12692	-0.548928	cluster3	Nampt
-0.0180765	-0.158941	-0.537471	-0.272616	Q5RK30	1.03958	0.399263	-1.32139	-0.117457	cluster3	Sbds
-0.159967	-0.238703	-0.404508	-0.241242	A0A0G2K8K0	0.984048	0.217969	-1.39527	0.193258	cluster3	Sfpq
-0.140395	-0.223893	-0.597352	-0.278341	Q5XIL4	0.848873	0.430952	-1.43826	0.158436	cluster3	Sorbs3
-0.143817	-0.0496959	-0.95866	-0.290708	M0R907	0.528031	0.757158	-1.45563	0.170437	cluster3	Snrpd3
-0.111504	-0.143717	-0.362715	-0.304803	Q68FP2	0.976446	0.712521	-1.08172	-0.607247	cluster3	Pon3
-0.131663	-0.204185	-0.287165	-0.164293	I6L9G6	0.970687	-0.109609	-1.3457	0.484617	cluster3	Tardbp
-0.242292	-0.195474	-0.271155	-0.225152	B0BNJ1	-0.27695	1.20089	-1.18803	0.26409	cluster3	Sri
-0.252763	-0.235819	-0.42994	-0.295704	A0A0G2K9V4	0.577562	0.770227	-1.43708	0.0892911	cluster3	Cyth3
-0.115714	-0.266648	-0.277486	-0.185011	Q4KLH7	1.25863	-0.730573	-0.873408	0.345348	cluster3	Rad21
-0.0291713	-0.165729	-0.291432	-0.217714	Q75UQ2	1.3271	0.0929328	-1.04313	-0.376896	cluster3	Cfdp1
0.0118639	0.150109	-0.497568	-0.346712	B0BMX3	0.603603	1.06098	-1.08185	-0.582742	cluster3	S100a16
-0.0348088	-0.19259	-0.474506	-0.0316672	Q6AYA1	0.71397	-0.0441928	-1.39884	0.729065	cluster3	Gar1
-0.189749	-0.313986	-0.503381	-0.357403	D3ZZZ9	1.16975	0.209743	-1.25375	-0.125746	cluster3	Ctnnd1
-0.166085	-0.292693	-0.465368	-0.361916	Q6P0K8	1.23765	0.229505	-1.14545	-0.321698	cluster3	Jup
-0.169032	-0.283186	-0.616942	-0.389204	D4A0F5	1.02521	0.426763	-1.32294	-0.129033	cluster3	44811
0.281739	1.27291	-0.489379	0.328722	F1LPR6	-0.0925374	1.28135	-1.1614	-0.0274125	cluster3	Ighe
-0.136027	-0.238171	-0.355446	-0.159583	Q6URK4	0.872208	-0.160376	-1.34591	0.634079	cluster3	Hnrnpa3
-0.171021	-0.0922248	-0.42342	-0.480253	Q5I0H9	0.638393	1.05512	-0.696471	-0.997045	cluster3	Pdia5
-0.0516126	0.0628523	-0.525914	-0.314142	D3ZK45	0.587869	1.02035	-1.20418	-0.404043	cluster3	Epb41l5
-0.0278646	-0.156537	-0.276081	-0.206727	P83868	1.32583	0.0979553	-1.0428	-0.38098	cluster3	Ptges3
-0.118142	-0.263119	-0.46652	-0.0409765	B2RYA6	0.556061	-0.218742	-1.30577	0.968454	cluster3	Prcc
-0.110109	-0.151961	-0.420577	-0.304523	P31044	0.956903	0.663903	-1.21664	-0.404164	cluster3	Pebp1
-0.100425	-0.163461	-0.374821	-0.295484	Q68FS4	1.0701	0.563386	-1.13561	-0.497871	cluster3	Lap3
-0.0713888	-0.161278	-0.384403	-0.28679	P85515	1.12259	0.469783	-1.15064	-0.441733	cluster3	Actr1a
-0.18255	-0.314156	-0.538403	-0.420662	A0A0G2JZ69	1.19576	0.328199	-1.15006	-0.373898	cluster3	Sptan1
-0.21058	-0.229832	-0.484229	-0.361451	D4A5I9	0.870015	0.719039	-1.27594	-0.313117	cluster3	Myo6
-0.156802	-0.177608	-0.447105	-0.320065	M0R5H1	0.875023	0.721508	-1.26694	-0.329594	cluster3	Etl4
-0.114026	-0.122178	-0.381411	-0.398323	F1LNZ2	0.89094	0.839048	-0.811164	-0.918824	cluster3	Numb
-0.0458628	-0.160691	-0.353487	-0.0650432	F7F5J1	0.784464	-0.0314055	-1.40124	0.648185	cluster3	Tfeb
-0.217731	-0.320824	-0.479542	-0.389342	A0A0G2JSM7	1.21333	0.280746	-1.15501	-0.339063	cluster3	Add1
-0.184024	-0.107098	-0.467642	-0.232328	Q711G3	0.410261	0.90533	-1.41499	0.0993957	cluster3	Iah1
-0.0358152	0.011765	-0.287851	-0.166813	B2GV73	0.620421	0.97242	-1.24414	-0.348699	cluster3	Arpc3
-0.165549	-0.436424	-0.701802	-0.361134	P05964	1.12924	-0.0909807	-1.28644	0.248181	cluster3	S100a6
-0.297798	-0.250473	-0.439429	-0.394599	F1LQZ9	0.5512	1.09719	-1.0828	-0.565596	cluster3	Map6
-0.083226	-0.171937	-0.300296	-0.153212	B2RYS6	1.03769	0.0577796	-1.36009	0.264618	cluster3	Prtfdc1
-0.128516	-0.396322	-0.408284	-0.278613	P12368	1.33992	-0.717431	-0.809326	0.186841	cluster3	Prkar2a
-0.104226	-0.248459	-0.589661	-0.423154	Q99J82	1.12543	0.440948	-1.17828	-0.388095	cluster3	Ilk
-0.0112972	-0.158445	-0.395751	-0.20846	O70280	1.14803	0.220816	-1.27451	-0.0943418	cluster3	Wfdc1
-0.136154	-0.133424	-0.360543	-0.231366	A0A0G2JTG7	0.740627	0.766154	-1.35725	-0.149534	cluster3	Hnrnph1
-0.146756	-0.167167	-0.380891	-0.305497	D4A3E1	0.92128	0.739284	-1.16641	-0.494151	cluster3	Hnrnpll
-0.0447176	0.0578082	-0.543651	-0.496266	B4F7F3	0.689497	1.02296	-0.933291	-0.77917	cluster3	Arvcf
-0.0863535	-0.141483	-0.41014	-0.298213	Q9JK71	0.999487	0.626412	-1.19167	-0.434228	cluster3	Magi3
-0.18684	-0.32374	-0.474487	-0.380361	P12711	1.28422	0.146416	-1.10646	-0.324169	cluster3	Adh5
-0.14222	-0.121595	-0.315007	-0.242661	D3ZFY0	0.699995	0.928605	-1.21526	-0.413344	cluster3	Sephs1
-0.101984	-0.159727	-0.501185	-0.322062	M0R671	0.943517	0.621626	-1.28183	-0.283312	cluster3	Tns2
-0.157919	-0.274291	-0.396217	-0.285958	D3ZMX6	1.23877	0.0441995	-1.20739	-0.0755725	cluster3	Sntb2
0.021585	0.196814	-0.337462	-0.0940449	D3ZUL8	0.334155	1.11631	-1.26849	-0.181973	cluster3	Zcchc8
-0.0986478	-0.183601	-0.41259	-0.281972	G3V818	1.07853	0.449047	-1.24772	-0.279862	cluster3	Parva
-0.050996	-0.206803	-0.325814	-0.118287	Q6P2A5	1.0477	-0.263675	-1.26535	0.48133	cluster3	Ak3
-0.180286	-0.430034	-0.584784	-0.171999	P05982	0.801639	-0.438118	-1.2063	0.842776	cluster3	Nqo1
-0.275873	-0.383447	-0.557863	-0.465765	A0A0G2JT93	1.2071	0.310725	-1.14262	-0.375202	cluster3	Ctnnb1
-0.137707	-0.126473	-0.342922	-0.270911	A0A0G2JUG7	0.77731	0.884062	-1.17284	-0.488528	cluster3	Iqsec1
-0.0528869	-0.222654	-0.683715	-0.397902	Q6AYF2	1.0632	0.432978	-1.27859	-0.217584	cluster3	Lmcd1
-0.205006	-0.277939	-0.501911	-0.401051	G3V7X5	1.07611	0.521333	-1.18232	-0.415122	cluster3	Sparcl1
-0.115901	-0.252195	-0.522086	-0.355906	C0KUC6	1.14157	0.346211	-1.22877	-0.25901	cluster3	Lims1
-0.0502327	-0.0698255	-0.527658	-0.43318	P11730	0.894681	0.814999	-1.04696	-0.662725	cluster3	Camk2g
-0.113731	-0.352265	-0.48205	-0.356719	Q9Z1H9	1.38063	-0.169437	-1.01282	-0.198379	cluster3	Cavin3
-0.102587	-0.0608922	-0.393168	-0.30699	D4A4X4	0.709242	0.970192	-1.1094	-0.570037	cluster3	Cgn
-0.093423	-0.339356	-0.485368	-0.294904	Q66HG4	1.29666	-0.223033	-1.12528	0.0516518	cluster3	Galm
-0.118579	0.0843055	-0.543837	-0.388519	P07151	0.440427	1.16643	-1.08133	-0.525534	cluster3	B2m
-0.0389974	-0.00953452	-0.713692	0.0631782	D4A2C6	0.375201	0.456625	-1.4894	0.657575	cluster3	Lsm4
-0.32644	-0.401935	-0.611868	-0.424818	A0A097BW25	0.946981	0.324361	-1.40699	0.135647	cluster3	Postn
-0.195603	-0.251553	-0.505041	-0.506104	Q5PQN0	1.02778	0.687466	-0.854391	-0.860855	cluster3	Ncald
-0.00598517	-0.0506611	-0.396006	-0.2344	Q6PEC0	0.925012	0.675728	-1.25124	-0.349504	cluster3	Nudt2
0.0678979	-0.0737434	-0.440373	-0.464944	A0A0G2JUS6	1.11076	0.578679	-0.798567	-0.890867	cluster3	Aldh1a3
-0.111095	-0.239018	-0.336255	-0.243079	A0A0G2JV65	1.31125	-0.0719726	-1.12339	-0.115887	cluster3	Ywhaz
-0.190861	-0.176977	-0.388065	-0.346404	A0A0G2K7B3	0.78919	0.918534	-1.04791	-0.65981	cluster3	Hnrnpc
-0.0601485	-0.156599	-0.294767	-0.168369	Q4V8G6	1.14051	0.138868	-1.29602	0.0166389	cluster3	Mettl3
-0.0929606	-0.114694	-0.383797	-0.360642	Q6P9V7	0.932895	0.793125	-0.937465	-0.788555	cluster3	Psme1
-0.109863	-0.093115	-0.415575	-0.369804	Q9WVR7	0.810561	0.909485	-0.995203	-0.724844	cluster3	Ppm1f
-0.243104	-0.272464	-0.379742	-0.136551	Q5U2Q3	0.148611	-0.144985	-1.21773	1.2141	cluster3	RGD1309534
-0.173586	-0.182164	-0.450469	-0.433173	P80254	0.892979	0.83676	-0.921543	-0.808195	cluster3	Ddt
-0.208558	-0.345495	-0.576746	-0.422665	O35889	1.17018	0.279005	-1.22597	-0.223219	cluster3	Afdn
-0.162866	-0.186135	-0.409708	-0.344551	P15791	0.93851	0.745162	-1.11254	-0.571137	cluster3	Camk2d
-0.305435	-0.309039	-0.476829	-0.323175	F1LX23	0.584086	0.540397	-1.49353	0.369044	cluster3	Zfp267
-0.146539	-0.3063	-0.954559	-0.542594	Q99MC0	0.970522	0.51577	-1.32946	-0.156828	cluster3	Ppp1r14a
-0.190925	-0.450525	-0.590251	-0.386731	G3V7U4	1.28815	-0.276803	-1.11912	0.10777	cluster3	Lmnb1
-0.096931	-0.0848054	-0.396371	-0.276186	O35264	0.777489	0.858313	-1.21845	-0.417349	cluster3	Pafah1b2
-0.215779	-0.269187	-0.620896	-0.228219	G3V805	0.610257	0.33344	-1.48947	0.545777	cluster3	Tprkb
-0.25006	-0.316894	-0.650098	-0.381609	Q6MG60	0.85303	0.471952	-1.42794	0.102954	cluster3	Ddah2
-0.208203	-0.325288	-0.648446	-0.51213	G3V6B2	1.10234	0.502903	-1.15157	-0.453673	cluster3	Serpinb10
-0.042759	-0.0707419	-0.328568	-0.308348	B0LT89	0.954481	0.770083	-0.928904	-0.79566	cluster3	Stk24
0.00855096	0.170966	-0.808368	-0.550837	D4A3I4	0.65793	1.01005	-1.11315	-0.554825	cluster3	Btf3l4
-0.124684	-0.176915	-0.267527	-0.180539	Q497B0	1.05983	0.177412	-1.35343	0.11619	cluster3	Nit2
-0.0158534	-0.17111	-0.596237	-0.401243	Q63355	1.09842	0.48992	-1.17629	-0.412048	cluster3	Myo1c
-0.0694725	0.262354	-0.745507	-0.432448	A0A0G2JVA7	0.404232	1.16293	-1.14148	-0.425688	cluster3	Eif1a
-0.0615726	-0.15364	-0.416934	-0.425086	F7DLY1	1.09684	0.598736	-0.825734	-0.869841	cluster3	Eps8l2
-0.162631	-0.318429	-0.379576	-0.237282	F7EL36	1.18182	-0.464384	-1.11048	0.393042	cluster3	Anp32a
-0.0851508	-0.135406	-0.383865	-0.190254	Q4QQU6	0.868459	0.483987	-1.41682	0.0643781	cluster3	Smndc1
-0.241338	-0.185151	-0.643405	-0.621612	Q3ZB99	0.746124	0.977049	-0.906372	-0.816801	cluster3	Tjp2
-0.0516238	-0.0263179	-0.29121	-0.0857102	A0A0H2UHE1	0.513978	0.723454	-1.46925	0.23182	cluster3	Suclg1
-0.14976	0.0517166	-0.50816	-0.496556	P42335	0.458936	1.1932	-0.847209	-0.804922	cluster3	Itpkb
-0.0471596	-0.103416	-0.44287	-0.472951	A0A0G2JVR9	0.986522	0.733616	-0.792451	-0.927687	cluster3	Ripor1
-0.184442	-0.196255	-0.610506	-0.563484	A1A5P0	0.888506	0.837112	-0.965092	-0.760526	cluster3	Cdc42ep1
-0.139035	-0.104655	-0.558678	-0.452125	Q63228	0.772124	0.924169	-1.08376	-0.61253	cluster3	Gmfb
-0.141504	-0.312732	-0.744272	-0.456573	Q9JLU4	1.06682	0.395898	-1.295	-0.167715	cluster3	Shank3
-0.226295	-0.394461	-0.578039	-0.386171	P63159	1.18181	0.0123837	-1.26423	0.0700305	cluster3	Hmgb1
-0.0707008	-0.121558	-0.46301	-0.506836	B5DEK0	0.972089	0.747194	-0.762741	-0.956541	cluster3	Rprd1b
-0.190395	-0.27395	-0.742304	-0.627827	A0A096MJN4	1.00157	0.68957	-1.05931	-0.631837	cluster3	Septin4
-0.240787	-0.454183	-0.547934	-0.422685	D3ZTB5	1.36563	-0.293841	-1.0229	-0.0488944	cluster3	S100a13
-0.0254997	-0.251013	-0.537721	-0.310355	D4A5T8	1.2144	0.143146	-1.2188	-0.138747	cluster3	Ppl
-0.0826505	-0.274769	-0.561077	-0.425382	F1LN42	1.23322	0.297939	-1.09587	-0.435281	cluster3	Tns1
-0.471926	-0.612165	-1.09653	-0.686512	G3V8H7	0.91248	0.389866	-1.41515	0.112807	cluster3	Olfml3
-0.273873	-0.303243	-0.4876	-0.383599	A0A0G2JSL8	0.92194	0.61496	-1.31197	-0.224934	cluster3	Adk
-0.0512677	-0.12528	-0.648403	-0.388663	Q5RJK5	0.927719	0.655393	-1.2694	-0.313708	cluster3	Cbx3
-0.114229	-0.0401169	-0.32498	-0.296111	A0A0G2KAN5	0.574553	1.10929	-0.94607	-0.737775	cluster3	Erh
-0.20973	-0.404851	-0.513289	-0.379391	Q8VHK7	1.33017	-0.223191	-1.08647	-0.0205035	cluster3	Hdgf
-0.226824	-0.33023	-0.559609	-0.419093	F1LPS8	1.11408	0.380842	-1.24565	-0.24927	cluster3	NA
-0.146226	-0.183519	-0.367508	-0.22193	G3V8U8	0.862692	0.477712	-1.4216	0.0812014	cluster3	Bcat2
0.0546165	-0.100886	-0.530763	-0.554417	Q9EPT8	1.10034	0.593327	-0.80827	-0.885394	cluster3	Clic5
-0.0384763	0.0887467	-0.364954	-0.380712	P19139	0.57446	1.11434	-0.810961	-0.877834	cluster3	Csnk2a1
-0.0801087	-0.173429	-0.292861	-0.241164	P12007	1.2702	0.255182	-1.04384	-0.481541	cluster3	Ivd
-0.139942	-0.172058	-0.732433	-0.61486	F1LST4	0.907268	0.801266	-1.0483	-0.660236	cluster3	Mapt
-0.0645701	-0.181102	-0.490642	-0.265295	P29266	1.03201	0.384857	-1.33416	-0.0827067	cluster3	Hibadh
-0.123481	-0.437474	-0.767905	-0.605548	D3ZM69	1.30769	0.167504	-1.03238	-0.442818	cluster3	Epb41l2
-0.169819	-0.289326	-0.766849	-0.669022	P14942	1.05197	0.638337	-1.01445	-0.675855	cluster3	Gsta4
-0.249404	-0.420152	-0.863471	-0.548794	Q923W4	1.04459	0.386553	-1.32193	-0.109215	cluster3	Hdgfl3
-0.113155	-0.184935	-0.540618	-0.306254	Q5XIC0	0.923731	0.540651	-1.35758	-0.106807	cluster3	Eci2
-0.0435318	-0.0463119	-0.279296	-0.288984	A0A0G2K351	0.875702	0.855581	-0.830584	-0.900699	cluster3	Unc119b
-0.11556	-0.42267	-0.611293	-0.366916	A0A0G2JVV1	1.28899	-0.213049	-1.13558	0.0596395	cluster3	Clec2g
-0.0831098	-0.145211	-0.312571	-0.338127	G3V7J0	1.09339	0.596475	-0.742686	-0.947175	cluster3	Aldh6a1
-0.0201347	-0.169402	-0.595388	-0.403542	Q499V8	1.09112	0.503108	-1.17498	-0.419242	cluster3	LOC498222
0.059215	0.0191804	-0.410498	-0.349889	G3V6P2	0.94166	0.777546	-0.983829	-0.735377	cluster3	Dlst
-0.413251	-0.718958	-1.12788	-0.594971	P83006	0.990878	-0.0171259	-1.36545	0.391694	cluster3	Pafah2
-0.0691062	-0.0727755	-0.468742	-0.447916	F1LPG3	0.873578	0.857184	-0.911905	-0.818857	cluster3	Pacs1
-0.211116	-0.311003	-0.601875	-0.645332	Q5U302	1.08051	0.613723	-0.745578	-0.948658	cluster3	Ctnna1
-0.170102	-0.29244	-0.779928	-0.71187	G3V6D9	1.0526	0.648267	-0.962902	-0.737969	cluster3	Slc9a3r2
-0.447082	-0.70151	-0.896908	-0.635804	Q499V1	1.20283	-0.168017	-1.22081	0.186004	cluster3	Upp1
0.0488396	-0.067222	-0.375669	-0.216379	Q4FZU6	1.09414	0.463763	-1.21153	-0.346368	cluster3	Anxa8
-0.0957713	-0.473528	-0.53982	-0.194706	P17988	1.07431	-0.688737	-0.998134	0.612563	cluster3	Sult1a1
0.0243686	-0.0158455	-0.299585	-0.135939	A0A0G2KA69	0.901286	0.624862	-1.32551	-0.200637	cluster3	Sde2
-0.033172	0.161311	-0.283029	-0.274918	G3V6R5	0.348074	1.25941	-0.822746	-0.78474	cluster3	Suox
-0.276428	-0.286289	-0.913025	-0.628472	P10687	0.817039	0.784762	-1.26658	-0.335222	cluster3	Plcb1
-0.121611	-0.207104	-0.779728	-0.700234	P19686	0.984577	0.729934	-0.975643	-0.738868	cluster3	Gucy1a1
-0.149142	-0.26575	-0.75561	-0.674592	D4A8C5	1.04471	0.654424	-0.985154	-0.713984	cluster3	Plcb4
-0.0125804	-0.499119	-0.69933	-0.395002	D3ZNJ5	1.34854	-0.338452	-1.03265	0.0225586	cluster3	Inmt
-0.141937	-0.262098	-0.670801	-0.692666	P20595	1.06582	0.638831	-0.813476	-0.891171	cluster3	Gucy1b1
-0.238563	-0.2949	-0.642832	-0.687556	D4AB98	0.980513	0.737597	-0.762635	-0.955475	cluster3	Afap1l1
-0.187278	-0.13076	-0.443057	-0.314588	Q5I0D5	0.586347	0.992254	-1.25062	-0.327976	cluster3	Lhpp
-0.104079	-0.0622235	-0.722515	-0.568677	B1WC93	0.785947	0.912326	-1.08139	-0.616883	cluster3	Zfand4
-0.13227	-0.0915132	-0.326975	-0.197249	A0A0G2JVG4	0.531509	0.927306	-1.3593	-0.0995151	cluster3	Pecr
-0.134391	-0.171515	-0.597115	-0.459939	Q5RK08	0.919294	0.753903	-1.14216	-0.531038	cluster3	Nipsnap2
-0.106924	-0.3835	-0.747382	-0.58364	Q5PQK2	1.26307	0.260494	-1.05856	-0.465006	cluster3	Fus
-0.175348	-0.561342	-0.837959	-0.446909	Q01129	1.20226	-0.203822	-1.21147	0.213029	cluster3	Dcn
-0.546945	-0.687685	-1.09127	-0.94214	Q5EB94	1.1009	0.527182	-1.118	-0.510081	cluster3	Myzap
-0.197643	-0.0152581	-0.560253	-0.393965	A0A0G2K5F1	0.397984	1.16905	-1.13503	-0.432009	cluster3	Macrod1
-0.377975	-0.353288	-0.578814	-0.565976	P04906	0.759195	0.965066	-0.915661	-0.8086	cluster3	Gstp1
-0.261921	-0.263556	-0.767871	-0.470389	D4A7W8	0.749226	0.742383	-1.36833	-0.123277	cluster3	LOC102553715
-0.157799	-0.739972	-0.68204	-0.391171	Q9JKD6	1.23839	-0.914066	-0.699877	0.37555	cluster3	Cldn5
-0.48312	-0.638666	-1.04985	-0.816629	Q8R3Z7	1.08379	0.445101	-1.24326	-0.285634	cluster3	Ehd4
-0.28473	-0.521574	-0.672119	-0.53938	P25409	1.3635	-0.106258	-1.04048	-0.216758	cluster3	Gpt
-0.425578	-0.574645	-1.42554	-0.930259	D3ZVB7	0.929768	0.594528	-1.31907	-0.205223	cluster3	Ogn
-0.315791	-0.176287	-0.561724	-0.496121	A0A0G2K278	0.409586	1.20662	-0.995508	-0.620699	cluster3	Gpx2
-0.280038	-0.657876	-1.06517	-0.887175	E9PT65	1.30591	0.1909	-1.01104	-0.485766	cluster3	Rdx
-0.701197	-0.995059	-1.24357	-0.963306	D3ZCD0	1.23779	-0.086898	-1.20713	0.0562418	cluster3	Tek
-0.298994	-0.332572	-0.570264	-0.342365	Q9WVK7	0.700885	0.43055	-1.48314	0.351701	cluster3	Hadh
-0.298228	-0.400854	-0.716805	-0.760509	Q6AYD4	1.07262	0.624908	-0.753433	-0.944095	cluster3	Esam
-0.383778	-0.513863	-1.35381	-1.12467	G3V7E3	0.981652	0.704199	-1.08728	-0.598572	cluster3	Gzma
-0.379698	-0.553173	-1.25842	-1.03487	Q641Z6	1.04271	0.618938	-1.10388	-0.557771	cluster3	Ehd1
0.120372	0.275636	-0.0784396	-0.0832098	G3V6P6	0.357077	1.25444	-0.791974	-0.819544	cluster3	Rbm3
-0.221532	-0.388893	-1.02944	-0.933159	A0A5H1ZRV3	1.05903	0.638752	-0.969778	-0.728002	cluster3	Tppp
-0.321537	-0.377644	-1.08582	-1.05345	Q66H86	0.931625	0.796932	-0.903127	-0.82543	cluster3	Olfml1
-0.276211	-0.358008	-1.10164	-1.10932	G3V8L9	0.953295	0.774072	-0.855279	-0.872088	cluster3	Cavin1
-0.635755	-0.588345	-1.29685	-1.32003	A0A096MIT4	0.805909	0.92366	-0.835999	-0.89357	cluster3	Il33
-0.626147	-0.707118	-1.18511	-1.21064	P23457	0.991712	0.729384	-0.819186	-0.90191	cluster3	Akr1c14
-0.217739	-0.234054	-0.997799	-0.876783	Q0R3X4	0.879432	0.84	-1.00596	-0.713469	cluster3	Gimap4
0.24634	1.36494	2.40019	0.836587	P30152	-1.05602	0.167231	1.29934	-0.410551	cluster4	Lcn2
0.383989	0.56906	0.757306	0.285072	A0A0G2JYC4	-0.550487	0.336441	1.23858	-1.02454	cluster4	LOC100361907
0.389371	0.726902	0.689817	0.474844	G3V7N9	-1.10304	0.955488	0.729313	-0.581762	cluster4	C1qb
0.533969	0.653265	1.08519	0.637481	A0A0G2K676	-0.79217	-0.303801	1.46439	-0.36842	cluster4	Chia
1.20194	1.29596	2.22342	1.52517	P01048	-0.779186	-0.575515	1.43367	-0.0789712	cluster4	Map1
0.709399	1.3977	1.42082	0.742631	A0A0G2K151	-0.907352	0.835975	0.894557	-0.82318	cluster4	Apoe
0.164961	1.00809	1.04295	0.493411	A0A0H2UHR6	-1.20836	0.779977	0.862167	-0.433785	cluster4	F10
0.89951	0.894192	1.37373	0.557543	A0A096P6L9	-0.0945695	-0.110417	1.3186	-1.11362	cluster4	C5
0.524566	0.653201	0.778154	0.335652	P08649	-0.255656	0.424834	1.08585	-1.25503	cluster4	C4a
0.44123	0.866181	1.34798	0.692121	Q6MG90	-1.0336	0.0765533	1.33521	-0.378166	cluster4	C4b
0.731201	0.753638	1.29104	0.257035	Q5I0M3	-0.0639489	-0.0108603	1.26072	-1.18591	cluster4	Cfhr1
0.343683	0.504116	1.0412	0.57372	P04937	-0.907909	-0.37239	1.42036	-0.140056	cluster4	Fn1
0.718185	0.895578	1.34878	0.532342	G3V9R2	-0.444757	0.0625017	1.35844	-0.976182	cluster4	Cfh
0.710165	1.06616	1.41221	0.766066	Q7TMA5	-0.862847	0.240164	1.31233	-0.689646	cluster4	Apob
0.73488	0.839375	1.08444	0.405162	P55314	-0.110372	0.260655	1.1308	-1.28108	cluster4	C8b
0.784375	0.913734	1.0764	0.807951	B0BNN4	-0.836365	0.13623	1.35924	-0.659101	cluster4	Cfp
0.214119	-0.272675	0.683287	0.218455	A0A0G2KAN1	0.00851238	-1.23864	1.2105	0.0196218	cluster4	Col1a2
0.411174	0.516739	0.877189	0.559356	Q561R0	-0.896875	-0.370709	1.42588	-0.158296	cluster4	Mzb1
0.754414	0.754104	1.27494	0.338337	D3ZWD6	-0.0678742	-0.068683	1.28921	-1.15265	cluster4	C8a
0.504714	0.659688	0.805126	0.144519	Q62975	-0.0838342	0.462106	0.974455	-1.35273	cluster4	Serpina10
0.850292	0.78127	1.38582	0.794359	Q5M891	-0.353773	-0.591669	1.492	-0.546554	cluster4	C4bpa
1.05315	1.01957	1.78792	0.661021	A0A0G2K135	-0.16339	-0.234393	1.39037	-0.992588	cluster4	Cfi
0.621339	0.757441	1.39097	0.347386	F7F389	-0.357333	-0.0494186	1.38387	-0.977122	cluster4	C9
0.505607	0.577905	1.51827	0.465581	A0A0G2K9B1	-0.519243	-0.375539	1.49358	-0.598802	cluster4	LOC299282
0.77796	1.30633	0.997299	0.248005	Q68FP3	-0.122105	1.06304	0.36988	-1.31081	cluster4	Ccl6
0.370531	0.486192	0.600179	0.114555	A0A0G2JUF5	-0.107434	0.448948	0.997273	-1.33879	cluster4	Sftpd
0.398179	0.311928	0.723687	0.168067	G3V836	-0.00970856	-0.376017	1.37272	-0.986994	cluster4	Clu
0.832622	0.942951	1.52079	0.550226	A0A0G2K9I6	-0.316394	-0.0458479	1.37112	-1.00888	cluster4	Cp
1.16776	1.24615	2.09156	1.40906	P08932	-0.738765	-0.552491	1.45659	-0.165332	cluster4	Kng1
0.567333	0.661608	0.872081	0.199494	D3ZPI8	-0.0277468	0.307793	1.05691	-1.33695	cluster4	C8g
0.379064	0.170129	0.763966	0.450351	B5DEM5	-0.251237	-1.10044	1.31317	0.0385063	cluster4	Rpl14
0.289611	0.0674751	1.04574	0.29022	F1LQ00	-0.312246	-0.831221	1.45429	-0.310823	cluster4	Col5a2
0.355429	0.530021	0.616293	0.381226	D4A9Y0	-0.931147	0.47867	1.17531	-0.722833	cluster4	Sdf2l1
0.520699	0.674887	0.65535	0.342751	D3ZP96	-0.18085	0.824992	0.697542	-1.34168	cluster4	Mcm2
0.174582	0.186744	0.456469	0.2295	A0A140TAI2	-0.661504	-0.569291	1.47589	-0.245094	cluster4	Btd
0.236979	0.371925	0.427446	0.276295	B5DEH7	-1.04646	0.502259	1.13945	-0.595244	cluster4	C1r
0.299045	0.744464	1.35574	0.174352	P81827	-0.644573	0.189171	1.33338	-0.877976	cluster4	Rup2
0.12517	0.255387	0.356887	0.125027	D4AD82	-0.804434	0.353703	1.25643	-0.805702	cluster4	NA
0.968652	1.19931	1.48942	0.28055	P08934	-0.0307153	0.416825	0.979714	-1.36582	cluster4	Kng2l1
0.404998	0.392815	0.79067	0.477697	Q4KLJ0	-0.597941	-0.663243	1.46943	-0.208241	cluster4	Hmgn2
0.587907	0.767219	1.46562	0.39609	A0A0G2QC06	-0.463914	-0.0793346	1.41856	-0.875313	cluster4	Tf
0.592474	0.844792	1.03613	0.127292	A0A0G2K896	-0.146777	0.495101	0.981837	-1.33016	cluster4	RGD1310507
0.0350572	0.122918	0.578496	0.22701	Q9JI85	-0.863434	-0.494836	1.41642	-0.0581474	cluster4	Nucb2
0.0960133	0.241077	1.07707	0.333881	Q642A6	-0.778906	-0.447551	1.46202	-0.235566	cluster4	Vwa1
0.191211	0.301652	0.70267	-0.0813715	A0A0G2K7X7	-0.268406	0.0710337	1.30356	-1.10619	cluster4	NA
0.486948	0.665816	0.998658	0.226511	Q5M8C3	-0.331642	0.219993	1.24649	-1.13484	cluster4	Serpina4
0.954201	1.02569	1.47785	0.228636	B2RYM3	0.0630804	0.201392	1.07617	-1.34064	cluster4	Itih1
0.344119	0.180443	1.02206	0.138079	Q99372	-0.187795	-0.586689	1.46442	-0.689934	cluster4	Eln
-0.0522769	0.0788715	0.75456	0.132599	D3ZQQ1	-0.781414	-0.416342	1.46454	-0.266784	cluster4	Aftph
1.00723	1.04318	1.44446	0.337469	P14272	0.10713	0.185489	1.06019	-1.35281	cluster4	Klkb1
0.652169	0.712189	1.28746	0.275641	A0A0H2UI19	-0.190772	-0.0471013	1.32995	-1.09207	cluster4	F12
-0.145884	-0.120476	0.323427	-0.134265	Q9EPH2	-0.553446	-0.442361	1.49845	-0.502647	cluster4	Marcksl1
0.663664	0.749679	1.48133	0.113305	P20059	-0.15716	-0.00411806	1.29766	-1.13638	cluster4	Hpx
-0.0177972	0.0862549	1.09315	0.0251332	D3ZCH9	-0.590367	-0.395033	1.49517	-0.509775	cluster4	Cd177
0.190785	0.139081	0.37379	0.116185	G3V722	-0.121362	-0.564045	1.44548	-0.760073	cluster4	B4galt1
0.244546	0.417671	0.435515	0.260273	G3V8T9	-0.939849	0.773708	0.950325	-0.784184	cluster4	Bax
1.01663	1.08746	1.42334	0.289102	D3ZBS2	0.130874	0.279193	0.982578	-1.39265	cluster4	Itih3
0.0170022	0.0599936	0.286844	0.130512	P04785	-0.899689	-0.536799	1.37804	0.0584485	cluster4	P4hb
1.0419	2.34951	2.68088	1.65964	Q99P85	-1.21956	0.570074	1.02359	-0.374107	cluster4	Retnla
0.126368	0.145321	0.267183	0.135343	G3V6S3	-0.637184	-0.350914	1.48971	-0.501614	cluster4	Calu
0.271461	0.0190499	0.557634	0.283782	D3ZU83	-0.0523627	-1.19958	1.2483	0.00363728	cluster4	Ergic3
0.0765994	0.370672	0.333273	-0.013503	Q5RJR9	-0.608559	0.945444	0.747812	-1.0847	cluster4	Serpinh1
0.476025	0.210158	0.515897	0.301524	Q8CGU6	0.692976	-1.14714	0.968944	-0.514779	cluster4	Ncstn
0.172875	0.25994	0.316768	0.221372	B1H282	-1.14785	0.282617	1.21628	-0.35105	cluster4	Colgalt1
0.430275	0.505608	1.0083	0.102317	P25236	-0.217191	-0.0160627	1.32604	-1.09279	cluster4	Selenop
0.186503	0.208369	0.271601	0.197429	B4F766	-0.772678	-0.199414	1.45834	-0.48625	cluster4	Dym
-0.201915	-0.0854508	0.391236	0.00267432	P08081	-0.888947	-0.43596	1.41811	-0.0931993	cluster4	Clta
0.221381	-0.00565065	0.621661	0.288721	A0A0G2JWH5	-0.23189	-1.10718	1.31134	0.0277318	cluster4	NA
0.72411	0.780728	1.33877	0.0523218	A0A0G2K3G0	0.000243705	0.107734	1.16719	-1.27517	cluster4	Hrg
-0.0410641	0.270556	0.570013	0.126771	D3ZL85	-1.05229	0.150478	1.3063	-0.404491	cluster4	Hccs
0.32259	0.154331	0.472312	0.188606	A0A0H2UHL1	0.263408	-0.898948	1.29771	-0.662167	cluster4	Far1
0.78371	0.705762	1.3342	0.0698714	G3V615	0.116515	-0.0340419	1.1798	-1.26227	cluster4	Cfb
0.77471	1.23176	1.42963	0.150299	P14480	-0.214549	0.589947	0.938239	-1.31364	cluster4	Fgb
0.385623	0.114598	0.389575	0.28513	D3ZPL5	0.713271	-1.39044	0.743942	-0.0667681	cluster4	AABR07007121.1
-0.0344514	-0.0952542	0.37455	0.0273233	Q66HA4	-0.487188	-0.776206	1.45695	-0.193551	cluster4	Tax1bp1
0.0270197	0.146905	0.316112	0.0529422	Q5FWT1	-0.831162	0.0853145	1.37884	-0.632995	cluster4	Fam98a
0.326539	0.406609	0.923665	0.11627	M0R5R0	-0.340455	-0.106927	1.4011	-0.953717	cluster4	Pros1
0.487014	-0.291985	0.546508	0.077831	P97544	0.72113	-1.26971	0.873177	-0.324594	cluster4	Plpp3
0.355901	0.882215	1.07106	0.0504767	F1LRA5	-0.497901	0.621918	1.02372	-1.14774	cluster4	Prg4
0.193492	-0.0192508	0.536455	0.069658	D4AAG9	-0.00655134	-0.879426	1.40061	-0.514636	cluster4	Chd1
0.0812148	0.0162856	0.34456	0.0884545	O70377	-0.354662	-0.802555	1.46194	-0.304722	cluster4	Snap23
0.221341	0.312271	0.375147	0.0344959	D4A980	-0.0975751	0.515484	0.939399	-1.35731	cluster4	Malt1
0.697301	0.673309	1.40721	0.0371651	Q3B8R6	-0.011513	-0.0543694	1.25661	-1.19073	cluster4	Azgp1
0.939364	1.45582	1.6381	0.210025	Q63041	-0.189859	0.617406	0.902328	-1.32987	cluster4	Pzp
0.52356	0.608735	1.06666	0.236202	P12346	-0.247507	-0.000158807	1.32967	-1.082	cluster4	Tf
0.257677	-0.0157945	0.370959	0.0883253	A0A096MK48	0.477914	-1.10848	1.13506	-0.504489	cluster4	Serf1
0.10016	0.195206	0.52154	0.110776	G3V8M8	-0.666444	-0.185701	1.46489	-0.612747	cluster4	Parg
0.0888152	0.294847	0.300794	0.099855	P50393	-0.912145	0.839917	0.890492	-0.818264	cluster4	Pla2g4a
0.186332	0.10624	0.413264	0.0960156	Q4QQT4	-0.0958041	-0.638786	1.44269	-0.708103	cluster4	Ppp2r1b
0.318066	0.388399	0.364975	0.193066	D3ZIE9	0.0222705	0.829801	0.560859	-1.41293	cluster4	Aldh18a1
0.213845	0.283235	0.348803	0.0933759	Q5BK20	-0.192007	0.443359	1.04372	-1.29507	cluster4	Jpt2
0.774131	1.10761	1.30667	0.0842945	Q7TQ70	-0.0821272	0.539666	0.910824	-1.36836	cluster4	Fga
0.158645	-0.114685	0.376794	0.147549	Q5HZY0	0.0823951	-1.27678	1.16717	0.0272166	cluster4	Ubxn4
0.808531	1.06041	1.63714	0.382837	Q5EBC0	-0.312337	0.168251	1.26865	-1.12457	cluster4	Itih4
0.0714048	0.0879385	0.28542	0.141448	P0C5H9	-0.772454	-0.602502	1.42743	-0.052472	cluster4	Manf
0.207302	0.27994	0.322928	0.122118	P17425	-0.292752	0.532434	1.02079	-1.26047	cluster4	Hmgcs1
0.113844	0.0831499	0.415554	0.0564386	Q63083	-0.319411	-0.502996	1.48517	-0.66276	cluster4	Nucb1
0.0967153	0.0011973	0.325515	0.0629313	Q9ET50	-0.175685	-0.850315	1.4403	-0.414297	cluster4	Stau1
0.307493	0.571116	0.810654	0.292333	F1LST1	-0.763603	0.307695	1.28112	-0.82521	cluster4	Fn1
0.204032	-0.0619276	0.412328	0.153192	A0A0G2JUB0	0.139297	-1.22647	1.20894	-0.121775	cluster4	Fam3c
-0.0360538	0.122138	0.279377	0.0514956	B2RYD0	-1.05097	0.134084	1.31201	-0.395117	cluster4	Ube2g2
0.122206	0.0866246	0.398022	0.173542	Q6AYA6	-0.521005	-0.775327	1.45041	-0.154076	cluster4	Cybc1
0.168889	-0.0143228	0.453648	0.0760815	P61023	-0.0107807	-0.914686	1.39413	-0.468661	cluster4	Chp1
0.615479	0.721272	1.30389	0.108437	A0A0G2JZ73	-0.14638	0.0693332	1.25729	-1.18025	cluster4	Serpina1
0.0587193	-0.25132	0.67512	-0.47892	Q3KRF1	0.115503	-0.503849	1.34686	-0.958517	cluster4	Sp110
0.835179	0.899233	1.3838	0.121483	Q6IE52	0.0485483	0.171676	1.10313	-1.32336	cluster4	Mug2
0.0549277	0.0218726	0.304412	0.0625795	F1M1A6	-0.430329	-0.684247	1.48613	-0.371551	cluster4	LOC681355
0.381966	0.317815	0.495026	0.334537	P62986	-0.00462748	-0.807632	1.41058	-0.598317	cluster4	Uba52
0.122219	0.0753861	0.569184	0.246632	Q6P7R8	-0.589091	-0.799475	1.41877	-0.0302014	cluster4	Hsd17b12
0.0425886	0.138943	0.417477	-0.0308628	Q4QQV2	-0.50648	-0.0157558	1.4028	-0.880562	cluster4	Dok1
0.119991	0.18628	0.303589	0.0850369	D3ZC96	-0.558439	0.130487	1.34966	-0.921706	cluster4	Ttc39b
0.285804	0.388784	1.09473	0.393008	O08564	-0.68352	-0.407244	1.48668	-0.395911	cluster4	Plpp1
0.101197	0.0942909	0.26993	0.132944	O35821	-0.590359	-0.674608	1.46804	-0.203073	cluster4	Mybbp1a
0.520994	0.6378	1.03431	-0.0785748	G3V843	-0.0165859	0.237024	1.09793	-1.31837	cluster4	F2
0.380082	0.38813	1.41905	0.712221	P06762	-0.70659	-0.690097	1.42261	-0.0259253	cluster4	Hmox1
0.73284	1.05376	1.49818	0.132327	Q7TMC3	-0.211356	0.3472	1.12068	-1.25653	cluster4	Saa4
0.0457001	0.00806315	0.297137	0.0932192	O35165	-0.506939	-0.798991	1.44414	-0.138205	cluster4	Gosr2
0.138902	0.096542	0.955431	0.312239	Q08013	-0.595854	-0.702408	1.45809	-0.159832	cluster4	Ssr3
0.299556	0.163565	0.335368	0.172173	D4A9W3	0.648944	-0.902292	1.05744	-0.804091	cluster4	Dglucy
0.300172	0.0626307	0.457566	0.115637	Q05BA4	0.366604	-0.949438	1.2386	-0.655769	cluster4	Myadm
0.155751	0.177493	0.281376	-0.0820802	F1LW22	0.14725	0.288801	0.965157	-1.40121	cluster4	Pard3b
0.0431611	0.0602801	0.406234	0.171784	Q9WUF4	-0.760479	-0.658134	1.41013	0.00848593	cluster4	Vamp8
0.210088	0.471531	0.389319	0.114282	P49088	-0.528229	1.07356	0.569872	-1.11521	cluster4	Asns
0.0284866	0.0707982	0.451119	0.12389	G3V7P6	-0.728234	-0.508279	1.4688	-0.232286	cluster4	Nudt16
0.221244	0.342522	0.794988	0.225377	A0A0G2K1Z9	-0.642967	-0.19684	1.46757	-0.627763	cluster4	Hm13
-0.138879	0.155596	0.37446	0.041307	D4ACK1	-1.14888	0.220822	1.23884	-0.310775	cluster4	Nup214
0.34144	0.624822	0.98564	-0.18673	F1LRE2	-0.201819	0.370942	1.10021	-1.26933	cluster4	Igfals
0.207145	-0.0114434	0.329687	0.0485273	Q5XI97	0.411696	-1.00181	1.20411	-0.614005	cluster4	Aarsd1
0.231439	0.112173	0.296881	0.163524	Q3KRE0	0.378325	-1.10424	1.19183	-0.465909	cluster4	Atad3a
0.107511	0.110413	0.275867	0.0142306	A0A0U1RRV5	-0.179127	-0.15246	1.36781	-1.03622	cluster4	Cluh
0.0194462	-0.267346	0.425977	-0.413348	A0A0G2K1A2	0.21162	-0.563847	1.31085	-0.958625	cluster4	Mpo
0.45142	0.542046	1.0467	-0.181051	P01015	-0.0265078	0.153324	1.15474	-1.28155	cluster4	Agt
-0.386873	-0.474207	0.496897	-0.544307	A0A0H2UHJ1	-0.328059	-0.507404	1.48682	-0.651361	cluster4	S100a9
0.312662	0.407863	0.796967	-0.118288	Q6P734	-0.0988099	0.154478	1.18971	-1.24538	cluster4	Serping1
0.0678472	0.0794708	0.418529	0.0710497	D3ZF45	-0.528376	-0.461164	1.4994	-0.509858	cluster4	Larp4b
0.234833	0.197631	0.460614	0.23276	Q6AXM5	-0.386464	-0.694804	1.48491	-0.403645	cluster4	Cept1
-0.124022	-0.135986	0.296072	0.0129808	Q4G075	-0.678315	-0.737863	1.4126	0.00358041	cluster4	Serpinb1a
0.675935	0.640437	1.35564	-0.229904	Q68FY4	0.100661	0.0460315	1.14669	-1.29338	cluster4	Gc
0.588375	0.638247	0.904449	0.0978151	M0R485	0.0926533	0.240981	1.0327	-1.36634	cluster4	Pglyrp2
0.010728	0.0509397	0.334101	0.0399968	B1WBX6	-0.650148	-0.383956	1.4905	-0.456396	cluster4	Smap2
0.642657	0.899818	1.38659	-0.375582	G3V9R9	0.0057675	0.351862	1.00698	-1.36461	cluster4	Afm
0.0982832	0.0893937	0.308029	-0.103642	D4AAH9	0.00158901	-0.0512705	1.2488	-1.19911	cluster4	Tbc1d23
0.754405	1.0418	1.33085	0.044399	P02680	-0.069712	0.451229	0.975165	-1.35668	cluster4	Fgg
0.211562	0.329743	0.483942	0.283237	A0A0G2JTL5	-1.00228	0.0227423	1.36016	-0.380619	cluster4	Pc
0.611155	0.712314	1.13351	0.0313788	Q5I0M1	-0.0240756	0.198669	1.12611	-1.3007	cluster4	Apoh
-0.0171037	-0.0213703	0.307248	-0.0618639	P62634	-0.401262	-0.426135	1.48959	-0.662198	cluster4	Cnbp
-0.0216171	0.181869	0.296971	0.030531	G3V6W2	-0.989124	0.41293	1.20601	-0.629814	cluster4	Preb
0.461704	0.547151	1.33937	0.0333371	P02767	-0.245499	-0.088587	1.36623	-1.03214	cluster4	Ttr
0.232054	0.0554607	0.510427	0.215511	D3ZZN4	-0.112764	-1.04724	1.36031	-0.200301	cluster4	LOC108348509
-0.0472066	-0.322629	0.0463272	-0.234189	D4A3S6	0.546084	-1.08488	1.09996	-0.561166	cluster4	Mtss2
0.714267	0.825224	1.37325	-0.0385488	Q01177	-0.00736513	0.183561	1.12655	-1.30274	cluster4	Plg
0.122102	-0.136139	0.485497	0.192357	P06685	-0.171569	-1.18192	1.25019	0.103298	cluster4	Atp1a1
-0.168475	0.179416	0.102738	-0.705396	F1LUM5	-0.0513014	0.817359	0.625899	-1.39196	cluster4	Tubal3
0.88814	1.01009	1.47474	-0.0410106	M0RBF1	0.0868337	0.278843	1.01044	-1.37612	cluster4	C3
0.0544614	0.155662	0.302977	-0.0440863	Q6P136	-0.423531	0.259065	1.2527	-1.08823	cluster4	Hyou1
0.0426381	0.038172	0.290685	-0.0392786	A0A0G2JW29	-0.281766	-0.312902	1.44753	-0.852859	cluster4	Man1a1
0.0302481	0.102934	0.671553	0.242367	Q6T5E9	-0.806678	-0.55343	1.42773	-0.0676215	cluster4	Ugt1a6
0.0635876	0.357996	0.260002	-0.194147	A0A1W2Q6Q2	-0.239161	0.969152	0.566965	-1.29696	cluster4	Dclk1
0.145218	0.130279	0.624714	0.162363	Q6MGB4	-0.502321	-0.564631	1.49776	-0.430803	cluster4	Slc39a7
0.197381	-0.0179832	0.333663	0.0693821	F1LSA1	0.337431	-1.06628	1.2257	-0.496847	cluster4	Cd44
-0.105834	0.265229	0.305369	0.00113799	G3V8S0	-1.10909	0.742124	0.942378	-0.575413	cluster4	Spint2
1.31708	2.07446	1.9183	0.613405	P19939	-0.246549	0.893936	0.658788	-1.30617	cluster4	Apoc1
0.181641	0.421835	1.16341	-0.360753	P08427	-0.268589	0.111143	1.28353	-1.12608	cluster4	Sftpa1
0.0340828	-0.0484479	0.32228	-0.080562	D4A9P7	-0.124055	-0.573981	1.44709	-0.749055	cluster4	Bola2
0.164217	-0.122184	0.321867	0.112174	B2RYB8	0.245827	-1.31186	1.10327	-0.0372271	cluster4	Itgb2
0.00592353	0.0775538	0.270405	-0.0340705	D3ZS72	-0.547943	-0.0177577	1.40967	-0.843967	cluster4	Prex1
0.0193762	0.117763	0.36028	0.0791871	A0A0H2UI21	-0.833709	-0.176318	1.4441	-0.434072	cluster4	Crat
0.00152819	0.35984	0.774554	0.208177	P20037	-1.02241	0.0727914	1.3404	-0.390775	cluster4	RT1-Ba
0.0727634	-0.0255346	0.588509	0.0372277	P19814	-0.337246	-0.684454	1.48447	-0.462765	cluster4	Tgoln2
-0.0777651	-0.0956225	0.444702	0.0664764	D4A5K6	-0.646538	-0.717712	1.43588	-0.0716287	cluster4	Zmpste24
0.174242	0.347573	0.262694	-0.150758	P62893	0.0725173	0.867832	0.478372	-1.41872	cluster4	Rpl39
0.0921607	0.25119	0.430534	0.0088861	Q6TUD4	-0.556468	0.298289	1.26224	-1.00406	cluster4	Yipf3
0.150118	0.210692	0.51661	0.0563476	A0A0G2JSZ1	-0.418354	-0.114223	1.42174	-0.889158	cluster4	Rab31
-0.0480743	-0.300317	-0.0110919	-0.136278	B4F795	0.589122	-1.36962	0.876301	-0.0958053	cluster4	Slc44a2
-0.0405479	-0.0360437	0.53639	-0.151528	D4A531	-0.378382	-0.363891	1.47769	-0.735418	cluster4	Polr2i
0.875785	0.861689	1.86729	-0.0532742	F7FHF3	-0.0154108	-0.0333816	1.24862	-1.19983	cluster4	Serpinf2
-0.118301	0.0132404	1.03782	-0.0310678	Q63362	-0.631441	-0.389792	1.49242	-0.471189	cluster4	Ndufa5
0.764884	0.922132	0.804019	0.425615	F1LTN6	0.167614	0.90546	0.351242	-1.42432	cluster4	AABR07060872.1
0.251668	0.360962	0.942123	0.390484	P97636	-0.757674	-0.404753	1.47186	-0.309428	cluster4	Il18
0.241819	0.273239	0.365545	0.0678622	Q07803	0.0377858	0.290247	1.03192	-1.35995	cluster4	Gfm1
-0.0918712	-0.2872	-0.0159193	-0.21272	D3ZD80	0.495341	-1.11572	1.12179	-0.501409	cluster4	Gtf3c4
1.15934	1.5894	1.87145	0.129993	Q03626	-0.03694	0.526385	0.895842	-1.38529	cluster4	Mug1
0.173063	-0.131249	0.473126	0.144479	P19511	0.0332177	-1.19826	1.2475	-0.0824557	cluster4	Atp5pb
0.658388	0.619412	1.24435	0.0137094	A0A0G2JSH5	0.0485864	-0.028947	1.21423	-1.23387	cluster4	Alb
0.73834	1.10875	1.49374	0.0799037	A0A0H2UHF8	-0.194132	0.421287	1.06095	-1.2881	cluster4	Orm1
0.695841	0.925142	1.52561	-0.291802	F1LR92	-0.0236169	0.279633	1.07376	-1.32977	cluster4	Serpina3m
0.47689	0.511496	1.23772	0.164786	P20762	-0.265998	-0.189817	1.40887	-0.953052	cluster4	NA
1.0015	0.902869	1.61729	0.531644	F7EWC5	-0.0262496	-0.245129	1.34035	-1.06897	cluster4	RGD1565410
0.375658	0.675211	1.18305	-0.475113	Q6IRS6	-0.0921502	0.33887	1.06959	-1.31631	cluster4	Fetub
0.661441	0.861341	0.743652	0.240322	A0A0G2JW41	0.128556	0.868033	0.432672	-1.42926	cluster4	NA
-0.291893	-0.509478	0.081108	-0.296127	D3ZY96	-0.153968	-1.04034	1.36553	-0.171215	cluster4	Ngp
0.258514	0.0571196	0.407519	0.0542988	M0RDI5	0.374552	-0.801307	1.24453	-0.817777	cluster4	Mcu
-0.0516691	-0.14245	0.206103	-0.296073	Q5PPH0	0.0919424	-0.339334	1.31655	-1.06916	cluster4	Enoph1
-0.0403379	0.0879637	-0.0167742	-0.29722	A0A0G2K6N8	0.160525	0.944994	0.3046	-1.41012	cluster4	Parn
0.126945	0.102864	0.612927	-0.354551	A0A0G2JW85	0.0123968	-0.0485417	1.24217	-1.20603	cluster4	Rasa3
0.46182	0.295049	1.33748	0.22033	M0R9U2	-0.226521	-0.549815	1.471	-0.694662	cluster4	NA
0.144804	-0.15006	0.517497	0.103121	G3V741	-0.0328313	-1.10417	1.32128	-0.184281	cluster4	Slc25a3
-0.285884	-0.373969	0.300321	-0.166257	M0RCL5	-0.5145	-0.807953	1.43842	-0.115967	cluster4	LOC100910554
0.0712189	-0.125445	0.625529	0.0767297	Q5FVN0	-0.281077	-0.889935	1.43503	-0.264016	cluster4	Lpcat3
0.670272	0.949088	1.43989	-0.23334	P05544	-0.0515239	0.345259	1.04372	-1.33746	cluster4	Serpina3l
0.795432	0.883682	1.04599	0.502663	P20767	-0.0505151	0.336794	1.04914	-1.33541	cluster4	NA
-0.248208	-0.279913	0.523148	-0.733338	P50115	-0.122069	-0.182892	1.35771	-1.05275	cluster4	S100a8
0.688906	0.836603	1.55872	-0.0718285	A0A0G2JSK1	-0.0960281	0.124915	1.20514	-1.23402	cluster4	Serpina3c
0.14375	0.260129	0.805329	0.158724	P29826	-0.632942	-0.261354	1.47943	-0.58513	cluster4	RT1-Bb
-0.0386355	0.177775	0.00111727	-0.338168	D3Z9E6	0.0506146	1.06087	0.236189	-1.34767	cluster4	Cpsf2
0.074981	-0.174488	0.379991	0.0744005	P00406	-0.0605441	-1.1598	1.28344	-0.0631018	cluster4	COX2
-0.127225	0.0979639	-0.0695919	-0.489458	A0A0G2K2B4	0.0802348	0.990339	0.313161	-1.38373	cluster4	Ncor1
0.820794	0.748822	1.45906	0.00145111	Q3KR94	0.106034	-0.0145992	1.17583	-1.26727	cluster4	Vtn
-0.0924915	0.0418955	0.137415	-0.333622	Q6AYT5	-0.150682	0.506972	0.974418	-1.33071	cluster4	Armt1
0.58909	0.583697	0.903995	-0.0783252	Q5M7T5	0.216457	0.203411	0.978263	-1.39813	cluster4	Serpinc1
-0.00675727	0.144841	0.375518	0.0312445	Q66H59	-0.830989	0.0501577	1.39094	-0.610108	cluster4	Npl
-0.103327	-0.127771	0.353061	-0.338765	P18437	-0.168613	-0.25251	1.39781	-0.976691	cluster4	Hmgn2
-0.234731	-0.377315	-0.166713	-0.287963	F1LRE1	0.359409	-1.24455	1.12455	-0.239409	cluster4	Gsr
0.668731	0.783023	1.20297	0.210094	A0A0G2K477	-0.116306	0.163707	1.19255	-1.23995	cluster4	NA
0.237582	0.0126003	0.465706	0.110694	P10888	0.15806	-0.991397	1.32357	-0.490228	cluster4	Cox4i1
0.0111389	-0.174285	0.395103	-0.0231181	G3V6H5	-0.169452	-0.934481	1.41472	-0.31079	cluster4	Slc25a11
0.0397443	0.0875817	0.502777	0.102734	D4A9Q5	-0.668119	-0.44534	1.48823	-0.374773	cluster4	Cpm
-0.092353	0.677368	1.26923	0.363651	F7FJQ3	-1.13126	0.214935	1.25007	-0.333738	cluster4	Npc2
-0.00473165	0.360885	0.540223	0.210843	P50430	-1.21881	0.363996	1.14038	-0.285559	cluster4	Arsb
-0.166221	-0.0792078	-0.110125	-0.321671	P52555	0.0286239	0.836006	0.549133	-1.41376	cluster4	Erp29
0.0986072	0.335146	0.382564	-0.132088	D3ZAF9	-0.305425	0.691744	0.891641	-1.27796	cluster4	Sh3pxd2b
0.0032731	0.0344944	0.421491	0.0659267	P08494	-0.656036	-0.496047	1.48706	-0.334977	cluster4	Mgp
0.177219	0.0923634	0.432736	0.0879574	A0A0G2K459	-0.125562	-0.649134	1.45102	-0.67632	cluster4	Mtch2
0.692728	0.864491	1.54983	0.440698	A0A0H2UHH2	-0.40889	-0.0472577	1.39567	-0.939518	cluster4	Apcs
-0.170489	-0.00105411	-0.0948694	-0.424084	Q3MIE9	0.0117701	0.945807	0.428635	-1.38621	cluster4	Sms
0.0846173	0.275131	1.09697	-0.519408	M0RBK4	-0.224312	0.0611379	1.2925	-1.12933	cluster4	NA
0.287976	0.448087	0.83374	-0.0425606	D3ZFF8	-0.257774	0.182068	1.2415	-1.1658	cluster4	NA
-0.0839133	0.889519	0.775043	0.189306	O88514	-1.12948	0.959174	0.713548	-0.543244	cluster4	Defb4
-0.293423	-0.248149	-0.204721	-0.289856	G3V888	-0.825835	0.261511	1.30451	-0.740183	cluster4	Acly
0.403267	0.419836	1.26546	-1.08453	P31211	0.15582	0.172776	1.03817	-1.36677	cluster4	Serpina6
-0.0479193	0.360485	0.306345	-0.269286	P11240	-0.452725	0.913571	0.732448	-1.19329	cluster4	Cox5a
-0.106981	0.0499712	-0.0420977	-0.272662	D4A7G9	-0.103206	1.05067	0.373798	-1.32126	cluster4	RGD1564804
0.0226504	0.102907	0.486442	0.106736	Q5XI99	-0.754434	-0.368857	1.47375	-0.350463	cluster4	Lamp3
-0.734554	-0.628836	-0.490462	-0.986105	G3V686	-0.117276	0.387438	1.04806	-1.31822	cluster4	Retnlg
-0.333244	-0.15697	-0.148243	-0.317844	Q9QX71	-0.940679	0.820174	0.907358	-0.786853	cluster4	Napsa
-0.693075	-0.181956	0.159864	-0.781522	P35467	-0.719244	0.43352	1.20445	-0.918724	cluster4	S100a1
0.752147	1.38725	1.37081	-0.337828	P48199	-0.0505646	0.733683	0.713388	-1.39651	cluster4	Crp
-0.251869	-0.285267	0.0771486	-0.35823	A0A0H2UHZ0	-0.245177	-0.41824	1.45974	-0.796322	cluster4	Slc34a2
0.299049	0.418614	0.853176	0.367921	A0A0G2JZV7	-0.741092	-0.263779	1.47102	-0.466152	cluster4	NA
0.065559	0.529811	0.723491	0.132731	F1M8E9	-0.941407	0.528466	1.14168	-0.728735	cluster4	Lyz2
-0.549795	-0.446213	-0.420047	-0.593761	A0A0G2K3T0	-0.572242	0.679825	0.99611	-1.10369	cluster4	Acoxl
0.509928	1.59593	1.44201	-0.389729	P05545	-0.303583	0.875542	0.708429	-1.28039	cluster4	Serpina3c
0.560907	0.824561	1.33644	-0.53362	P04916	0.017532	0.351639	1.0003	-1.36947	cluster4	Rbp4
-1.31443	-0.478933	-0.640177	-1.59454	O08699	-0.576462	0.990281	0.687913	-1.10173	cluster4	Hpgd
0.15961	-0.17685	0.628538	0.0204837	Q9Z339	0.00485685	-0.976776	1.37297	-0.40105	cluster4	Gsto1
-0.464294	-0.0610042	-0.516221	-0.0256088	B5DFA0	-0.761655	0.79353	-0.961898	0.930023	cluster5	Vil1
0.479457	1.05169	0.0497367	0.841676	G3V6G1	-0.28707	1.01478	-1.2647	0.53699	cluster5	Jchain
0.274295	0.907869	0.306515	0.960149	G3V6K6	-0.907317	0.793872	-0.820805	0.93425	cluster5	Egfr
0.112226	0.296344	0.194428	0.354051	F1M7Q5	-1.18319	0.531651	-0.417579	1.06912	cluster5	Ampd3
0.252377	0.479985	0.341104	0.420183	P16636	-1.22601	1.07951	-0.327262	0.473762	cluster5	Lox
0.00931888	0.455136	-0.127151	0.366477	D3ZJG4	-0.596769	0.999916	-1.08553	0.682387	cluster5	Pacs2
-0.032328	0.25247	-0.0136454	0.35187	M0R6T4	-0.894406	0.587245	-0.797211	1.10437	cluster5	Mms19
-0.106487	0.114061	-0.326993	0.0656999	D4A3V3	-0.215739	0.889319	-1.32059	0.647007	cluster5	Parp12
-0.125304	0.300726	0.0699108	0.298397	Q920P6	-1.27392	0.803615	-0.321954	0.79226	cluster5	Ada
-0.287052	0.371238	0.0996784	0.355135	Q6AYR8	-1.37178	0.769102	-0.114058	0.716732	cluster5	Scrn2
0.223866	0.402989	0.237294	0.324331	Q5U367	-0.877771	1.26859	-0.716867	0.326053	cluster5	Plod3
0.295808	0.509757	0.323146	0.410492	A0A0G2K8Q1	-0.921242	1.29353	-0.638242	0.26595	cluster5	Apoc3
0.0646825	0.280213	-0.0321852	0.00303482	A2RUV9	-0.101791	1.43739	-0.79356	-0.54204	cluster5	Aebp1
0.00311616	0.377144	0.172482	0.30126	P97629	-1.28493	0.999454	-0.25052	0.535994	cluster5	Lnpep
0.0557786	0.448329	0.234179	0.168904	D3ZC56	-1.03613	1.34216	0.0447214	-0.350755	cluster5	Dst
-0.0571549	0.151358	0.0223803	0.289581	D3ZTB4	-1.04421	0.327792	-0.520871	1.23729	cluster5	Vps11
-0.175549	-0.0890634	-0.340507	-0.0562303	D3ZV91	-0.0803014	0.599816	-1.37753	0.858014	cluster5	L3hypdh
0.0958834	0.246215	0.0967624	0.298706	Q6IMF1	-0.851639	0.594872	-0.843181	1.09995	cluster5	Krt80
0.109559	0.293578	0.205206	0.288544	F1LUD3	-1.32528	0.801633	-0.219791	0.74344	cluster5	NA
-0.0265308	0.282455	0.134337	0.290877	Q5XII0	-1.31549	0.749731	-0.240269	0.806023	cluster5	Epdr1
0.00558804	0.495162	-0.113503	0.106609	A0A0G2K617	-0.447138	1.40996	-0.898885	-0.063937	cluster5	Rwdd4
-0.0482136	0.662648	0.392706	0.156775	B2GUX5	-1.10721	1.21322	0.332063	-0.438075	cluster5	Nt5c3a
-0.0706412	0.399645	-0.0913172	0.0127224	B2GUW2	-0.581465	1.47083	-0.671694	-0.217672	cluster5	Arhgef16
0.199204	0.331931	0.189387	0.458474	P51577	-0.752076	0.292675	-0.829356	1.28876	cluster5	P2rx4
0.113344	0.496795	0.0420626	0.130546	F1M801	-0.402927	1.47341	-0.751731	-0.318755	cluster5	Anapc1
-0.110749	-0.000863626	-0.263896	0.0240693	G3V647	-0.174511	0.663281	-1.34215	0.853376	cluster5	Pdxk
0.230773	0.39004	0.311159	0.305379	D3ZM33	-1.2073	1.24014	0.0279907	-0.0608374	cluster5	LOC100362298
-0.731683	-0.478163	-0.928182	-0.532796	Q5I0D6	-0.31209	0.924625	-1.27065	0.658115	cluster5	Nostrin
0.0499537	0.353714	0.267209	0.179213	D3ZQ74	-1.25345	1.08863	0.421649	-0.256825	cluster5	Plod1
-0.17267	0.0459961	-0.3508	-0.034874	M0R617	-0.25657	1.00183	-1.2817	0.536432	cluster5	Sh2b1
-0.0675801	0.281281	0.0646964	-0.00685292	Q566E5	-0.890117	1.40217	-0.0209595	-0.491093	cluster5	Poglut3
-0.0603365	0.12653	-0.335378	0.035772	O88321	-0.00992605	0.925233	-1.38635	0.471042	cluster5	Psmd4
0.0394186	0.434746	0.091346	0.310394	D3ZTH8	-0.966966	1.16198	-0.687323	0.49231	cluster5	NA
-0.170183	0.00231347	-0.290507	-0.0237796	F1LPF2	-0.363979	0.900727	-1.24617	0.709419	cluster5	Agrn
0.163988	0.500457	0.0732729	0.00408863	A0A0G2JXG5	-0.097572	1.43201	-0.509964	-0.824476	cluster5	Gopc
0.0647953	0.33867	-0.108376	-0.064258	A0A0G2K2P6	0.0352247	1.3964	-0.825449	-0.606179	cluster5	Hbs1l
-0.364662	-0.200773	-0.327074	-0.106446	Q3B7D6	-0.969909	0.413254	-0.652684	1.20934	cluster5	Spon1
0.171074	0.459904	0.0691538	0.364622	D3ZRN3	-0.534261	1.08811	-1.10675	0.552903	cluster5	Actbl2
-0.569277	-0.216202	-0.465032	-0.136819	G3V6T2	-1.0914	0.640926	-0.579933	1.03041	cluster5	NA
-0.270385	-0.0867064	-0.180634	-0.106573	P86411	-1.31175	0.89244	-0.234717	0.654032	cluster5	Ralgapa2
-0.203772	-0.12818	-0.26962	-0.101685	A0A0G2JXP3	-0.367679	0.626453	-1.23367	0.974897	cluster5	Nedd4l
-0.221634	0.12425	-0.342254	0.0027856	A0A0G2K213	-0.531941	1.10467	-1.10268	0.529942	cluster5	Ten1
0.171641	0.395374	0.0173474	0.019288	P61314	0.116266	1.37119	-0.74917	-0.738285	cluster5	Rpl15
0.161672	0.278409	0.123624	0.125663	Q5U3Z7	-0.146487	1.45619	-0.668845	-0.640859	cluster5	Shmt2
-0.111507	0.274209	-0.282323	-0.186561	A0A0G2JTL6	-0.143248	1.43715	-0.843137	-0.450768	cluster5	Card6
-0.519005	0.0674009	-0.30048	-0.063359	A0A0G2K0S1	-1.21457	1.04544	-0.372371	0.541494	cluster5	Calcoco1
0.109226	0.353543	-0.219782	0.345608	A0A0H2UHS7	-0.14066	0.765541	-1.36099	0.736112	cluster5	Rpl18
-0.142361	0.111442	-0.26749	-0.163095	D3ZV40	-0.167793	1.41037	-0.945859	-0.296721	cluster5	Unk
-0.279877	0.0645548	-0.285581	-0.11695	D3ZTF1	-0.757206	1.32236	-0.791648	0.226495	cluster5	Slc4a1ap
-0.282408	0.195639	-0.0486553	0.0138807	P18297	-1.27673	1.14503	-0.0925513	0.224253	cluster5	Spr
-0.009275	0.388455	-0.0695548	-0.104311	F1LNK0	-0.265625	1.47762	-0.529832	-0.682167	cluster5	Map2
-0.177357	0.0525863	-0.351035	-0.28745	A0A0G2K3I9	0.0758455	1.37188	-0.903058	-0.544672	cluster5	Dusp3
-0.0833273	0.249815	-0.276051	-0.299145	D4AB55	0.0742624	1.38675	-0.685013	-0.775998	cluster5	Rgs12
0.0614289	0.478266	0.034395	0.208672	D3ZFQ8	-0.660233	1.38957	-0.793172	0.0638386	cluster5	Cyc1
0.0721739	0.291445	-0.177718	-0.0813867	B0BN81	0.225013	1.29654	-0.99615	-0.5254	cluster5	Rps5
-0.0169302	0.406967	-0.415373	-0.271749	A0A0G2JSW0	0.15899	1.33433	-0.945772	-0.547546	cluster5	Myl12b
-0.369576	-0.179901	-0.580967	-0.0862052	O35293	-0.298732	0.567477	-1.26411	0.995366	cluster5	Cyp2f4
-0.0327294	0.719827	0.344194	0.387714	A0A0G2JSJ8	-1.25799	1.18525	-0.0342761	0.107016	cluster5	Fuca1
-0.164546	0.212243	-0.264225	-0.0867124	G3V8V4	-0.432187	1.40295	-0.917668	-0.053099	cluster5	Cers2
-0.324191	-0.112128	-0.262133	-0.218888	Q5M9F6	-1.0623	1.3126	-0.367307	0.117	cluster5	Mthfs
-0.0822168	0.117072	-0.268504	-0.224642	A0A096MKH2	0.186274	1.33358	-0.886183	-0.633672	cluster5	Vta1
-0.160252	0.0652489	-0.366981	-0.29591	P84060	0.153604	1.33894	-0.933066	-0.559484	cluster5	Dtnb
-0.626186	-0.187045	-0.486422	-0.268804	Q99ME0	-1.16579	1.02134	-0.469698	0.614144	cluster5	Ppbp
-0.0913155	0.15926	-0.2987	-0.332409	Q62658	0.218276	1.32376	-0.696661	-0.84538	cluster5	Fkbp1a
-0.104791	0.130515	-0.299796	-0.284109	P62521	0.173251	1.34627	-0.798863	-0.720661	cluster5	Ccdc8
-0.317638	0.00629412	-0.302968	-0.0862395	Q9Z1N1	-0.886781	1.12906	-0.79549	0.553216	cluster5	Fbp2
-0.206617	-0.019939	-0.345138	-0.267327	F1M8F4	0.0226304	1.36889	-0.976338	-0.415186	cluster5	Gmfg
-0.541061	-0.411664	-0.56091	-0.354606	A0A0G2K161	-0.740027	0.553977	-0.938518	1.12457	cluster5	Epb41
-0.346958	-0.0607195	-0.321874	-0.387789	Q5M7W1	-0.456128	1.47461	-0.286936	-0.731542	cluster5	Txnip
-0.701516	-0.374078	-0.821205	-0.641375	D3Z955	-0.354263	1.37778	-0.98738	-0.0361354	cluster5	Pgm2l1
-0.486676	-0.378599	-0.665248	-0.424784	Q8K3K4	0.017111	0.877103	-1.40382	0.509603	cluster5	Serpinb10
-0.0129927	0.360484	-0.255947	-0.402975	Q63159	0.194468	1.31417	-0.53392	-0.974716	cluster5	Coq3
-0.837735	-0.624875	-0.85765	-0.622011	B5DEZ8	-0.787532	0.853249	-0.941043	0.875326	cluster5	Plxdc2
-0.295893	-0.185991	-0.392141	-0.386914	P24329	0.199737	1.33469	-0.794203	-0.740228	cluster5	Tst
-0.287635	0.628106	-0.353177	-0.464937	G3V779	-0.333982	1.48408	-0.464106	-0.685988	cluster5	Lad1
-0.48168	0.263696	-0.883506	-1.04572	D3ZSY4	0.0943937	1.3708	-0.593708	-0.87149	cluster5	Epx
-0.860849	0.0658195	-1.49242	-1.49025	G3V729	0.113532	1.37231	-0.744395	-0.741448	cluster5	Prg2
0.616921	0.708445	0.795896	0.222481	G3V9J1	0.122433	0.484071	0.829613	-1.43612	cluster6	Mug2
0.512527	0.0495317	0.323649	0.0732699	Q920D2	1.2393	-0.864172	0.381197	-0.756325	cluster6	Dhfr
0.788145	0.745067	0.4551	0.296392	M0RAZ1	0.921555	0.738583	-0.493022	-1.16712	cluster6	NA
0.036009	-0.161753	-0.537081	-0.366876	D3ZD46	1.18023	0.384804	-1.12481	-0.440224	cluster6	Dhx58
0.93814	1.06432	1.32882	0.241068	D3ZFH5	0.0970605	0.36891	0.938749	-1.40472	cluster6	Itih2
0.394389	0.409354	0.34388	0.255289	A0A0G2JY07	0.62804	0.843307	-0.0985035	-1.37284	cluster6	Mcm5
1.1603	1.08519	1.43864	0.243585	Q64240	0.34624	0.200435	0.886516	-1.43319	cluster6	Ambp
0.579228	0.352847	0.434795	0.170394	G3V681	1.14265	-0.184483	0.295926	-1.25409	cluster6	Mcm4
0.430233	0.331738	0.330889	-0.018855	E9PTC3	0.820287	0.32073	0.316426	-1.45744	cluster6	Zeb2
0.39066	0.047452	0.0745084	0.143883	P70583	1.44854	-0.746055	-0.573046	-0.129439	cluster6	Dut
0.101234	0.056576	-0.0824293	-0.285187	Q6V7V2	0.884504	0.627485	-0.17253	-1.33946	cluster6	Rtkn
0.66286	0.161744	0.240978	0.156185	P13852	1.48057	-0.595256	-0.267035	-0.61828	cluster6	Prnp
0.298822	-0.0197384	-0.180337	-0.154616	Q99JC6	1.42113	-0.0262207	-0.755883	-0.639023	cluster6	Tapbp
-0.130824	-0.314829	-0.038699	-0.511951	D3ZKI5	0.564452	-0.313861	1.00419	-1.25478	cluster6	Phf3
1.14715	1.00151	1.48291	0.564038	Q9WTV1	0.25791	-0.12441	1.1393	-1.2728	cluster6	Chi3l1
0.0769496	-0.119265	-0.280228	-0.270687	G3V913	1.34646	0.173599	-0.788545	-0.731512	cluster6	Hspb1
0.96459	0.663032	1.07947	-0.244954	P02770	0.581817	0.0791694	0.773311	-1.4343	cluster6	Alb
0.847401	0.248645	0.213664	0.0919631	D4A9U6	1.47011	-0.301052	-0.404529	-0.764528	cluster6	Ubr2
0.354443	0.209022	0.316173	-0.0600735	Q6P4Z9	0.799492	0.0220828	0.594904	-1.41648	cluster6	Cops8
1.0968	0.79102	1.18269	0.499212	P20760	0.656267	-0.325653	0.932101	-1.26272	cluster6	Igg-2a
0.784125	0.597083	1.17926	0.185929	A0A0G2K8K3	0.236322	-0.216916	1.19382	-1.21322	cluster6	Serpind1
0.853829	0.847485	1.13318	0.059467	F1LQT4	0.281944	0.26822	0.886216	-1.43638	cluster6	Cpn2
0.473023	0.278229	0.322322	0.260231	P32038	1.44432	-0.571457	-0.115166	-0.757699	cluster6	Cfd
0.413077	0.346851	0.549732	0.0169495	Q9EQV9	0.360017	0.0671993	0.964232	-1.39145	cluster6	Cpb2
0.566343	0.124206	0.323355	-0.0114252	Q9JLT6	1.25581	-0.50282	0.289311	-1.04231	cluster6	Bid
0.624154	0.465496	0.27921	0.0769729	A9CMB8	1.11165	0.440257	-0.34805	-1.20386	cluster6	Mcm6
0.726706	0.268443	-0.0581663	-0.0969204	F1MAD9	1.35454	0.153171	-0.703058	-0.804654	cluster6	Smc4
0.0578484	-0.0391294	-0.316969	-0.23626	A0A0A0MXX5	1.10708	0.546374	-1.06005	-0.593406	cluster6	Bdh2
0.550619	0.468768	0.252674	0.163111	D3ZFP4	1.05894	0.607098	-0.585812	-1.08023	cluster6	Mcm3
0.49606	0.0994765	-0.205272	-0.0567073	F1LNH3	1.36672	0.0532782	-0.956012	-0.463984	cluster6	Col6a2
0.264336	0.0502491	0.0391696	0.0417186	Q66HD3	1.49862	-0.440338	-0.540683	-0.517597	cluster6	Nasp
0.0701995	-0.122088	-0.45735	-0.447272	F1M512	1.19704	0.452922	-0.844482	-0.805482	cluster6	Apol11a
0.131888	0.194102	0.0943829	-0.328096	Q80ZA3	0.457809	0.719548	0.300022	-1.47738	cluster6	Serpinf1
-0.0927752	0.224044	-0.2618	-0.451948	Q6MGC5	0.18425	1.28888	-0.405078	-1.06806	cluster6	Rgl2
0.262437	0.104534	0.343308	0.02144	P26453	0.543216	-0.535622	1.09575	-1.10334	cluster6	Bsg
-0.092823	-0.228352	-0.118343	-0.27124	A0A0G2JW46	0.990064	-0.591036	0.692349	-1.09138	cluster6	Npnt
0.539894	0.394422	0.723401	-0.223944	P16296	0.441562	0.0875539	0.888129	-1.41725	cluster6	F9
0.0479002	-0.174357	-0.303858	-0.363783	O88550	1.35165	0.132559	-0.577759	-0.906453	cluster6	Casp7
0.305161	0.183138	0.428572	-0.0389179	Q4V7D1	0.429888	-0.182398	1.04914	-1.29663	cluster6	Ssr1
0.868302	0.423973	0.29859	0.00434311	P04961	1.3077	0.0701095	-0.279121	-1.09868	cluster6	Pcna
0.351858	0.370655	0.139844	0.0676095	B2GUZ3	0.786466	0.910318	-0.610428	-1.08636	cluster6	Mthfd1l
0.727559	0.414205	0.286524	0.240885	D4ACM2	1.41374	-0.014074	-0.595853	-0.803809	cluster6	Mad2l1
0.323769	0.0695959	0.162246	-0.00834102	Q8R424	1.30906	-0.470695	0.178053	-1.01642	cluster6	Stambp
-0.207654	-0.152474	-0.266939	-0.480189	E9PSP1	0.482241	0.867002	0.0688573	-1.4181	cluster6	Pltp
0.0381742	-0.0542145	0.0409089	-0.286223	A0A140UHX2	0.673254	0.0723523	0.691041	-1.43665	cluster6	Zc3hc1
0.24334	0.295124	0.396697	-0.000514498	B1WC02	0.057399	0.364521	0.966924	-1.38884	cluster6	Ctps1
0.317919	0.0423244	-0.00783984	-0.0471414	P31430	1.46269	-0.205785	-0.509483	-0.747417	cluster6	Dpep1
0.31009	0.0769135	0.158888	0.0073283	Q6P9V1	1.31938	-0.471509	0.158084	-1.00595	cluster6	Cd81
0.505525	0.353767	0.247699	-0.0254343	Q6AYN8	1.05063	0.372545	-0.101384	-1.32179	cluster6	Mcm7
-0.137507	-0.236097	-0.346029	-0.306729	D4A3M8	1.30153	0.223982	-0.97752	-0.547995	cluster6	Nck2
0.358321	-0.166014	0.055493	0.0288157	A0A0G2K016	1.33508	-1.08577	-0.0630724	-0.186241	cluster6	Sun1
0.337686	0.325651	0.388045	0.0462226	Q4QQV0	0.40961	0.33171	0.735552	-1.47687	cluster6	Tubb6
-0.0490329	-0.285778	-0.337316	-0.287748	O55043	1.47435	-0.353725	-0.751692	-0.368938	cluster6	Arhgef7
1.06284	1.37006	1.80619	-0.0985691	P14046	0.0339955	0.410952	0.946067	-1.39101	cluster6	A1i3
-0.135291	-0.205014	-0.221274	-0.40898	Q62894	0.917535	0.321596	0.182614	-1.42174	cluster6	Ecm1
0.207447	0.0924378	0.31577	0.0312824	G3V6I9	0.362768	-0.549924	1.2224	-1.03524	cluster6	Rpl26
-0.112352	-0.242729	-0.303303	-0.271566	A0A0G2JSQ4	1.43319	-0.122181	-0.844812	-0.466196	cluster6	Tpm1
0.319771	0.46268	0.275683	0.183777	Q64559	0.0799654	1.3097	-0.299406	-1.09026	cluster6	Acot7
0.1274	-0.265547	-0.100572	-0.1267	Q5M876	1.34354	-1.06985	-0.0566111	-0.21708	cluster6	Acy3
0.971544	0.747283	0.881022	0.571365	A0A0G2K980	1.02719	-0.261596	0.506975	-1.27257	cluster6	NA
-0.0269202	-0.197646	-0.264046	-0.188379	A0A0G2K4F6	1.4135	-0.282033	-0.941471	-0.19	cluster6	Srrm1
-0.0414576	0.08946	-0.104248	-0.371082	Q08420	0.337383	1.01302	0.0133344	-1.36374	cluster6	Sod3
-0.119665	-0.292867	-0.222432	-0.303939	P06302	1.35723	-0.685816	0.145014	-0.816428	cluster6	Ptma
-0.131576	-0.189629	-0.262891	-0.282433	Q2HWF0	1.22626	0.389308	-0.666915	-0.948654	cluster6	Fnbp1l
0.865771	0.976021	1.25929	-0.142107	P55159	0.206324	0.386819	0.850575	-1.44372	cluster6	Pon1
0.220401	0.082955	-0.0249632	-0.273642	Q498D9	1.04922	0.391362	-0.125166	-1.31541	cluster6	Gipc2
0.574662	-0.104945	-0.306673	-0.524437	P13668	1.39919	-0.0307121	-0.45515	-0.913327	cluster6	Stmn1
0.293331	-0.061146	-0.231172	-0.275214	Q64542	1.40097	0.0286643	-0.629568	-0.800067	cluster6	Atp2b4
-0.0307348	-0.208435	-0.0711081	-0.274672	D3ZMS0	1.00852	-0.543081	0.655997	-1.12144	cluster6	Grcc10
-0.000360034	-0.213049	-0.27964	-0.2858	Q6IMZ3	1.45376	-0.13716	-0.635262	-0.681336	cluster6	Anxa6
-0.0631309	-0.171833	-0.405024	-0.357263	P12369	1.16541	0.484989	-0.974681	-0.675719	cluster6	Prkar2b
0.313499	0.384598	0.354347	-0.0667862	B2RZD5	0.318203	0.655448	0.511958	-1.48561	cluster6	Rpl22l1
0.13587	-0.268195	-0.334814	-0.346073	P42893	1.48297	-0.283727	-0.575006	-0.624236	cluster6	Ece1
-0.0457615	-0.189625	-0.275104	-0.277761	P43527	1.3899	0.0683259	-0.71691	-0.741316	cluster6	Casp1
-0.153449	-0.143446	-0.311056	-0.404248	F1MA36	0.786112	0.865064	-0.457823	-1.19335	cluster6	Sptbn2
-0.0946619	-0.186664	-0.428735	-0.360802	Q6AYE2	1.12403	0.526453	-1.04587	-0.60462	cluster6	Sh3glb1
-0.0129358	-0.130186	-0.308791	-0.241939	Q63525	1.2355	0.333083	-1.04155	-0.52703	cluster6	Nudc
0.251976	0.0622726	-0.251799	-0.265005	A8QIC3	1.20013	0.447789	-0.79777	-0.850144	cluster6	Dnajc9
-0.0766294	-0.209863	-0.226856	-0.387969	G3V6J5	1.16584	0.121259	-0.0119676	-1.27513	cluster6	Cdk17
-0.0593385	-0.137729	-0.299716	-0.255182	F1M775	1.17322	0.458355	-1.01884	-0.612728	cluster6	Diaph1
0.825056	0.489153	1.41068	-0.0511883	P24090	0.255723	-0.292691	1.21185	-1.17488	cluster6	Ahsg
-0.106194	-0.276221	-0.301787	-0.233192	P62260	1.41809	-0.539732	-0.834111	-0.0442512	cluster6	Ywhae
-0.0917039	-0.148397	-0.294102	-0.279925	A0A0G2QC21	1.12611	0.555213	-0.91204	-0.769283	cluster6	Arhgef7
-0.065478	-0.120198	-0.308134	-0.362032	Q6AXN2	1.03593	0.654162	-0.657032	-1.03306	cluster6	Efemp1
0.377652	0.184594	0.356382	-0.116001	P83732	0.775908	-0.0704177	0.682665	-1.38816	cluster6	Rpl24
-0.0855041	-0.183328	-0.341371	-0.300962	Q9QZR8	1.22496	0.382788	-0.977819	-0.62993	cluster6	Pdzd2
-0.128885	-0.149916	-0.269293	-0.393309	M0R4P9	0.871839	0.699621	-0.277949	-1.29351	cluster6	Ube2h
-0.0617226	-0.173386	-0.267403	-0.283555	P97531	1.31954	0.226436	-0.69393	-0.852051	cluster6	Trip10
-0.112021	-0.263718	-0.296012	-0.241789	D4A1B9	1.44176	-0.437783	-0.8379	-0.166082	cluster6	Smc3
-0.347057	-0.462164	-0.311449	-0.646258	A0A0G2JSI4	0.627984	-0.135525	0.864178	-1.35664	cluster6	Adgre5
-0.117576	-0.0863444	-0.164474	-0.280914	D3ZCK2	0.524446	0.890461	-0.0251576	-1.38975	cluster6	Nkiras2
-0.037096	-0.19429	-0.377761	-0.318217	A0A0G2K1Z5	1.29267	0.249256	-0.968584	-0.573342	cluster6	Aox3
-0.0591865	-0.103269	-0.284133	-0.364397	D3ZC89	0.988622	0.685046	-0.560469	-1.1132	cluster6	Fam114a2
0.108547	-0.0715333	-0.408131	-0.376789	D4A3C2	1.18813	0.464132	-0.889134	-0.763129	cluster6	RGD1304884
-0.0240876	-0.114814	-0.294693	-0.221003	A0A0G2K350	1.17499	0.411149	-1.10327	-0.482865	cluster6	Napg
-0.123888	-0.231867	-0.285933	-0.301659	P22062	1.39247	0.0493835	-0.623121	-0.818729	cluster6	Pcmt1
0.276864	-0.2724	0.0581	-0.245874	M0RBA8	1.23059	-0.864041	0.39633	-0.762884	cluster6	Eng
-0.177878	-0.295517	-0.064076	-0.385763	P16573	0.378076	-0.462204	1.19095	-1.10682	cluster6	Ceacam1
-0.026199	-0.233291	-0.314949	-0.36761	Q9QVC8	1.39463	0.0147992	-0.529275	-0.880151	cluster6	Fkbp4
0.376674	0.00863381	-0.350137	-0.283052	G3V9F3	1.32395	0.213101	-0.869763	-0.667283	cluster6	Mprip
-0.056317	-0.157172	-0.279624	-0.265284	Q4KLL7	1.27762	0.31084	-0.862966	-0.725498	cluster6	Vps4b
-0.171519	-0.234003	-0.337668	-0.362936	D3ZCI5	1.17311	0.475087	-0.682964	-0.965231	cluster6	Stxbp6
-0.0635711	-0.157554	-0.371122	-0.307938	D4A6C5	1.15302	0.481929	-1.04306	-0.591887	cluster6	Arhgap1
-0.0642764	-0.153292	-0.248945	-0.445791	A0A0G2JYT4	1.00145	0.457221	-0.127589	-1.33108	cluster6	Exoc1
-0.0750009	-0.0815843	-0.231144	-0.264347	P16446	0.890829	0.824198	-0.68949	-1.02554	cluster6	Pitpna
-0.15731	-0.246818	-0.435608	-0.354288	P06536	1.1591	0.424316	-1.1255	-0.457921	cluster6	Nr3c1
0.282326	-0.0996569	-0.109237	-0.325447	B5DEG1	1.36642	-0.145032	-0.182938	-1.03845	cluster6	Itga8
-0.0508575	-0.21724	-0.168767	-0.291843	Q6P9X4	1.29854	-0.346715	0.132603	-1.08443	cluster6	Ptp4a2
-0.170422	-0.199427	-0.289461	-0.421075	Q5PQP4	0.884484	0.627097	-0.171838	-1.33974	cluster6	Cdc42ep2
-0.0265095	-0.193756	-0.521147	-0.429431	Q5U301	1.18446	0.4403	-1.01642	-0.608336	cluster6	Akap2
0.383952	0.103891	0.31984	0.0397997	Q99ML5	1.03746	-0.650996	0.650931	-1.03739	cluster6	Pcyox1
-0.0499478	-0.18476	-0.100902	-0.326222	Q9EQ04	0.956757	-0.15988	0.534714	-1.33159	cluster6	Xiap
0.19208	-0.397472	-0.591418	-0.579329	A0A0H2UHP1	1.45582	-0.145108	-0.671771	-0.638943	cluster6	Aldh1a1
0.909869	1.11153	1.58929	-0.599117	P10959	0.166062	0.379392	0.884798	-1.43025	cluster6	Ces1c
-0.0771906	-0.330525	-0.416724	-0.395065	Q4QR73	1.45818	-0.164263	-0.716315	-0.577601	cluster6	Dnaja4
-0.0591036	-0.0429864	-0.220224	-0.266415	F7F1Y3	0.780894	0.923787	-0.647579	-1.0571	cluster6	Vps4a
1.53026	1.26751	0.934245	0.543854	D3ZJW6	1.08119	0.465339	-0.315762	-1.23077	cluster6	NA
0.0420745	0.044362	-0.188114	-0.274363	D3ZMY7	0.838345	0.852437	-0.579723	-1.11106	cluster6	Nt5c2
-0.0284397	-0.0858924	-0.153692	-0.406767	Q3T1I3	0.841054	0.49654	0.0899832	-1.42758	cluster6	Ushbp1
0.109813	0.407063	-0.154063	-0.372523	P09895	0.333284	1.21593	-0.450263	-1.09895	cluster6	Rpl5
0.0161751	-0.0542241	-0.0587875	-0.381871	B0BN73	0.762648	0.367439	0.341822	-1.47191	cluster6	Nat9
0.30528	-0.212659	-0.0158706	-0.158601	A0A0G2K9Q8	1.40112	-0.826695	0.0197522	-0.594177	cluster6	Ubr7
-0.117352	-0.354443	-0.336076	-0.293446	F1LQS6	1.45772	-0.730014	-0.560532	-0.167171	cluster6	Xdh
0.00450388	-0.257846	-0.431163	-0.523389	Q9WVJ6	1.32054	0.190133	-0.556647	-0.954027	cluster6	Tgm2
-0.160813	-0.334882	-0.323331	-0.46215	Q6DGG0	1.29103	-0.118096	-0.0245821	-1.14835	cluster6	Ppid
-0.125472	-0.152547	-0.331463	-0.372835	O88350	0.963162	0.746046	-0.688717	-1.02049	cluster6	Rbbp9
-0.0982598	-0.364047	-0.229474	-1.05056	P10252	0.795392	0.168682	0.485997	-1.45007	cluster6	Cd48
-0.0813992	-0.497623	-0.52637	-0.42559	P62882	1.46768	-0.559501	-0.699512	-0.208671	cluster6	Gnb5
-0.0326874	-0.172024	-0.192798	-0.378215	P34058	1.136	0.154338	0.00798522	-1.29832	cluster6	Hsp90ab1
-0.0736652	-0.281327	-0.326193	-0.342392	P19643	1.46721	-0.20477	-0.566003	-0.696433	cluster6	Maob
-0.0510571	-0.128963	-0.306586	-0.390434	F1LN75	1.07554	0.577389	-0.558391	-1.09454	cluster6	Septin9
-0.141243	-0.333669	-0.51852	-0.446163	Q99PD4	1.32987	0.159528	-0.964738	-0.524662	cluster6	Arpc1a
-0.194865	-0.366047	-0.643371	-0.533062	B1WC33	1.22071	0.348107	-1.06556	-0.503259	cluster6	Cdc42ep4
-0.151288	-0.197039	-0.275278	-0.267213	Q5FVF3	1.20693	0.433738	-0.888477	-0.752193	cluster6	Gga1
-0.0434122	-0.266962	-0.0961288	-0.339419	P70550	1.02454	-0.576344	0.647026	-1.09522	cluster6	Rab8b
-0.0882476	-0.0251027	-0.177954	-0.302182	Q5XIS9	0.500207	1.02555	-0.246112	-1.27964	cluster6	Prkd2
-0.0150658	-0.404764	-0.509656	-0.373564	F1M957	1.44406	-0.367183	-0.854701	-0.222174	cluster6	Vwf
-0.1409	-0.163065	-0.403097	-0.49862	F1M6T3	0.906183	0.781055	-0.573992	-1.11325	cluster6	Jcad
-0.0655088	-0.413504	-0.260772	-0.263823	P63219	1.29934	-1.13961	-0.069174	-0.0905574	cluster6	Gng5
0.0415534	-0.100914	-0.488333	-0.412015	G3V8D2	1.11886	0.552564	-0.987389	-0.684031	cluster6	Prx
-0.00954635	-0.319033	-0.579861	-0.486687	P0DMW0	1.35376	0.118719	-0.922153	-0.550329	cluster6	Hspa1a
-0.00640539	-0.292649	-0.100954	-0.22821	Q5RKJ9	1.17528	-1.05783	0.437665	-0.555115	cluster6	Rab10
-0.0430512	-0.0685416	-0.232044	-0.354511	P50503	0.89867	0.72445	-0.393047	-1.23007	cluster6	St13
-0.0705127	-0.156717	-0.356807	-0.30879	D3ZM97	1.14978	0.500665	-1.006	-0.644439	cluster6	Olr1121
-0.070163	-0.0823447	-0.339583	-0.387412	Q68FX9	0.896162	0.823244	-0.716554	-1.00285	cluster6	Sirt5
-0.0473194	-0.0858686	-0.0452584	-0.366167	D3ZWZ6	0.575067	0.325519	0.58841	-1.489	cluster6	Igf2bp2
-0.0932947	-0.117369	-0.26343	-0.394647	A0A0H2UHP0	0.883855	0.712103	-0.329916	-1.26604	cluster6	Ctcf
0.00793863	-0.0397588	-0.106811	-0.334098	A0A0G2JTN7	0.832791	0.517839	0.0750856	-1.42572	cluster6	NA
-0.121401	-0.292815	-0.410421	-0.496093	Q9Z2J4	1.28699	0.230344	-0.494615	-1.02272	cluster6	Nexn
-0.0501292	-0.00461154	0.0133708	-0.268673	D4A2G9	0.210282	0.559845	0.697944	-1.46807	cluster6	Ranbp1
0.498726	0.698431	0.821082	-0.177493	B1H260	0.0865284	0.534908	0.810285	-1.43172	cluster6	F13b
1.02068	1.07344	1.38901	-0.319481	P04639	0.303155	0.37277	0.789137	-1.46506	cluster6	Apoa1
-0.126667	-0.448461	-0.510514	-0.380971	D4ABK7	1.42417	-0.485479	-0.853723	-0.084964	cluster6	Hnrnph3
0.0435857	0.137175	0.0508982	-0.311774	Q6AXU6	0.319533	0.789627	0.356263	-1.46542	cluster6	Jpt1
0.0920112	-0.0615162	-0.566207	-0.44079	D3ZGR7	1.08347	0.588606	-1.03817	-0.63391	cluster6	Trir
-0.102278	-0.488348	-0.318076	-0.365428	P36860	1.34285	-1.05449	0.00283571	-0.291201	cluster6	Ralb
0.141326	-0.0903751	0.0033316	-0.278158	P61480	1.1206	-0.195422	0.336815	-1.26199	cluster6	Wdr12
-0.124405	-0.112606	-0.232375	-0.370551	A0A0G2K0W9	0.714073	0.812528	-0.186828	-1.33977	cluster6	Psma7
0.204147	-0.257318	0.070232	-0.270294	Q9QZA6	1.12404	-0.815369	0.561233	-0.869902	cluster6	Cd151
0.10595	-0.383595	-0.577182	-0.454113	P18614	1.44556	-0.188077	-0.834088	-0.423399	cluster6	Itga1
0.386566	0.257888	0.27008	-0.10946	D4A5Q2	0.861374	0.263201	0.319876	-1.44445	cluster6	Smc2
-0.000730082	-0.12634	-0.14024	-0.51774	P30009	0.87559	0.313113	0.250868	-1.43957	cluster6	Marcks
-0.15147	-0.146257	-0.295195	-0.32308	A0A0G2K4T7	0.831372	0.887271	-0.709814	-1.00883	cluster6	Gtf2i
0.0720418	0.102535	-0.161903	-0.300659	Q63746	0.746877	0.904991	-0.46619	-1.18568	cluster6	Nfkbia
-0.0896833	-0.0868378	-0.327981	-0.43275	P14668	0.831253	0.847607	-0.538352	-1.14051	cluster6	Anxa5
-0.0841895	-0.334153	-0.514182	-0.45697	P14669	1.37897	0.0692712	-0.874006	-0.574238	cluster6	Anxa3
0.0125434	-0.12233	-0.0655706	-0.297998	P00173	0.99214	-0.0302564	0.400005	-1.36189	cluster6	Cyb5a
-0.0692186	-0.209522	-0.422191	-0.379527	A0A0G2K174	1.23698	0.37309	-0.936385	-0.673689	cluster6	Lmo7
-0.188057	-0.179795	-0.306786	-0.413873	B2RYN1	0.758185	0.832691	-0.312562	-1.27831	cluster6	Fn3krp
-0.000227877	-0.218694	-0.555617	-0.527649	A0A096MK30	1.22659	0.402882	-0.867463	-0.762012	cluster6	Msn
-0.138067	-0.10204	-0.220703	-0.336587	P36972	0.588648	0.934702	-0.20511	-1.31824	cluster6	Aprt
0.0275141	0.137407	-0.14453	-0.525469	D3ZZK1	0.529692	0.908206	-0.0628955	-1.375	cluster6	LOC100359563
-0.132064	-0.365551	-0.553334	-0.510836	Q6P9U0	1.35923	0.130962	-0.856879	-0.633317	cluster6	Serpinb6a
-0.0948387	-0.206608	-0.301339	-0.370449	D3ZWC6	1.24124	0.306829	-0.485151	-1.06292	cluster6	Sntb1
-0.133236	-0.320524	-0.500539	-0.442604	F1LPZ1	1.33024	0.17677	-0.931914	-0.5751	cluster6	Arhgap29
-0.134871	-0.404726	-0.529166	-0.726317	Q6P7B6	1.26759	0.177858	-0.324655	-1.12079	cluster6	Efnb1
-0.188901	-0.341176	-0.517485	-0.479638	P54313	1.2923	0.272151	-0.909001	-0.655449	cluster6	Gnb2
-0.104461	-0.176733	-0.327167	-0.50605	Q63538	0.979657	0.573082	-0.273204	-1.27953	cluster6	Mapk12
-0.00971425	-0.0373789	-0.236226	-0.315757	P69736	0.935268	0.750526	-0.577348	-1.10845	cluster6	Edf1
-0.0593072	-0.267544	-0.471564	-0.439609	A0A0G2JUA5	1.32142	0.221621	-0.855905	-0.687137	cluster6	Ahnak
0.00603363	-0.167646	-0.398134	-0.347028	O35244	1.26512	0.320987	-0.931958	-0.654144	cluster6	Prdx6
-0.0105908	-0.113058	-0.269105	-0.215225	A0A0G2KAZ7	1.23665	0.340522	-1.02419	-0.552979	cluster6	Hnrnpdl
-0.0860379	-0.256643	-0.362547	-0.425446	Q68FP1	1.32461	0.175324	-0.538105	-0.961828	cluster6	Gsn
-0.0936114	-0.0383183	-0.0565302	-0.328581	P00762	0.264344	0.674355	0.53931	-1.47801	cluster6	Prss1
0.11837	-0.174885	-0.161679	-0.277325	P70580	1.42862	-0.300794	-0.222913	-0.904915	cluster6	Pgrmc1
-0.0166196	0.205995	-0.0357811	-0.357734	Q3KRE3	0.148308	1.10763	0.0657343	-1.32168	cluster6	Gng10
-0.106298	-0.0508519	-0.326555	-0.444812	G3V8C4	0.679605	0.979067	-0.509986	-1.14869	cluster6	Clic4
-0.104078	0.0235205	-0.171298	-0.388757	G3V616	0.325079	1.0648	-0.0646094	-1.32527	cluster6	Cuta
-0.104487	-0.127858	-0.416774	-0.475852	G3V7V8	0.918865	0.797369	-0.704558	-1.01168	cluster6	Pde5a
-0.0624721	-0.194621	-0.349199	-0.339828	Q498U4	1.28065	0.30835	-0.828979	-0.760026	cluster6	Sarnp
-0.280689	-0.381319	-0.431114	-0.423965	Q6AXY0	1.42253	-0.0295431	-0.748071	-0.644918	cluster6	Gsta6
-0.0355706	-0.194266	-0.25729	-0.27842	Q4KLL0	1.41837	-0.0262106	-0.599905	-0.792251	cluster6	Tcea1
-0.0274072	0.0224224	-0.0981094	-0.498218	F1LPB4	0.518347	0.728474	0.220201	-1.46702	cluster6	Akap9
0.0288566	-0.0795244	-0.278711	-0.406647	Q3B8Q2	1.08832	0.534193	-0.484204	-1.13831	cluster6	Eif4a3
0.00848446	-0.0858385	-0.278987	-0.306658	Q6AYI1	1.14538	0.525318	-0.744394	-0.9263	cluster6	Ddx5
-0.0411146	-0.043691	-0.307734	-0.473205	A0A0G2K694	0.826951	0.814799	-0.430631	-1.21112	cluster6	Ralbp1
-0.100911	-0.0992372	-0.326518	-0.368532	A0A0G2K948	0.854025	0.865657	-0.71385	-1.00583	cluster6	Dpf2
0.00326954	-0.0739317	0.095679	-0.395772	A0A0H2UHY4	0.449199	0.0878055	0.881785	-1.41879	cluster6	Slc39a4
0.0429931	0.00515478	-0.0262343	-0.28377	A0A0G2JZC3	0.731515	0.476306	0.264594	-1.47242	cluster6	NA
-0.252019	-0.262317	-0.348174	-0.382543	P85973	0.923409	0.762899	-0.575308	-1.111	cluster6	Pnp
-0.102401	-0.248015	-0.244237	-0.39613	F1M4H5	1.21142	-0.00266164	0.0288374	-1.23759	cluster6	Nova2
0.673794	0.0165629	-0.311701	-0.409457	A0A0G2JWP8	1.39221	0.0495665	-0.621035	-0.82074	cluster6	Top2a
-0.149327	-0.211667	-0.300896	-0.427478	D4A997	1.01928	0.502746	-0.236592	-1.28543	cluster6	Htatsf1
0.0419122	-0.0254301	-0.581509	-0.766634	A0A0G2JYH7	0.93227	0.764777	-0.618302	-1.07875	cluster6	Sh2d3c
-0.0769873	-0.247994	-0.752701	-0.601865	D4A6X3	1.10097	0.551907	-1.06859	-0.584288	cluster6	Kank4
0.00663212	-0.0656885	-0.123628	-0.272841	A0A0G2KAM3	1.016	0.406292	-0.0821684	-1.34012	cluster6	Pdhb
-0.192019	-0.33365	-0.357962	-0.295362	D3ZAP9	1.40392	-0.531636	-0.86389	-0.00839239	cluster6	Gpd1l
-0.123925	-0.528765	-0.487708	-0.410955	A0A0G2JV79	1.44538	-0.771814	-0.546958	-0.126604	cluster6	Slco2a1
0.00712689	0.0282772	-0.0992801	-0.433852	A0A0G2K2Q1	0.615628	0.714601	0.117698	-1.44793	cluster6	Cobl
-0.0858224	-0.216954	-0.294283	-0.38882	D4A6X4	1.25408	0.230414	-0.373251	-1.11125	cluster6	Acyp1
-0.0320968	-0.0288523	-0.153621	-0.469948	D4A4Z0	0.670028	0.685664	0.0843789	-1.44007	cluster6	Ccdc12
-0.0916773	-0.11424	-0.205093	-0.29679	Q7TQ16	0.909743	0.669027	-0.300246	-1.27852	cluster6	Uqcrq
-0.0950444	-0.339512	-0.338307	-0.438048	Q811X6	1.42121	-0.25172	-0.243477	-0.926017	cluster6	Cryl1
0.307848	0.240496	0.275887	-0.460265	B5DEL8	0.588432	0.405676	0.501707	-1.49582	cluster6	Ndufs5
-0.0511273	-0.319578	-0.787338	-0.658443	Q5QD51	1.20907	0.403659	-0.999719	-0.613008	cluster6	Akap12
0.135039	-0.330672	-0.458186	-0.474403	Q9EPF2	1.46146	-0.170348	-0.617146	-0.67397	cluster6	Mcam
-0.0908041	-0.0570757	-0.289628	-0.517016	Q08877	0.697084	0.856132	-0.240478	-1.31274	cluster6	Dnm3
0.548985	0.322534	-0.0205815	-0.0620596	M0R7I0	1.20867	0.43058	-0.748364	-0.890883	cluster6	NA
-0.0437372	-0.1283	-0.0829121	-0.291919	D3ZU55	0.852361	0.0771576	0.493239	-1.42276	cluster6	Foxk1
0.0505656	-0.320677	-0.362749	-0.341134	Q5RKH3	1.49427	-0.392177	-0.605966	-0.496131	cluster6	RGD1311745
0.279979	0.664047	0.626491	-0.841146	P02651	0.13871	0.684349	0.630994	-1.45405	cluster6	Apoa4
-0.188625	-0.347277	-0.665342	-0.562118	D3ZVM5	1.1782	0.437074	-1.04874	-0.566535	cluster6	Hspa12b
0.0648803	-0.387211	-0.581031	-0.700118	Q63318	1.38528	0.0406263	-0.535855	-0.890055	cluster6	Ly6c
-0.124845	-0.297738	-0.618493	-0.505831	P08010	1.19365	0.405611	-1.05639	-0.542875	cluster6	Gstm2
-0.0704467	-0.0503455	-0.30428	-0.431737	P45592	0.776019	0.884529	-0.486257	-1.17429	cluster6	Cfl1
0.0452996	-0.0590555	-0.378014	-0.666298	Q6AYF8	0.959916	0.636589	-0.351652	-1.24485	cluster6	Serpinb9
-0.028566	-0.103233	-0.351134	-0.479747	D4ADB4	1.00646	0.652158	-0.524167	-1.13445	cluster6	Cggbp1
-0.132214	-0.344902	-0.612202	-0.639585	F1LN69	1.24925	0.363615	-0.74942	-0.863443	cluster6	Mink1
0.0731798	-0.0838406	-0.131467	-0.472529	P82995	0.986897	0.303771	0.0965711	-1.38724	cluster6	Hsp90aa1
-0.134243	-0.0536692	-0.201085	-0.575525	A0A0G2JUX2	0.462851	0.811757	0.173408	-1.44802	cluster6	Arap3
-0.314768	-0.558598	-1.26271	-1.13674	F7EPF5	1.10751	0.571105	-0.977872	-0.700739	cluster6	Prf1
0.149782	0.0308832	0.266013	-0.046605	D3ZTN2	0.363232	-0.504628	1.21162	-1.07023	cluster6	Cmc1
0.865589	1.21804	0.747164	0.103473	P20761	0.283776	1.04133	0.0292302	-1.35434	cluster6	Igh-1a
-0.0712265	-0.0709534	0.145252	-0.741003	A0A0G2K639	0.294344	0.295054	0.856955	-1.44635	cluster6	NA
-0.147217	-0.373402	-0.435313	-0.534485	A0A0G2JZZ0	1.37219	-0.00485358	-0.38178	-0.985555	cluster6	Adgrf5
-0.12825	-0.188063	-0.242438	-0.454595	B1WC40	0.880606	0.459525	0.076726	-1.41686	cluster6	Ncbp2
-0.0300302	-0.103153	-0.216236	-0.301901	D3ZLM5	1.10424	0.496219	-0.444071	-1.15639	cluster6	Nhlrc2
-0.107851	-0.298536	-0.191705	-0.269484	A0A0G2JTI8	1.27462	-0.954333	0.294441	-0.61473	cluster6	Enpep
-0.0426884	0.0970787	-0.169089	-0.949998	D3ZMP6	0.476857	0.775081	0.207153	-1.45909	cluster6	Nop10
0.120009	-0.452035	-0.318745	-0.40518	Q3SWT0	1.46629	-0.718058	-0.20909	-0.539141	cluster6	Pecam1
-0.0266232	-0.0581462	-0.416451	-0.484226	B5DF60	0.925211	0.792483	-0.716164	-1.00153	cluster6	Eif1ax
-0.0510588	-0.187093	-0.32493	-0.505525	Q9JHY1	1.11212	0.412021	-0.297356	-1.22679	cluster6	F11r
-0.0573751	-0.275724	-0.327293	-0.485179	D3ZIL6	1.29551	0.0603515	-0.231363	-1.1245	cluster6	Echdc2
-0.0583504	0.168021	-0.211093	-0.447392	D3ZUQ2	0.304593	1.17902	-0.285421	-1.19819	cluster6	Naa10
0.220297	-0.178284	-0.302655	-0.503117	P97546	1.34799	0.0414828	-0.36619	-1.02328	cluster6	Nptn
-0.11338	-0.296589	-0.452836	-0.412305	P23965	1.35045	0.145883	-0.881406	-0.614925	cluster6	Eci1
-0.05384	-0.236884	-0.664949	-0.607604	P31977	1.146	0.523502	-0.932259	-0.737242	cluster6	Ezr
-0.0235898	-0.0605701	-0.241421	-0.50865	D4A9Z8	0.834894	0.667975	-0.148337	-1.35453	cluster6	Chmp4bl1
-0.00206335	-0.134346	-0.250186	-0.501578	G3V9I9	1.03694	0.413387	-0.132659	-1.31767	cluster6	Srek1
0.0396587	-0.263819	-0.468964	-0.374844	D4AE68	1.38781	0.0143613	-0.914068	-0.488107	cluster6	Gnaq
-0.174055	-0.285177	-0.57067	-0.538772	P30904	1.12695	0.552808	-0.922288	-0.757473	cluster6	Mif
0.0618997	0.0864596	-0.0969827	-0.49387	B0K008	0.643447	0.735047	0.0508743	-1.42937	cluster6	Eif1
-0.233981	-0.325265	-0.414507	-0.37924	D3ZKG5	1.32648	0.165172	-0.970155	-0.521499	cluster6	Parvb
-0.191304	-0.304757	-0.499403	-0.493265	P15337	1.20045	0.447486	-0.844334	-0.803602	cluster6	Creb1
-0.0650905	-0.344932	-0.503733	-0.6221	Q9ET61	1.32307	0.16195	-0.496948	-0.988075	cluster6	Cd93
0.148959	-0.284501	-0.436553	-0.42231	O08590	1.45219	-0.131132	-0.68654	-0.634517	cluster6	Aoc3
-0.0421212	0.190098	0.281941	-0.619978	D3ZT51	0.0133091	0.586301	0.812919	-1.41253	cluster6	Exosc3
0.243201	-0.210649	-0.142235	-0.608924	F1M6L8	1.21155	-0.088812	0.107206	-1.22994	cluster6	AC139642.2
-0.0345084	-0.265283	-0.554027	-0.604763	Q9WTQ2	1.24077	0.373438	-0.711764	-0.902449	cluster6	Podxl
0.154013	-0.155254	-0.383266	-0.549372	B2RYU7	1.27176	0.256713	-0.491647	-1.03683	cluster6	Cbx5
-0.224487	-0.265735	-0.401676	-0.448796	Q3B8P4	1.03357	0.648403	-0.620983	-1.06099	cluster6	Dcps
0.0564407	-0.642806	-0.893828	-0.782763	P36365	1.45603	-0.180353	-0.767796	-0.50788	cluster6	Fmo1
-0.292909	-0.252494	-0.246151	-0.483714	P09034	0.231601	0.592882	0.649589	-1.47407	cluster6	Ass1
-0.120968	-0.17047	-0.328467	-0.383073	D4A9L2	1.03863	0.642451	-0.622032	-1.05905	cluster6	Srsf1
0.140944	0.152874	0.105492	-0.553483	D4ACJ1	0.521945	0.556634	0.41885	-1.49743	cluster6	LOC100363469
-0.199046	-0.326218	-0.141852	-0.604037	Q6AY82	0.576974	-0.040961	0.854884	-1.3909	cluster6	Emcn
-0.153357	-0.367714	-0.788788	-0.654836	F1LRJ9	1.18278	0.432265	-1.04203	-0.573022	cluster6	Selenbp1
-0.0921305	-0.244267	-0.141803	-0.372675	F1MA52	0.972235	-0.254356	0.571756	-1.28963	cluster6	Nxf1
-0.0962175	0.0121223	-0.185681	-0.498593	A0A0G2K8Q7	0.436277	0.929275	0.0291731	-1.39473	cluster6	Lsm2
-0.133806	0.0795343	0.19032	-0.692072	P60841	0.0132494	0.556817	0.839087	-1.40915	cluster6	Ensa
-0.118251	-0.203891	-0.198417	-0.41416	Q5XIH7	0.91228	0.235433	0.278697	-1.42641	cluster6	Phb2
-0.0893664	-0.150004	-0.0799068	-0.415792	D3ZGL5	0.598346	0.214002	0.658305	-1.47065	cluster6	Prpf38a
-0.410611	-0.368619	-0.380641	-0.722631	F7F6T5	0.355266	0.603843	0.532675	-1.49178	cluster6	Serpinb6b
-0.329351	-0.835492	-0.758208	-1.02475	O55158	1.38687	-0.33529	-0.0723303	-0.979252	cluster6	Tspan8
0.0461639	-0.0107208	0.0530423	-0.423898	A0A0G2JVG3	0.569026	0.320068	0.59913	-1.48822	cluster6	Pkm
-0.0970211	0.379122	-0.449474	-0.82044	P09216	0.293224	1.22442	-0.396073	-1.12158	cluster6	Prkce
0.0371112	0.104005	-0.134998	-0.353025	P69897	0.606778	0.934544	-0.236521	-1.3048	cluster6	Tubb5
-0.173098	-0.335788	-0.809288	-0.671012	Q4V8H8	1.104	0.549988	-1.06243	-0.591557	cluster6	Ehd2
-0.0751968	-0.59829	-0.392643	-0.534742	P40241	1.39426	-0.849683	0.0324948	-0.577075	cluster6	Cd9
0.157307	-0.00651999	-0.647721	-0.874865	A0A0G2K0Q8	1.00775	0.677729	-0.613954	-1.07153	cluster6	Susd2
-0.0869254	-0.401358	-0.789056	-0.909024	Q9WVI4	1.22482	0.386987	-0.64607	-0.965737	cluster6	Gucy1a2
-0.106667	-0.064823	-0.675046	-0.812721	F1LMV9	0.801444	0.910272	-0.676823	-1.03489	cluster6	Coro2b
0.136979	-0.335073	0.272038	-1.07376	A0A0G2JSN8	0.63666	-0.140053	0.858886	-1.35549	cluster6	Pdpn
-0.260504	-0.325555	-0.591484	-0.759941	P16303	0.961145	0.681857	-0.459877	-1.18312	cluster6	Ces1d
-0.14031	-0.121221	-0.326681	-0.397264	P06214	0.775372	0.91493	-0.587142	-1.10316	cluster6	Alad
-0.0555145	-0.2875	-0.636976	-0.632605	Q9Z1J8	1.22512	0.407566	-0.824047	-0.808644	cluster6	Sec14l3
-0.241625	-0.281289	-0.577307	-0.630404	Q9JJ54	0.957421	0.758631	-0.724969	-0.991083	cluster6	Hnrnpd
-0.19914	-0.625315	-0.620234	-0.825964	F1M7E5	1.3975	-0.218624	-0.199357	-0.979518	cluster6	Cdh5
0.0862415	-0.801415	-0.786031	-1.00817	Q6AYP5	1.46712	-0.357889	-0.32626	-0.782968	cluster6	Cadm1
-0.0651955	-0.395526	-0.509995	-0.565611	Q3KRE2	1.42313	-0.0510715	-0.56193	-0.810132	cluster6	Mettl7a
0.125681	-0.0898654	-0.365479	-0.851071	Q5BK77	0.99826	0.487	-0.166735	-1.31852	cluster6	Rarres2
0.110167	0.0819186	-0.481151	-0.582335	G3V728	0.898723	0.821328	-0.721409	-0.998642	cluster6	Nipsnap1
-0.252312	-0.708099	-0.889242	-0.764451	A0A0G2K238	1.44332	-0.19632	-0.847963	-0.399041	cluster6	Dpp4
-0.257243	-0.402559	-0.661128	-0.690429	Q78P75	1.17701	0.48059	-0.758587	-0.899013	cluster6	Dynll2
-0.192769	-0.427666	-0.889738	-0.769798	Q66H98	1.18362	0.446582	-1.00327	-0.626934	cluster6	Cavin2
0.262839	0.135772	0.343028	-0.202085	Q05962	0.532441	0.00367592	0.866133	-1.40225	cluster6	Slc25a4
-0.040378	0.030357	-0.25568	-0.688723	Q6AYU1	0.6122	0.830655	-0.0527309	-1.39012	cluster6	Morf4l1
0.016381	-0.397785	-0.337562	-0.447642	P15129	1.46522	-0.504844	-0.218379	-0.742001	cluster6	Cyp4b1
-0.0151078	-0.00950528	-0.636224	-0.834169	Q9WV75	0.843633	0.856811	-0.61741	-1.08303	cluster6	Spon2
-0.3294	-0.582533	-0.750244	-0.724889	O08557	1.38587	0.0737789	-0.795538	-0.66411	cluster6	Ddah1
-0.149719	-0.0800154	-0.0144081	-0.508322	A0A0G2JVL5	0.174132	0.490244	0.787777	-1.45215	cluster6	RGD1305938
-0.00432357	-0.453904	-0.548999	-0.807594	Q99MA2	1.34226	-0.000593895	-0.284633	-1.05703	cluster6	Xpnpep2
-0.0383321	-0.551743	-0.551082	-0.588916	F1M0G3	1.49662	-0.452663	-0.450153	-0.5938	cluster6	Entpd1
-0.0880609	-0.114142	-0.487339	-0.607092	Q9QX80	0.899833	0.800432	-0.621926	-1.07834	cluster6	Hnrnpab
-0.0714789	-0.109973	0.0298567	-0.670221	D3ZSW5	0.424769	0.302722	0.746054	-1.47354	cluster6	Txnl4a
0.201413	0.0908222	0.136822	-0.574786	Q63528	0.657472	0.351767	0.478923	-1.48816	cluster6	Rpa2
-0.291842	-0.272017	-0.376298	-0.702117	A0A0G2K3C5	0.594952	0.6943	0.171736	-1.46099	cluster6	Cth
-0.287676	-0.472021	-0.945391	-1.07912	P08009	1.08388	0.594605	-0.66178	-1.01671	cluster6	Gstm7
-0.276412	-0.472381	-0.807861	-0.792731	P29066	1.20212	0.444474	-0.852544	-0.794051	cluster6	Arrb1
0.0365852	-0.0225772	-0.454016	-0.859032	P62828	0.864572	0.723017	-0.309264	-1.27833	cluster6	Ran
-0.173267	-0.462051	-0.915731	-0.739565	P04904	1.22805	0.340084	-1.05491	-0.513225	cluster6	Gsta1
-0.281942	-0.379983	-0.551134	-0.540982	P30713	1.19937	0.448339	-0.86274	-0.78497	cluster6	Gstt2
-0.111203	-0.0815324	-0.207365	-0.672683	P62744	0.570976	0.678888	0.221241	-1.47111	cluster6	Ap2s1
-0.0184775	0.112589	-0.0583994	-0.357559	Q9WUC4	0.312035	0.971834	0.111064	-1.39493	cluster6	Atox1
-0.0841698	-0.127828	-0.141011	-0.328154	Q68FU3	0.797348	0.393137	0.271087	-1.46157	cluster6	Etfb
-0.153956	0.405474	-0.355422	-0.655325	D4A7Z2	0.0801805	1.33133	-0.370394	-1.04112	cluster6	NA
-0.114281	-0.25564	-0.394261	-0.410318	P56574	1.2971	0.274727	-0.727846	-0.84398	cluster6	Idh2
-0.187928	-0.252553	-0.549409	-0.791618	A0A140UHY3	0.921487	0.690176	-0.372362	-1.2393	cluster6	Ewsr1
0.0399154	-0.554896	-0.625912	-0.781856	P41350	1.447	-0.206262	-0.403648	-0.837089	cluster6	Cav1
-0.0744794	-0.241338	-0.250972	-0.320408	P11232	1.41194	-0.18726	-0.279595	-0.945085	cluster6	Txn1
-0.146408	-0.256992	-0.10475	-0.467131	D3ZAQ1	0.60078	-0.0812357	0.857703	-1.37725	cluster6	Actr5
-0.352431	-0.8107	-0.682873	-0.737466	P47820	1.44898	-0.813936	-0.182732	-0.452309	cluster6	Ace
-0.317716	-0.992418	-1.29566	-1.71494	Q811A2	1.29598	0.149177	-0.366255	-1.0789	cluster6	Bst2
0.116224	-0.621742	-0.624439	-1.03055	O35370	1.37349	-0.170788	-0.176432	-1.02627	cluster6	Thbd
-0.133105	-0.550929	-0.391659	-0.709679	P97829	1.27387	-0.425329	0.222389	-1.07093	cluster6	Cd47
0.736765	1.36419	0.735047	0.118509	A0A0G2K290	-0.00366207	1.23007	-0.00703838	-1.21937	cluster6	NA
-0.0888241	-0.21336	-0.54991	-0.976757	Q63072	0.927082	0.613676	-0.23328	-1.30748	cluster6	Bst1
-0.12572	-0.246897	-0.490027	-0.718407	P50398	1.02349	0.563369	-0.359833	-1.22703	cluster6	Gdi1
0.00261086	-0.392333	-0.373169	-0.99474	A0A0A0MXU8	1.07166	0.11413	0.160593	-1.34638	cluster6	Cav2
-0.0496144	-0.156647	-0.112455	-0.683986	D4A511	0.688112	0.321804	0.473045	-1.48296	cluster6	Srp9
-0.107129	0.00193424	-0.190139	-0.748311	Q6AYL5	0.459989	0.786216	0.211692	-1.4579	cluster6	Sf3b4
-0.0188807	-0.444244	-0.598828	-0.774995	A0A0H2UHB3	1.36259	0.0463929	-0.431936	-0.977048	cluster6	Ca4
0.15184	0.447395	-0.00948674	-0.882674	P62845	0.393599	0.910456	0.111475	-1.41553	cluster6	Rps15
0.0199078	0.163484	-0.0760846	-0.708404	D3ZSL2	0.442158	0.815191	0.192756	-1.45011	cluster6	Abracl
0.345101	0.115032	-0.159795	-0.634082	Q4QQV3	1.01756	0.471265	-0.181315	-1.30752	cluster6	Fam162a
0.0192771	0.225872	-0.101462	-0.740959	P62628	0.404361	0.899861	0.11478	-1.419	cluster6	Dynlrb1
-0.0196881	0.114387	-0.234749	-0.512522	D4AAT4	0.524062	1.01386	-0.261587	-1.27633	cluster6	Snrpf
0.00905604	0.252004	-0.234231	-0.716099	P62275	0.438831	1.02664	-0.149799	-1.31567	cluster6	Rps29
0.224332	0.410098	0.890903	-1.35166	P02761	0.186213	0.377422	0.872313	-1.43595	cluster6	LOC259246
-0.331226	-0.742694	-1.22601	-1.08483	Q5PPN5	1.2913	0.259526	-0.952419	-0.598406	cluster6	Tppp3
-0.0317911	-0.10484	-0.455677	-1.02913	D4A3V2	0.820757	0.660264	-0.110552	-1.37047	cluster6	Ndufa6
0.163761	-0.119101	0.421197	-0.301854	B2GV54	0.386404	-0.503938	1.19671	-1.07918	cluster6	Nceh1
0.0521858	-0.119402	-1.0869	-1.49413	M0RAQ6	0.955177	0.725709	-0.568141	-1.11274	cluster6	Hk1
-0.157025	-0.109874	-0.109514	-0.886538	A0A0G2K8Q8	0.416364	0.54006	0.541004	-1.49743	cluster6	Uqcr10
-0.406022	-1.01148	-1.22614	-1.46143	Q642B4	1.37074	0.0326907	-0.441715	-0.961714	cluster6	Clec14a
-0.194305	-0.875043	-1.32719	-1.46638	A0A0G2JZ75	1.34654	0.158294	-0.630932	-0.8739	cluster6	Plvap
-0.381887	-0.885175	-1.11231	-1.57263	D3ZD19	1.22438	0.20771	-0.251113	-1.18097	cluster6	Lyve1
1.32965	1.75662	1.40821	0.0399617	F1LZY6	0.260573	0.828098	0.364993	-1.45366	cluster6	NA
1.52316	0.912524	-0.816794	-1.70027	P06866	1.03213	0.623805	-0.53258	-1.12336	cluster6	Hp
-0.0505522	-0.314104	-0.674895	-1.01471	P36201	1.10019	0.473952	-0.383341	-1.1908	cluster6	Crip2
0.460231	0.136446	0.0619037	-0.831397	G3V9A3	0.910079	0.32476	0.190007	-1.42485	cluster6	Sfn
-0.174055	-0.613772	-1.37474	-1.5764	Q63118	1.16139	0.490048	-0.671779	-0.97966	cluster6	Calcrl
-0.667164	-0.849531	-1.27591	-1.41671	D3ZF77	1.09344	0.575719	-0.63471	-1.03445	cluster6	Akr1c15
-0.140854	0.00733074	-1.38305	-1.711	D3ZSP1	0.768064	0.938947	-0.66441	-1.0426	cluster6	Snrpel1
-0.286461	-1.19642	-1.09867	-1.83058	F1M9I6	1.28851	-0.147355	0.00687814	-1.14803	cluster6	Tspan7
-1.01755	0.0787277	-1.28254	-2.22729	B2B9A9	0.0997347	1.25538	-0.179605	-1.17551	cluster6	Efnb2
-0.388208	-0.175262	-1.35719	-2.36759	A0A0H2UI05	0.680281	0.892115	-0.283638	-1.28876	cluster6	Cfap20
-0.0689754	-0.578919	-0.547929	-1.38631	A0A0G2K3Z4	1.0555	0.121951	0.178683	-1.35614	cluster6	Ces1d
