# Supplementary material for: Quantitative Proteomic and Phosphoproteomic Profiling of Lung Tissues from Pulmonary Arterial Hypertension Rat Model
Source: Int J Mol Sci. 2023 Jun 1;24(11):9629. doi: 10.3390/ijms24119629 (PMC10253736; doi:10.3390/ijms24119629)
Supplement: Supplementary file 1 [file ijms-24-09629-s001.zip › Table S3-Statistical analysis results for the phosphoproteomic analysis.xlsx]

## Sheet: lung-matrix
Annotated Sequence	Modifications in Master Proteins	Accession	Positions in Master Proteins	（-log10Pvalue）	log2FC	Sequence	Master protein Description
[K].NDSDLFGLGLEELGPKESSEEDK.[D]	D3ZKQ4 2xPhospho [S643;S644]	D3ZKQ4	D3ZKQ4 [626-648]	3.66982	-3.90406	NDSDLFGLGLEELGPKESSEEDK	RAB, member RAS oncogene family-like 6 OS=Rattus norvegicus OX=10116 GN=Rabl6 PE=1 SV=1
[K].NDSDLFGLGLEELGPKESSEEDKDSK.[L]	D3ZKQ4 2xPhospho [S644;S650]	D3ZKQ4	D3ZKQ4 [626-651]	3.61834	-2.42939	NDSDLFGLGLEELGPKESSEEDKDSK	RAB, member RAS oncogene family-like 6 OS=Rattus norvegicus OX=10116 GN=Rabl6 PE=1 SV=1
[R].SLSEDSGEEMDSVDPVTLYSYK.[V]	D3ZFH5 1xPhospho [S]	D3ZFH5	D3ZFH5 [59-80]	3.69616	-2.30972	SLSEDSGEEMDSVDPVTLYSYK	Inter-alpha-trypsin inhibitor heavy chain 2 OS=Rattus norvegicus OX=10116 GN=Itih2 PE=1 SV=3
[R].SVDIFGSTPFQPFSTAASK.[S]	F1M7M4 1xPhospho [S831]	F1M7M4	F1M7M4 [831-849]	2.78312	-2.30927	SVDIFGSTPFQPFSTAASK	BMP-2-inducible kinase OS=Rattus norvegicus OX=10116 GN=Bmp2k PE=1 SV=3
[R].SLSEDSGEEMDSVDPVTLYSYK.[V]	D3ZFH5 1xPhospho [S]	D3ZFH5	D3ZFH5 [59-80]	3.33475	-2.2709	SLSEDSGEEMDSVDPVTLYSYK	Inter-alpha-trypsin inhibitor heavy chain 2 OS=Rattus norvegicus OX=10116 GN=Itih2 PE=1 SV=3
[R].RDSQSSNEFLTISDSK.[E]	F1M7M4 1xPhospho [S]	F1M7M4	F1M7M4 [932-947]	6.26275	-1.85988	RDSQSSNEFLTISDSK	BMP-2-inducible kinase OS=Rattus norvegicus OX=10116 GN=Bmp2k PE=1 SV=3
[R].TDGSISGDRQPVTVADYISR.[A]	B1H2A6 2xPhospho [S603;S605]	B1H2A6	B1H2A6 [600-619]	4.05293	-1.82371	TDGSISGDRQPVTVADYISR	FMR1 autosomal homolog 2 OS=Rattus norvegicus OX=10116 GN=Fxr2 PE=1 SV=1
[R].FKTQPVTFDEIQEVEEEGVSPMEEEK.[A]	A8IHN8 1xPhospho [T]	A8IHN8	A8IHN8 [173-198]	3.15152	-1.67806	FKTQPVTFDEIQEVEEEGVSPMEEEK	Uncharacterized protein C11orf96 homolog OS=Rattus norvegicus OX=10116 GN=Ag2 PE=1 SV=1
[R].RDSQSSNEFLTISDSK.[E]	F1M7M4 2xPhospho [S934;S936]	F1M7M4	F1M7M4 [932-947]	5.89115	-1.66682	RDSQSSNEFLTISDSK	BMP-2-inducible kinase OS=Rattus norvegicus OX=10116 GN=Bmp2k PE=1 SV=3
[R].HLPSPPTLDSIITEYLR.[E]	A0A0G2KAM8 1xPhospho [S962]	A0A0G2KAM8	A0A0G2KAM8 [959-975]	3.7683	-1.66342	HLPSPPTLDSIITEYLR	DDB1 and CUL4-associated factor 1 OS=Rattus norvegicus OX=10116 GN=Dcaf1 PE=1 SV=1
[K].RNTFVGTPFWMAPEVIK.[Q]	Q6V9V9 1xPhospho [T174]	Q6V9V9	Q6V9V9 [172-188]	3.21734	-1.59773	RNTFVGTPFWMAPEVIK	Serine/threonine kinase 25 OS=Rattus norvegicus OX=10116 GN=Stk25 PE=1 SV=1
[R].VDIITEEMPENALPSDEDDKDPNDPYR.[A]	B5DFK6 1xPhospho [S784]	B5DFK6	B5DFK6 [770-796]	4.04509	-1.57916	VDIITEEMPENALPSDEDDKDPNDPYR	AP-3 complex subunit delta OS=Rattus norvegicus OX=10116 GN=Ap3d1 PE=1 SV=1
[K].VRPSEEMIELEK.[E]	F1LPQ9 1xPhospho [S212]	F1LPQ9	F1LPQ9 [209-220]	4.14688	-1.57044	VRPSEEMIELEK	A-kinase anchor protein 2 OS=Rattus norvegicus OX=10116 GN=Akap2 PE=1 SV=2
[K].SFTPDHVVYAR.[S]	G3V8L9 1xPhospho [S/T]	G3V8L9	G3V8L9 [302-312]	3.8997	-1.53308	SFTPDHVVYAR	Caveolae-associated protein 1 OS=Rattus norvegicus OX=10116 GN=Cavin1 PE=1 SV=1
[R].TSSEDNLYLAVLR.[A]	Q6S395 1xPhospho [S21]	Q6S395	Q6S395 [19-31]	3.60024	-1.53295	TSSEDNLYLAVLR	Plectin OS=Rattus norvegicus OX=10116 GN=Plec PE=1 SV=1
[R].KVSSLASEELQSFR.[D]	A0A0G2K2Q1 1xPhospho [S]	A0A0G2K2Q1	A0A0G2K2Q1 [1248-1261]	3.83019	-1.52112	KVSSLASEELQSFR	Protein cordon-bleu OS=Rattus norvegicus OX=10116 GN=Cobl PE=1 SV=1
[R].RVTAYTVDVTGR.[E]	A0A0G2JUA5 1xPhospho [T159]	A0A0G2JUA5	A0A0G2JUA5 [157-168]	3.28481	-1.4994	RVTAYTVDVTGR	AHNAK nucleoprotein OS=Rattus norvegicus OX=10116 GN=Ahnak PE=1 SV=1
[K].ISAVLQEEDQEASLLVSSVAGAK.[Y]	A0A0G2K1Z6 1xPhospho [S202]	A0A0G2K1Z6	A0A0G2K1Z6 [201-223]	5.83406	-1.48747	ISAVLQEEDQEASLLVSSVAGAK	Rhotekin 2 OS=Rattus norvegicus OX=10116 GN=Rtkn2 PE=1 SV=1
[R].SGSLSLTQFADMISLK.[N]	F1LMV6 1xPhospho [T2562]	F1LMV6	F1LMV6 [2556-2571]	1.38003	-1.47083	SGSLSLTQFADMISLK	Desmoplakin OS=Rattus norvegicus OX=10116 GN=Dsp PE=1 SV=1
[K].SGAPEDDDSGVEVYYREGEDEVEEPK.[V]	D3ZNI3 1xPhospho [S1502]	D3ZNI3	D3ZNI3 [1494-1519]	4.38714	-1.40573	SGAPEDDDSGVEVYYREGEDEVEEPK	Programmed cell death 11 OS=Rattus norvegicus OX=10116 GN=Pdcd11 PE=1 SV=1
[R].KISAVLQEEDQEASLLVSSVAGAK.[Y]	A0A0G2K1Z6 1xPhospho [S202]	A0A0G2K1Z6	A0A0G2K1Z6 [200-223]	4.24555	-1.39538	KISAVLQEEDQEASLLVSSVAGAK	Rhotekin 2 OS=Rattus norvegicus OX=10116 GN=Rtkn2 PE=1 SV=1
[R].ATSNVFAMFDQSQIQEFK.[E]	A0A0G2JSW0 1xPhospho [S/T];P13832 1xPhospho [S/T]	A0A0G2JSW0	A0A0G2JSW0 [18-35]	3.7204	-1.36946	ATSNVFAMFDQSQIQEFK	Myosin regulatory light chain 12B OS=Rattus norvegicus OX=10116 GN=Myl12b PE=4 SV=1
[K].MSLPDVDLDLK.[G]	A0A0G2JUA5 1xPhospho [S1063]	A0A0G2JUA5	A0A0G2JUA5 [1062-1072]	2.59301	-1.22885	MSLPDVDLDLK	AHNAK nucleoprotein OS=Rattus norvegicus OX=10116 GN=Ahnak PE=1 SV=1
[K].SLVGTPYWMAPELISR.[L]	B5DF62 1xPhospho [S/Y/T]	B5DF62	B5DF62 [476-491]	2.28923	-1.21337	SLVGTPYWMAPELISR	Non-specific serine/threonine protein kinase OS=Rattus norvegicus OX=10116 GN=Pak4 PE=1 SV=1
[K].YLSQESEASE.[-]	Q6IMF1 1xPhospho [S451]	Q6IMF1	Q6IMF1 [443-452]	4.65851	-1.19601	YLSQESEASE	Keratin, type II cytoskeletal 80 OS=Rattus norvegicus OX=10116 GN=Krt80 PE=3 SV=1
[R].ATSNVFAMFDQSQIQEFK.[E]	A0A0G2JSW0 1xPhospho [S/T];P13832 1xPhospho [S/T]	A0A0G2JSW0	A0A0G2JSW0 [18-35]	3.66729	-1.19527	ATSNVFAMFDQSQIQEFK	Myosin regulatory light chain 12B OS=Rattus norvegicus OX=10116 GN=Myl12b PE=4 SV=1
[R].TQLWASEPGTPPAPTSLPSQNPILK.[N]	M0R7E6 1xPhospho [T165]	M0R7E6	M0R7E6 [156-180]	3.29412	-1.18013	TQLWASEPGTPPAPTSLPSQNPILK	Arsenite-resistance protein 2 OS=Rattus norvegicus OX=10116 PE=1 SV=2
[K].ESPCTQSQDSCSLQASDSEPVGLCQGSLIK.[S]	Q6IRS6 1xPhospho [S/T]	Q6IRS6	Q6IRS6 [229-258]	2.03394	-1.17008	ESPCTQSQDSCSLQASDSEPVGLCQGSLIK	Fetub protein OS=Rattus norvegicus OX=10116 GN=Fetub PE=1 SV=1
[K].ITASSSFR.[S]	O35964 1xPhospho [S288]	O35964	O35964 [283-290]	0.673657	-1.13697	ITASSSFR	Endophilin-A2 OS=Rattus norvegicus OX=10116 GN=Sh3gl1 PE=1 SV=1
[R].AGSEECVFYTDEVASPLAPDLAK.[A]	D4A3S6 1xPhospho [S/Y]	D4A3S6	D4A3S6 [573-595]	4.23235	-1.13592	AGSEECVFYTDEVASPLAPDLAK	MTSS I-BAR domain-containing 2 OS=Rattus norvegicus OX=10116 GN=Mtss2 PE=1 SV=3
[R].RASGVTLGVPVVETVSSSPTPSMSSK.[A]	D3ZLQ9 1xPhospho [S244]	D3ZLQ9	D3ZLQ9 [242-267]	0.383768	-1.11941	RASGVTLGVPVVETVSSSPTPSMSSK	SH3 domain and tetratricopeptide repeats 1 OS=Rattus norvegicus OX=10116 GN=Sh3tc1 PE=1 SV=1
[R].ATSNVFAMFDQSQIQEFK.[E]	A0A0G2JSW0 1xPhospho [S/T];P13832 1xPhospho [S/T]	P13832	P13832 [18-35]	3.30456	-1.11934	ATSNVFAMFDQSQIQEFK	Myosin regulatory light chain RLC-A OS=Rattus norvegicus OX=10116 GN=Rlc-a PE=2 SV=2
[R].TGEAIVDAALSALR.[Q]	A0A0G2JSZ5 1xPhospho [S134]	A0A0G2JSZ5	A0A0G2JSZ5 [124-137]	3.85616	-1.10286	TGEAIVDAALSALR	Protein disulfide-isomerase A6 OS=Rattus norvegicus OX=10116 GN=Pdia6 PE=1 SV=1
[R].NYQQNYQNSESGEK.[N]	Q3ZAV2 1xPhospho [S163]	Q3ZAV2	Q3ZAV2 [155-168]	2.37617	-1.05717	NYQQNYQNSESGEK	Y-box-binding protein 1 OS=Rattus norvegicus OX=10116 GN=Ybx1 PE=1 SV=1
[K].DTEHEESSNDDLVDFSALSSK.[N]	F1M0M0 2xPhospho [S742;S743]	F1M0M0	F1M0M0 [736-756]	4.98821	-1.05715	DTEHEESSNDDLVDFSALSSK	Castor zinc finger 1 OS=Rattus norvegicus OX=10116 GN=Casz1 PE=1 SV=3
[K].FSIPGVK.[G]	A0A0G2JUA5 1xPhospho [S634]	A0A0G2JUA5	A0A0G2JUA5 [633-639]	1.72504	-1.05259	FSIPGVK	AHNAK nucleoprotein OS=Rattus norvegicus OX=10116 GN=Ahnak PE=1 SV=1
[K].NEEDSEGSSDEDEDDDGVSGTAFLK.[K]	B5DFC8 3xPhospho [S178;S181;S182]	B5DFC8	B5DFC8 [174-198]	4.73763	-1.03591	NEEDSEGSSDEDEDDDGVSGTAFLK	Eukaryotic translation initiation factor 3 subunit C OS=Rattus norvegicus OX=10116 GN=Eif3c PE=1 SV=1
[K].RTSSEDNLYLAVLR.[A]	Q6S395 1xPhospho [S/T]	Q6S395	Q6S395 [18-31]	3.57791	-1.03378	RTSSEDNLYLAVLR	Plectin OS=Rattus norvegicus OX=10116 GN=Plec PE=1 SV=1
[R].GSLEEQLLQELNNLILR.[K]	A0A0G2JUX2 1xPhospho [S1472]	A0A0G2JUX2	A0A0G2JUX2 [1471-1487]	3.27639	-1.01698	GSLEEQLLQELNNLILR	ArfGAP with RhoGAP domain, ankyrin repeat and PH domain 3 OS=Rattus norvegicus OX=10116 GN=Arap3 PE=1 SV=1
[K].RNTADLVTTCHIHSSSDDEIDFK.[D]	F1MAH5 1xPhospho [S]	F1MAH5	F1MAH5 [510-532]	1.9954	-1.0091	RNTADLVTTCHIHSSSDDEIDFK	Protein phosphatase 6, regulatory subunit 3 OS=Rattus norvegicus OX=10116 GN=Ppp6r3 PE=1 SV=3
[R].QQPPLGPSSSLLSLPSLK.[S]	D3ZSY8 1xPhospho [S]	D3ZSY8	D3ZSY8 [632-649]	1.67278	-1.00722	QQPPLGPSSSLLSLPSLK	TBC1 domain family, member 10b OS=Rattus norvegicus OX=10116 GN=Tbc1d10b PE=1 SV=1
[R].KASCPSPLTIGAENQR.[K]	D4AE80 2xPhospho [S542;S545]	D4AE80	D4AE80 [540-555]	4.03021	-0.990409	KASCPSPLTIGAENQR	Decapping mRNA 1A OS=Rattus norvegicus OX=10116 GN=Dcp1a PE=1 SV=1
[R].FQSLGVAFYR.[G]	P09527 1xPhospho [S72]	P09527	P09527 [70-79]	1.1994	-0.975356	FQSLGVAFYR	Ras-related protein Rab-7a OS=Rattus norvegicus OX=10116 GN=Rab7a PE=1 SV=2
[R].ASSPPDR.[I]	Q5BJT0 1xPhospho [S]	Q5BJT0	Q5BJT0 [73-79]	2.69237	-0.971041	ASSPPDR	Arginine and glutamate-rich protein 1 OS=Rattus norvegicus OX=10116 GN=Arglu1 PE=1 SV=1
[R].RDSQSSNEFLTISDSK.[E]	F1M7M4 3xPhospho [S934;S936;S937]	F1M7M4	F1M7M4 [932-947]	5.36072	-0.96987	RDSQSSNEFLTISDSK	BMP-2-inducible kinase OS=Rattus norvegicus OX=10116 GN=Bmp2k PE=1 SV=3
[R].ATSNVFAMFDQSQIQEFK.[E]	A0A0G2JSW0 1xPhospho [S/T];P13832 1xPhospho [S/T]	P13832	P13832 [18-35]	2.86814	-0.945152	ATSNVFAMFDQSQIQEFK	Myosin regulatory light chain RLC-A OS=Rattus norvegicus OX=10116 GN=Rlc-a PE=2 SV=2
[K].RASGQAFELILSPR.[S]	P13668 1xPhospho [S16]	P13668	P13668 [14-27]	2.62398	-0.929066	RASGQAFELILSPR	Stathmin OS=Rattus norvegicus OX=10116 GN=Stmn1 PE=1 SV=2
[R].ASSPPDRIDIFGR.[T]	Q5BJT0 1xPhospho [S]	Q5BJT0	Q5BJT0 [73-85]	2.29928	-0.928286	ASSPPDRIDIFGR	Arginine and glutamate-rich protein 1 OS=Rattus norvegicus OX=10116 GN=Arglu1 PE=1 SV=1
[R].DSSQSSDVSLPDCKA.[-]	E9PTZ9 1xPhospho [S369];Q6MGB8 1xPhospho [S360]	E9PTZ9	E9PTZ9 [361-375]	0.507214	-0.926532	DSSQSSDVSLPDCKA	RT1 class I, locus1 OS=Rattus norvegicus OX=10116 GN=RT1-CE1 PE=3 SV=3
[R].NHSPNHEEPSR.[N]	Q920L0 1xPhospho [S207]	Q920L0	Q920L0 [205-215]	3.58371	-0.922059	NHSPNHEEPSR	Lymphocyte cytosolic protein 2 OS=Rattus norvegicus OX=10116 GN=Lcp2 PE=1 SV=1
[R].FALLQVDSGSGSDSEPGK.[G]	Q5XIG5 3xPhospho [S23;S25;S27]	Q5XIG5	Q5XIG5 [16-33]	3.93291	-0.917842	FALLQVDSGSGSDSEPGK	G kinase-anchoring protein 1 OS=Rattus norvegicus OX=10116 GN=Gkap1 PE=1 SV=1
[K].DSRLSRDSLQGLIQAAAGK.[G]	D4A529 2xPhospho [S69;S72]	D4A529	D4A529 [65-83]	2.99166	-0.916283	DSRLSRDSLQGLIQAAAGK	Src homology 2 domain-containing E OS=Rattus norvegicus OX=10116 GN=She PE=4 SV=2
[R].KISGTTALQEALK.[E]	A0A0G2K681 1xPhospho [S/T];G3V949 1xPhospho [S/T]	G3V949	G3V949 [351-363]	2.45827	-0.901824	KISGTTALQEALK	CAP-Gly domain-containing linker protein 2 OS=Rattus norvegicus OX=10116 GN=Clip2 PE=1 SV=1
[K].SYTSDLQK.[K]	A0A0G2K174 1xPhospho [S/Y/T]	A0A0G2K174	A0A0G2K174 [365-372]	3.9314	-0.893523	SYTSDLQK	LIM domain 7 OS=Rattus norvegicus OX=10116 GN=Lmo7 PE=1 SV=1
[K].MSGVFSSFMTPEK.[R]	D4A6C4 1xPhospho [S509]	D4A6C4	D4A6C4 [508-520]	3.18263	-0.889685	MSGVFSSFMTPEK	Ras and Rab interactor 2 OS=Rattus norvegicus OX=10116 GN=Rin2 PE=1 SV=1
[K].ISGTTALQEALK.[E]	A0A0G2K681 1xPhospho [T/S];G3V949 1xPhospho [T/S]	G3V949	G3V949 [352-363]	3.59585	-0.877903	ISGTTALQEALK	CAP-Gly domain-containing linker protein 2 OS=Rattus norvegicus OX=10116 GN=Clip2 PE=1 SV=1
[R].SLSSPTVTLSAPLEGAK.[D]	A0A0G2JXP3 1xPhospho [S/T]	A0A0G2JXP3	A0A0G2JXP3 [432-448]	4.11311	-0.872898	SLSSPTVTLSAPLEGAK	HECT-type E3 ubiquitin transferase OS=Rattus norvegicus OX=10116 GN=Nedd4l PE=1 SV=1
[K].RPDYAPMESSDEEDEEFQFIK.[K]	D4ACM9 2xPhospho [S52;S53]	D4ACM9	D4ACM9 [44-64]	3.30748	-0.859165	RPDYAPMESSDEEDEEFQFIK	Microfibrillar-associated protein 1A OS=Rattus norvegicus OX=10116 GN=Mfap1a PE=1 SV=1
[K].CATREDSPR.[C]	A0A0G2K338 1xPhospho [S114]	A0A0G2K338	A0A0G2K338 [108-116]	4.59506	-0.855268	CATREDSPR	Four and a half LIM domains protein 1 OS=Rattus norvegicus OX=10116 GN=Fhl1 PE=1 SV=1
[R].YFQISQDEDGSESED.[-]	B2RZD5 1xPhospho [S]	B2RZD5	B2RZD5 [108-122]	4.80871	-0.853367	YFQISQDEDGSESED	RCG41580, isoform CRA_a OS=Rattus norvegicus OX=10116 GN=Rpl22l1 PE=2 SV=1
[K].GDYAPAPGRDSSQSSDVSLPDCK.[A]	E9PTZ9 2xPhospho [S363;S365]	E9PTZ9	E9PTZ9 [352-374]	0.738512	-0.814106	GDYAPAPGRDSSQSSDVSLPDCK	RT1 class I, locus1 OS=Rattus norvegicus OX=10116 GN=RT1-CE1 PE=3 SV=3
[K].ADASSTENILYK.[V]	D4A053 1xPhospho [S/T]	D4A053	D4A053 [232-243]	6.01803	-0.812215	ADASSTENILYK	Protein Shroom2 OS=Rattus norvegicus OX=10116 GN=Shroom2 PE=1 SV=2
[K].GQGTFDGEENAVLYQNYK.[E]	D4A1D2 1xPhospho [T368]	D4A1D2	D4A1D2 [365-382]	1.76904	-0.80871	GQGTFDGEENAVLYQNYK	Rho guanine nucleotide exchange factor 26 OS=Rattus norvegicus OX=10116 GN=Arhgef26 PE=1 SV=3
[K].DIDHETVVEEQIIGENSPPDYSEYMTGK.[K]	Q8CHJ4 1xPhospho [S244]	Q8CHJ4	Q8CHJ4 [228-255]	4.52032	-0.799257	DIDHETVVEEQIIGENSPPDYSEYMTGK	Transcription factor YY1 OS=Rattus norvegicus OX=10116 GN=Yy1 PE=1 SV=1
[R].SSEERDLIESSSYEHGTTFSYVCDDGFR.[I]	G3V9R2 1xPhospho [S]	G3V9R2	G3V9R2 [885-912]	1.60869	-0.797922	SSEERDLIESSSYEHGTTFSYVCDDGFR	Complement factor H OS=Rattus norvegicus OX=10116 GN=Cfh PE=1 SV=1
[R].RGSSDPTVQR.[S]	A0A0G2KA14 1xPhospho [S844]	A0A0G2KA14	A0A0G2KA14 [842-851]	4.20812	-0.795724	RGSSDPTVQR	C-type lectin domain-containing 16A OS=Rattus norvegicus OX=10116 GN=Clec16a PE=1 SV=1
[R].VYSLPDGTFSSEEDEEDEEEEEEEEEEEET.[-]	Q6AYK8 2xPhospho [S529;S/T]	Q6AYK8	Q6AYK8 [519-548]	1.20147	-0.79313	VYSLPDGTFSSEEDEEDEEEEEEEEEEEET	Eukaryotic translation initiation factor 3 subunit D OS=Rattus norvegicus OX=10116 GN=Eif3d PE=1 SV=1
[R].KTSLDVSNSVEPGFLAPGAR.[S]	D4A5I4 1xPhospho [T/S]	D4A5I4	D4A5I4 [926-945]	3.05167	-0.786024	KTSLDVSNSVEPGFLAPGAR	Neuron navigator 1 OS=Rattus norvegicus OX=10116 GN=Nav1 PE=1 SV=3
[R].RISHSLYSGIEGLDESPTR.[N]	Q9Z340 1xPhospho [S]	Q9Z340	Q9Z340 [713-731]	4.24996	-0.785733	RISHSLYSGIEGLDESPTR	Partitioning defective 3 homolog OS=Rattus norvegicus OX=10116 GN=Pard3 PE=1 SV=1
[K].NVVNYDNVVDAGSETDEEDK.[L]	E9PTC3 2xPhospho [S36;T38]	E9PTC3	E9PTC3 [24-43]	3.26739	-0.782204	NVVNYDNVVDAGSETDEEDK	Zinc finger E-box-binding homeobox 2 OS=Rattus norvegicus OX=10116 GN=Zeb2 PE=1 SV=2
[R].RGGGSGGGDESEGEEVDED.[-]	A0A0G2JUX5 1xPhospho [S309]	A0A0G2JUX5	A0A0G2JUX5 [299-317]	1.48481	-0.773759	RGGGSGGGDESEGEEVDED	Transcriptional activator protein Pur-beta OS=Rattus norvegicus OX=10116 GN=Purb PE=1 SV=1
[K].DTRSLGEEPVGGLGSLLDPAK.[K]	A0A0G2K042 1xPhospho [T/S];A0A0U1RRP5 1xPhospho [T/S]	A0A0U1RRP5	A0A0U1RRP5 [1100-1120]	2.52197	-0.771232	DTRSLGEEPVGGLGSLLDPAK	SH3 and multiple ankyrin repeat domains protein 3 (Fragment) OS=Rattus norvegicus OX=10116 GN=Shank3 PE=1 SV=2
[R].REDGSPHK.[A]	D3ZL57 1xPhospho [S403]	D3ZL57	D3ZL57 [399-406]	2.24472	-0.766212	REDGSPHK	USP6 N-terminal like (Predicted), isoform CRA_a OS=Rattus norvegicus OX=10116 GN=Usp6nl PE=1 SV=1
[R].SLGEEPVGGLGSLLDPAK.[K]	A0A0G2K042 1xPhospho [S1511];A0A0U1RRP5 1xPhospho [S1103]	A0A0U1RRP5	A0A0U1RRP5 [1103-1120]	2.75026	-0.766207	SLGEEPVGGLGSLLDPAK	SH3 and multiple ankyrin repeat domains protein 3 (Fragment) OS=Rattus norvegicus OX=10116 GN=Shank3 PE=1 SV=2
[R].CDGSPRTPPSTRPAAANESADPESSDLR.[T]	D3Z898 1xPhospho [T21]	D3Z898	D3Z898 [15-42]	2.18771	-0.759356	CDGSPRTPPSTRPAAANESADPESSDLR	Deoxynucleoside triphosphate triphosphohydrolase SAMHD1 OS=Rattus norvegicus OX=10116 GN=Samhd1 PE=1 SV=3
[R].EQSDDETEESVK.[F]	F1LU97 1xPhospho [S83]	F1LU97	F1LU97 [81-92]	3.30176	-0.75562	EQSDDETEESVK	SAM and SH3 domain-containing 1 OS=Rattus norvegicus OX=10116 GN=Sash1 PE=1 SV=3
[K].CQHLQTSTMETSRSPSPQFAPQK.[L]	D4A053 3xPhospho [S1043;S1045;S1047]	D4A053	D4A053 [1032-1054]	5.69397	-0.753956	CQHLQTSTMETSRSPSPQFAPQK	Protein Shroom2 OS=Rattus norvegicus OX=10116 GN=Shroom2 PE=1 SV=2
[R].YFQISQDEDGSESED.[-]	B2RZD5 2xPhospho [S118;S120]	B2RZD5	B2RZD5 [108-122]	5.90352	-0.750411	YFQISQDEDGSESED	RCG41580, isoform CRA_a OS=Rattus norvegicus OX=10116 GN=Rpl22l1 PE=2 SV=1
[R].GSFEAQRFEGSFPGGPPPTR.[A]	Q5U2Z2 1xPhospho [S89]	Q5U2Z2	Q5U2Z2 [88-107]	3.41579	-0.746589	GSFEAQRFEGSFPGGPPPTR	LIM domain-containing protein ajuba OS=Rattus norvegicus OX=10116 GN=Ajuba PE=1 SV=1
[R].NEVNTMLGQSTEELR.[S]	A0A0G2K151 1xPhospho [S/T]	A0A0G2K151	A0A0G2K151 [177-191]	2.93735	-0.742679	NEVNTMLGQSTEELR	Apolipoprotein E OS=Rattus norvegicus OX=10116 GN=Apoe PE=1 SV=1
[R].ATSNVFAMFDQSQIQEFK.[E]	A0A0G2JSW0 2xPhospho [S29;P13832 2xPhospho [S29;S/T]	A0A0G2JSW0	A0A0G2JSW0 [18-35]	2.73428	-0.742288	ATSNVFAMFDQSQIQEFK	Myosin regulatory light chain 12B OS=Rattus norvegicus OX=10116 GN=Myl12b PE=4 SV=1
[K].GDYAPAPGRDSSQSSDVSLPDCKA.[-]	E9PTZ9 2xPhospho [S363;S365]	E9PTZ9	E9PTZ9 [352-375]	0.657677	-0.740631	GDYAPAPGRDSSQSSDVSLPDCKA	RT1 class I, locus1 OS=Rattus norvegicus OX=10116 GN=RT1-CE1 PE=3 SV=3
[R].NLTANDPSQDYVASDGEEDPEVEFLK.[S]	Q5U2T8 1xPhospho [S202]	Q5U2T8	Q5U2T8 [189-214]	2.02321	-0.735521	NLTANDPSQDYVASDGEEDPEVEFLK	Corepressor interacting with RBPJ 1 OS=Rattus norvegicus OX=10116 GN=Cir1 PE=1 SV=1
[R].KESAPQVLLPEEEK.[I]	A0A0G2QC21 1xPhospho [S776]	A0A0G2QC21	A0A0G2QC21 [774-787]	3.41775	-0.726166	KESAPQVLLPEEEK	Rho guanine nucleotide exchange factor 7 OS=Rattus norvegicus OX=10116 GN=Arhgef7 PE=1 SV=1
[K].TYNTNAQVPDSAGTATAYLCGVK.[A]	P08289 1xPhospho [S/T]	P08289	P08289 [100-122]	1.91138	-0.712581	TYNTNAQVPDSAGTATAYLCGVK	Alkaline phosphatase, tissue-nonspecific isozyme OS=Rattus norvegicus OX=10116 GN=Alpl PE=1 SV=2
[R].SNSFSDEREFSAPSTPTGTLEFAGGEGK.[G]	A0A0G2JUA5 1xPhospho [S/T]	A0A0G2JUA5	A0A0G2JUA5 [5347-5374]	4.27732	-0.712095	SNSFSDEREFSAPSTPTGTLEFAGGEGK	AHNAK nucleoprotein OS=Rattus norvegicus OX=10116 GN=Ahnak PE=1 SV=1
[R].VNPTVTFSENYTCSDSEEGLEK.[D]	Q62865 1xPhospho [S]	Q62865	Q62865 [392-413]	2.9144	-0.701608	VNPTVTFSENYTCSDSEEGLEK	cGMP-inhibited 3',5'-cyclic phosphodiesterase A OS=Rattus norvegicus OX=10116 GN=Pde3a PE=1 SV=1
[R].SLFLEFEPDVEDTLLQR.[I]	D4A1Z8 1xPhospho [S403]	D4A1Z8	D4A1Z8 [403-419]	1.82919	-0.695727	SLFLEFEPDVEDTLLQR	RCG42648, isoform CRA_a OS=Rattus norvegicus OX=10116 GN=Radil PE=1 SV=2
[R].RSSMSLYTAASVIDTASK.[Y]	A0A0G2JXT9 1xPhospho [S]	A0A0G2JXT9	A0A0G2JXT9 [1322-1339]	3.26866	-0.694735	RSSMSLYTAASVIDTASK	Rho guanine nucleotide exchange factor 17 OS=Rattus norvegicus OX=10116 GN=Arhgef17 PE=1 SV=1
[K].KYSDTDIEPFLK.[N]	F1M949 1xPhospho [S/Y]	F1M949	F1M949 [1525-1536]	1.83428	-0.694393	KYSDTDIEPFLK	Cytoskeleton-associated protein 5 OS=Rattus norvegicus OX=10116 GN=Ckap5 PE=1 SV=3
[K].KGGEFDEFVNDDTDDDLPISK.[K]	G3V897 1xPhospho [T925]	G3V897	G3V897 [913-933]	4.71199	-0.693089	KGGEFDEFVNDDTDDDLPISK	CTR9 homolog, Paf1/RNA polymerase II complex component OS=Rattus norvegicus OX=10116 GN=Ctr9 PE=1 SV=1
[K].MESTDENEDRLSTSSPEQPRPSTSK.[A]	F1M589 2xPhospho [S508;S510]	F1M589	F1M589 [497-521]	3.25281	-0.687822	MESTDENEDRLSTSSPEQPRPSTSK	PML nuclear body scaffold OS=Rattus norvegicus OX=10116 GN=Pml PE=1 SV=3
[K].MCDFGISGYLVDSVAK.[T]	B1H230 1xPhospho [S218]	B1H230	B1H230 [206-221]	3.94086	-0.685514	MCDFGISGYLVDSVAK	Dual-specificity mitogen-activated protein kinase kinase 3-like OS=Rattus norvegicus OX=10116 GN=Map2k3 PE=1 SV=1
[K].RPDYAPMESSDEEDEEFQFIK.[K]	D4ACM9 2xPhospho [S52;S53]	D4ACM9	D4ACM9 [44-64]	3.40246	-0.684229	RPDYAPMESSDEEDEEFQFIK	Microfibrillar-associated protein 1A OS=Rattus norvegicus OX=10116 GN=Mfap1a PE=1 SV=1
[K].SSLVTSK.[L]	P60841 1xPhospho [S]	P60841	P60841 [108-114]	6.18459	-0.684111	SSLVTSK	Alpha-endosulfine OS=Rattus norvegicus OX=10116 GN=Ensa PE=1 SV=1
[K].RTEGYAAFQEDSSGDEAESPSK.[M]	A0A0G2K694 2xPhospho [T/Y/S]	A0A0G2K694	A0A0G2K694 [81-102]	2.89894	-0.6813	RTEGYAAFQEDSSGDEAESPSK	RalA-binding protein 1 OS=Rattus norvegicus OX=10116 GN=Ralbp1 PE=1 SV=1
[K].SSPQARGSLEEQLLQELNNLILR.[K]	A0A0G2JUX2 1xPhospho [S1472]	A0A0G2JUX2	A0A0G2JUX2 [1465-1487]	4.11824	-0.680246	SSPQARGSLEEQLLQELNNLILR	ArfGAP with RhoGAP domain, ankyrin repeat and PH domain 3 OS=Rattus norvegicus OX=10116 GN=Arap3 PE=1 SV=1
[R].KISGTTALQEALK.[E]	A0A0G2K681 1xPhospho [S/T];G3V949 1xPhospho [S/T]	A0A0G2K681	A0A0G2K681 [324-336]	2.04423	-0.676664	KISGTTALQEALK	CAP-Gly domain-containing linker protein 1 OS=Rattus norvegicus OX=10116 GN=Clip1 PE=1 SV=1
[R].SIDSSFR.[H]	D3ZVM5 1xPhospho [S276]	D3ZVM5	D3ZVM5 [276-282]	3.54403	-0.676297	SIDSSFR	Heat shock protein family A (Hsp70) member 12B OS=Rattus norvegicus OX=10116 GN=Hspa12b PE=1 SV=3
[K].EELSRSLLQSVQEALEER.[S]	D3ZXB1 1xPhospho [S]	D3ZXB1	D3ZXB1 [321-338]	2.15395	-0.664763	EELSRSLLQSVQEALEER	Mitogen-activated protein kinase kinase kinase kinase 2 OS=Rattus norvegicus OX=10116 GN=Map4k2 PE=1 SV=1
[K].RSSITEPEGPNGPNIQK.[L]	F1M5H6 1xPhospho [S]	F1M5H6	F1M5H6 [734-750]	4.65826	-0.663237	RSSITEPEGPNGPNIQK	Tumor protein p53-binding protein, 2 OS=Rattus norvegicus OX=10116 GN=Tp53bp2 PE=1 SV=2
[K].RSEDSDEEEPCAISGK.[W]	A0A0G2K9I2 1xPhospho [S123]	A0A0G2K9I2	A0A0G2K9I2 [119-134]	3.76443	-0.662608	RSEDSDEEEPCAISGK	Rho GTPase-activating protein 7 OS=Rattus norvegicus OX=10116 GN=Dlc1 PE=1 SV=1
[R].ATEEPSGTGSDELIKSDQVNGVLVLSLLDK.[I]	G3V8L9 2xPhospho [S42;S48]	G3V8L9	G3V8L9 [33-62]	2.68184	-0.654912	ATEEPSGTGSDELIKSDQVNGVLVLSLLDK	Caveolae-associated protein 1 OS=Rattus norvegicus OX=10116 GN=Cavin1 PE=1 SV=1
[R].FKTQPVTFDEIQEVEEEGVSPMEEEK.[A]	A8IHN8 2xPhospho [T175;S192]	A8IHN8	A8IHN8 [173-198]	1.77346	-0.654812	FKTQPVTFDEIQEVEEEGVSPMEEEK	Uncharacterized protein C11orf96 homolog OS=Rattus norvegicus OX=10116 GN=Ag2 PE=1 SV=1
[K].ISGTTALQEALK.[E]	A0A0G2K681 1xPhospho [T/S];G3V949 1xPhospho [T/S]	A0A0G2K681	A0A0G2K681 [325-336]	3.24592	-0.652743	ISGTTALQEALK	CAP-Gly domain-containing linker protein 1 OS=Rattus norvegicus OX=10116 GN=Clip1 PE=1 SV=1
[R].AASALLLR.[S]	B2RZ79 1xPhospho [S14]	B2RZ79	B2RZ79 [12-19]	3.32023	-0.651389	AASALLLR	Iron-sulfur cluster assembly enzyme OS=Rattus norvegicus OX=10116 GN=Iscu PE=1 SV=1
[R].EGSELPPEGVYMVQPQGCSDEEDHAEEPSK.[D]	F1M0M0 1xPhospho [S154]	F1M0M0	F1M0M0 [136-165]	3.68056	-0.642638	EGSELPPEGVYMVQPQGCSDEEDHAEEPSK	Castor zinc finger 1 OS=Rattus norvegicus OX=10116 GN=Casz1 PE=1 SV=3
[K].KLSSAYSLSASEQDK.[Q]	D4A5T6 1xPhospho [S]	D4A5T6	D4A5T6 [688-702]	2.77954	-0.640411	KLSSAYSLSASEQDK	Rho GTPase-activating protein 6 OS=Rattus norvegicus OX=10116 GN=Arhgap6 PE=1 SV=2
[K].KVSNGAVEPQGSWEGTA.[-]	D3ZWZ9 1xPhospho [S537]	D3ZWZ9	D3ZWZ9 [535-551]	2.67987	-0.639923	KVSNGAVEPQGSWEGTA	Protein GPR107 OS=Rattus norvegicus OX=10116 GN=Gpr107 PE=1 SV=1
[R].SLSTSGESLYHVLGLDK.[N]	P60905 2xPhospho [T/S/Y]	P60905	P60905 [8-24]	2.94907	-0.637498	SLSTSGESLYHVLGLDK	DnaJ homolog subfamily C member 5 OS=Rattus norvegicus OX=10116 GN=Dnajc5 PE=1 SV=1
[R].QVQSLTCEVDALK.[G]	P31000 1xPhospho [S/T]	P31000	P31000 [322-334]	2.11838	-0.637166	QVQSLTCEVDALK	Vimentin OS=Rattus norvegicus OX=10116 GN=Vim PE=1 SV=2
[K].AVNPTPSSWSLDSGK.[E]	F1LZ81 1xPhospho [S1766]	F1LZ81	F1LZ81 [1757-1771]	4.54626	-0.636769	AVNPTPSSWSLDSGK	Dedicator of cytokinesis 4 OS=Rattus norvegicus OX=10116 GN=Dock4 PE=1 SV=3
[R].SQMEFSISSLSVQEPSTATMTNDTRPLAK.[A]	D3ZY47 1xPhospho [S]	D3ZY47	D3ZY47 [130-158]	3.45327	-0.635734	SQMEFSISSLSVQEPSTATMTNDTRPLAK	Similar to RIKEN cDNA 2310022B05 OS=Rattus norvegicus OX=10116 GN=RGD1559896 PE=1 SV=1
[K].LQRDPSPVPSFGEGTK.[E]	F1LQ27 1xPhospho [S129]	F1LQ27	F1LQ27 [124-139]	2.57579	-0.631347	LQRDPSPVPSFGEGTK	Family with sequence similarity 98, member C OS=Rattus norvegicus OX=10116 GN=Fam98c PE=1 SV=1
[R].RNNVTNYNTVVEANSDSDDEDK.[L]	Q62947 2xPhospho [S31;S33]	Q62947	Q62947 [17-38]	3.09957	-0.630948	RNNVTNYNTVVEANSDSDDEDK	Zinc finger E-box-binding homeobox 1 OS=Rattus norvegicus OX=10116 GN=Zeb1 PE=1 SV=2
[K].NGSAISLLAAEEEINQLK.[K]	A0A0H2UHA4 2xPhospho [S203;S206]	A0A0H2UHA4	A0A0H2UHA4 [201-218]	1.57614	-0.629129	NGSAISLLAAEEEINQLK	Mitochondria-eating protein OS=Rattus norvegicus OX=10116 GN=Spata18 PE=1 SV=1
[K].QEPPRQQSWENEGTAEGSEPSPSESAEEK.[Q]	Q4QQV6 1xPhospho [S/T]	Q4QQV6	Q4QQV6 [93-121]	3.15058	-0.628323	QEPPRQQSWENEGTAEGSEPSPSESAEEK	Lymphocyte specific 1, isoform CRA_a OS=Rattus norvegicus OX=10116 GN=Lsp1 PE=1 SV=1
[R].DHSPTPSVFNSDEERYR.[Y]	A0A0G2K376 2xPhospho [S479;S483]	A0A0G2K376	A0A0G2K376 [477-493]	3.86406	-0.627915	DHSPTPSVFNSDEERYR	FIP1-like 1 protein OS=Rattus norvegicus OX=10116 GN=Fip1l1 PE=1 SV=1
[K].VDLELFPSPDMECADVPLLTPSSK.[E]	P41156 1xPhospho [T38]	P41156	P41156 [19-42]	1.49598	-0.627905	VDLELFPSPDMECADVPLLTPSSK	Protein C-ets-1 OS=Rattus norvegicus OX=10116 GN=Ets1 PE=1 SV=1
[K].KAPSPPPLGLPLR.[S]	D4A053 1xPhospho [S318]	D4A053	D4A053 [315-327]	4.0852	-0.624874	KAPSPPPLGLPLR	Protein Shroom2 OS=Rattus norvegicus OX=10116 GN=Shroom2 PE=1 SV=2
[K].GSITEYAATEEK.[E]	A0A0G2K1P3 1xPhospho [Y/S/T]	A0A0G2K1P3	A0A0G2K1P3 [113-124]	3.91525	-0.624334	GSITEYAATEEK	BCL2-interacting protein 2 OS=Rattus norvegicus OX=10116 GN=Bnip2 PE=1 SV=1
[K].RQIDSSEDEDDEDYDNDK.[R]	D4AAG9 2xPhospho [S214;S215]	D4AAG9	D4AAG9 [210-227]	2.23865	-0.622802	RQIDSSEDEDDEDYDNDK	DNA helicase OS=Rattus norvegicus OX=10116 GN=Chd1 PE=1 SV=3
[R].VNRPSYGSISSLPSPAPQPEPSR.[N]	A0A0G2JZT3 1xPhospho [Y/S]	A0A0G2JZT3	A0A0G2JZT3 [10-32]	2.79656	-0.620725	VNRPSYGSISSLPSPAPQPEPSR	Natural resistance-associated macrophage protein 1 OS=Rattus norvegicus OX=10116 GN=Slc11a1 PE=1 SV=1
[R].KGSITEYAATEEK.[E]	A0A0G2K1P3 1xPhospho [T/Y]	A0A0G2K1P3	A0A0G2K1P3 [112-124]	3.99553	-0.613888	KGSITEYAATEEK	BCL2-interacting protein 2 OS=Rattus norvegicus OX=10116 GN=Bnip2 PE=1 SV=1
[R].FNGSTEALDK.[L]	O35274 1xPhospho [T/S]	O35274	O35274 [189-198]	2.52345	-0.613141	FNGSTEALDK	Neurabin-2 OS=Rattus norvegicus OX=10116 GN=Ppp1r9b PE=1 SV=1
[K].SSSLESLQTAVAEVR.[K]	F1LW22 1xPhospho [S]	F1LW22	F1LW22 [744-758]	3.1572	-0.607973	SSSLESLQTAVAEVR	Par-3 family cell polarity regulator beta OS=Rattus norvegicus OX=10116 GN=Pard3b PE=1 SV=2
[R].KMSGVFSSFMTPEK.[R]	D4A6C4 1xPhospho [S509]	D4A6C4	D4A6C4 [507-520]	3.20091	-0.606287	KMSGVFSSFMTPEK	Ras and Rab interactor 2 OS=Rattus norvegicus OX=10116 GN=Rin2 PE=1 SV=1
[R].RESESNWEAQIADILSWVNDEK.[V]	D3Z837 1xPhospho [S673]	D3Z837	D3Z837 [671-692]	1.10863	-0.606113	RESESNWEAQIADILSWVNDEK	Non-specific serine/threonine protein kinase OS=Rattus norvegicus OX=10116 GN=Cdc42bpg PE=3 SV=2
[R].DSSQSSDVSLPDCKA.[-]	E9PTZ9 2xPhospho [S366;Q6MGB8 2xPhospho [S357;S360];S369]	E9PTZ9	E9PTZ9 [361-375]	0.275961	-0.606053	DSSQSSDVSLPDCKA	RT1 class I, locus1 OS=Rattus norvegicus OX=10116 GN=RT1-CE1 PE=3 SV=3
[R].SVASSQPAKPTK.[V]	A0A0G2K2P5 2xPhospho [S175;S178]	A0A0G2K2P5	A0A0G2K2P5 [175-186]	3.08886	-0.60052	SVASSQPAKPTK	Tight junction protein ZO-1 OS=Rattus norvegicus OX=10116 GN=Tjp1 PE=1 SV=1
[K].SPNPDPTEESVLDDSAASMK.[N]	D3ZQQ1 1xPhospho [S/T]	D3ZQQ1	D3ZQQ1 [396-415]	2.71588	-0.599338	SPNPDPTEESVLDDSAASMK	Aftiphilin OS=Rattus norvegicus OX=10116 GN=Aftph PE=1 SV=1
[R].YDFEPYVSTNAWSPIMR.[T]	D4AAI2 1xPhospho [S568]	D4AAI2	D4AAI2 [556-572]	1.90579	-0.596832	YDFEPYVSTNAWSPIMR	Histocompatibility (Minor) HA-1 (Predicted), isoform CRA_b OS=Rattus norvegicus OX=10116 GN=Arhgap45 PE=1 SV=1
[R].GLVGPPGSPGISGPAGK.[E]	A0A0G2JUF5 1xPhospho [S109]	A0A0G2JUF5	A0A0G2JUF5 [102-118]	2.05421	-0.596056	GLVGPPGSPGISGPAGK	Pulmonary surfactant-associated protein D OS=Rattus norvegicus OX=10116 GN=Sftpd PE=1 SV=1
[R].RSDSLLSFR.[F]	A1A5P0 1xPhospho [S209]	A1A5P0	A1A5P0 [206-214]	4.03691	-0.595369	RSDSLLSFR	Cdc42 effector protein 1 OS=Rattus norvegicus OX=10116 GN=Cdc42ep1 PE=1 SV=1
[K].ARESYVETELIFALAK.[T]	F1M779 1xPhospho [S/Y/T]	F1M779	F1M779 [1164-1179]	2.17614	-0.592767	ARESYVETELIFALAK	Clathrin heavy chain OS=Rattus norvegicus OX=10116 GN=Cltc PE=1 SV=1
[K].NQWQLSLDDLK.[K]	P13233 1xPhospho [S169]	P13233	P13233 [164-174]	2.19376	-0.591258	NQWQLSLDDLK	2',3'-cyclic-nucleotide 3'-phosphodiesterase OS=Rattus norvegicus OX=10116 GN=Cnp PE=1 SV=2
[R].MGATPTPFK.[S]	Q3ZB99 1xPhospho [T435]	Q3ZB99	Q3ZB99 [432-440]	3.21479	-0.58588	MGATPTPFK	Tight junction protein 2 OS=Rattus norvegicus OX=10116 GN=Tjp2 PE=1 SV=1
[R].VPPGVGPAIPEEDTDTASEESLGESK.[D]	D3ZSZ6 3xPhospho [S591;T/S]	D3ZSZ6	D3ZSZ6 [567-592]	2.86231	-0.582387	VPPGVGPAIPEEDTDTASEESLGESK	Diacylglycerol kinase OS=Rattus norvegicus OX=10116 GN=Dgkh PE=1 SV=3
[R].GSSFSLASSPESESVTK.[D]	F1M3G7 1xPhospho [S]	F1M3G7	F1M3G7 [768-784]	3.02616	-0.580295	GSSFSLASSPESESVTK	A-kinase anchor protein 13 OS=Rattus norvegicus OX=10116 GN=Akap13 PE=1 SV=2
[R].RAEVQALLQDYVSTQSAEE.[-]	Q5XI97 1xPhospho [S/T]	Q5XI97	Q5XI97 [394-412]	4.56689	-0.578465	RAEVQALLQDYVSTQSAEE	Alanyl-tRNA editing protein Aarsd1 OS=Rattus norvegicus OX=10116 GN=Aarsd1 PE=1 SV=1
[R].SMIILQDSAPEVGDVPRPAPAATPPERPK.[R]	A0A0G2K042 1xPhospho [S891];A0A0U1RRP5 1xPhospho [S483]	A0A0U1RRP5	A0A0U1RRP5 [483-511]	3.34501	-0.572753	SMIILQDSAPEVGDVPRPAPAATPPERPK	SH3 and multiple ankyrin repeat domains protein 3 (Fragment) OS=Rattus norvegicus OX=10116 GN=Shank3 PE=1 SV=2
[K].LIDSKEDPIYDEPEGLAPAPLR.[G]	Q4QQV2 1xPhospho [Y361]	Q4QQV2	Q4QQV2 [352-373]	1.7564	-0.572461	LIDSKEDPIYDEPEGLAPAPLR	Docking protein 1 OS=Rattus norvegicus OX=10116 GN=Dok1 PE=2 SV=1
[K].TTEYVIPTDSDNEK.[G]	A0A0G2KA11 1xPhospho [S/T]	A0A0G2KA11	A0A0G2KA11 [1056-1069]	3.02173	-0.571863	TTEYVIPTDSDNEK	Phosphatidylinositol-3,4,5-trisphosphate-dependent Rac exchange factor 2 OS=Rattus norvegicus OX=10116 GN=Prex2 PE=1 SV=1
[K].DSPDSPEPPNK.[K]	D4A6N9 1xPhospho [S626]	D4A6N9	D4A6N9 [622-632]	2.44003	-0.571522	DSPDSPEPPNK	Integrator complex subunit 13 OS=Rattus norvegicus OX=10116 GN=Ints13 PE=1 SV=1
[R].SASPRRSR.[S]	D4A720 3xPhospho [S157;S159;S163]	D4A720	D4A720 [157-164]	1.73408	-0.570745	SASPRRSR	RCG61762, isoform CRA_d OS=Rattus norvegicus OX=10116 GN=Srsf7 PE=1 SV=1
[R].SSMSLYTAASVIDTASK.[Y]	A0A0G2JXT9 1xPhospho [S/Y]	A0A0G2JXT9	A0A0G2JXT9 [1323-1339]	2.86972	-0.569878	SSMSLYTAASVIDTASK	Rho guanine nucleotide exchange factor 17 OS=Rattus norvegicus OX=10116 GN=Arhgef17 PE=1 SV=1
[R].IGSFMGK.[R]	D3ZKW6 1xPhospho [S240]	D3ZKW6	D3ZKW6 [238-244]	1.0946	-0.568365	IGSFMGK	Uroplakin 3B OS=Rattus norvegicus OX=10116 GN=Upk3b PE=2 SV=1
[R].LYSSEESRPYTNK.[V]	F1M1X9 1xPhospho [T/S]	F1M1X9	F1M1X9 [861-873]	2.86681	-0.567791	LYSSEESRPYTNK	Cyclin-dependent kinase 13 OS=Rattus norvegicus OX=10116 GN=Cdk13 PE=1 SV=3
[R].ASFETLPNISDLCLK.[D]	Q5XII9 1xPhospho [T/S]	Q5XII9	Q5XII9 [37-51]	1.92806	-0.567565	ASFETLPNISDLCLK	Mitochondrial fission regulator 1-like OS=Rattus norvegicus OX=10116 GN=Mtfr1l PE=1 SV=1
[K].SPGHMVILNQTK.[G]	A0A0G2K904 1xPhospho [S554]	A0A0G2K904	A0A0G2K904 [554-565]	3.03447	-0.565855	SPGHMVILNQTK	RCG56631, isoform CRA_d OS=Rattus norvegicus OX=10116 GN=Sltm PE=1 SV=1
[K].ISSESFSSLGSDYLETSPEEEGECPLSK.[L]	Q9WVI4 2xPhospho [S]	Q9WVI4	Q9WVI4 [6-33]	2.89039	-0.563946	ISSESFSSLGSDYLETSPEEEGECPLSK	Guanylate cyclase soluble subunit alpha-2 OS=Rattus norvegicus OX=10116 GN=Gucy1a2 PE=1 SV=2
[K].TFVGTPCWMAPEVMEQVR.[G]	D3ZUC9 1xPhospho [T];O88506 1xPhospho [T]	O88506	O88506 [240-257]	3.66905	-0.556197	TFVGTPCWMAPEVMEQVR	STE20/SPS1-related proline-alanine-rich protein kinase OS=Rattus norvegicus OX=10116 GN=Stk39 PE=1 SV=2
[K].LYSAVPGR.[LKS]	A0A0G2K042 1xPhospho [S468];A0A0U1RRP4 1xPhospho [S60];A0A0U1RRP5 1xPhospho [S60]	A0A0U1RRP5	A0A0U1RRP5 [58-65]	3.31008	-0.548658	LYSAVPGR	SH3 and multiple ankyrin repeat domains protein 3 (Fragment) OS=Rattus norvegicus OX=10116 GN=Shank3 PE=1 SV=2
[R].ISMADVDLNVAAPK.[G]	A0A0G2JUA5 1xPhospho [S572]	A0A0G2JUA5	A0A0G2JUA5 [571-584]	2.24178	-0.546276	ISMADVDLNVAAPK	AHNAK nucleoprotein OS=Rattus norvegicus OX=10116 GN=Ahnak PE=1 SV=1
[R].TLSGSPENPVTDIDNFIEEASEAR.[L]	Q9QZR8 1xPhospho [S/T]	Q9QZR8	Q9QZR8 [1337-1360]	2.65852	-0.54565	TLSGSPENPVTDIDNFIEEASEAR	PDZ domain-containing protein 2 OS=Rattus norvegicus OX=10116 GN=Pdzd2 PE=1 SV=1
[R].SASRDRSLSPR.[S]	A0A0G2K2P5 2xPhospho [S162;S166]	A0A0G2K2P5	A0A0G2K2P5 [160-170]	2.70434	-0.542283	SASRDRSLSPR	Tight junction protein ZO-1 OS=Rattus norvegicus OX=10116 GN=Tjp1 PE=1 SV=1
[R].RSPSPYYSR.[YG]	P62997 2xPhospho [S264;S266]	P62997	P62997 [263-271]	2.69837	-0.53915	RSPSPYYSR	Transformer-2 protein homolog beta OS=Rattus norvegicus OX=10116 GN=Tra2b PE=1 SV=1
[R].GYTALSQSPDENLVSLDSDSDGELESR.[Y]	A0A0G2JWV6 2xPhospho [S125;S127]	A0A0G2JWV6	A0A0G2JWV6 [108-134]	1.91792	-0.538732	GYTALSQSPDENLVSLDSDSDGELESR	Family with sequence similarity 219, member B OS=Rattus norvegicus OX=10116 GN=Fam219b PE=1 SV=1
[R].SWMDDYDYVHLQGK.[E]	A0A0G2JZL7 1xPhospho [Y/S]	A0A0G2JZL7	A0A0G2JZL7 [687-700]	3.48536	-0.537833	SWMDDYDYVHLQGK	Neural precursor cell-expressed, developmentally down-regulated 9 OS=Rattus norvegicus OX=10116 GN=Nedd9 PE=3 SV=1
[K].VASEEEEVPLVVYLK.[E]	A0A0H2UHQ9 1xPhospho [S258]	A0A0H2UHQ9	A0A0H2UHQ9 [256-270]	4.50955	-0.532521	VASEEEEVPLVVYLK	Synaptopodin OS=Rattus norvegicus OX=10116 GN=Synpo PE=1 SV=1
[K].DDSHSAEDSEDEK.[D]	A0A0G2K7X3 1xPhospho [S79]	A0A0G2K7X3	A0A0G2K7X3 [71-83]	1.61205	-0.532185	DDSHSAEDSEDEK	Nuclear ubiquitous casein and cyclin-dependent kinase substrate 1 OS=Rattus norvegicus OX=10116 GN=Nucks1 PE=1 SV=1
[R].ARPSTIPENEEIPQTALNSVLEANGNEDER.[A]	C0KUC6 1xPhospho [S/T]	C0KUC6	C0KUC6 [7-36]	2.08717	-0.527227	ARPSTIPENEEIPQTALNSVLEANGNEDER	LIM and senescent cell antigen-like-containing domain protein OS=Rattus norvegicus OX=10116 GN=Lims1 PE=1 SV=1
[R].SRSRTPTTR.[R]	A0A0G2K2M9 3xPhospho [S1891;S1893;T1895]	A0A0G2K2M9	A0A0G2K2M9 [1891-1899]	1.17439	-0.527049	SRSRTPTTR	Serine/arginine repetitive matrix 2 OS=Rattus norvegicus OX=10116 GN=Srrm2 PE=1 SV=1
[R].FGSGGVFR.[A]	Q63279 1xPhospho [S27]	Q63279	Q63279 [25-32]	1.66534	-0.518326	FGSGGVFR	Keratin, type I cytoskeletal 19 OS=Rattus norvegicus OX=10116 GN=Krt19 PE=1 SV=2
[R].VEQALSEVASSLQSSAPK.[Q]	A0A0G2JXJ6 2xPhospho [S418;S419]	A0A0G2JXJ6	A0A0G2JXJ6 [409-426]	2.53714	-0.518199	VEQALSEVASSLQSSAPK	Tetratricopeptide repeat domain 7B OS=Rattus norvegicus OX=10116 GN=Ttc7b PE=1 SV=1
[R].TPSEIQFHQVK.[F]	D3ZXB1 1xPhospho [S287]	D3ZXB1	D3ZXB1 [285-295]	1.67737	-0.516968	TPSEIQFHQVK	Mitogen-activated protein kinase kinase kinase kinase 2 OS=Rattus norvegicus OX=10116 GN=Map4k2 PE=1 SV=1
[R].LESVEEYNELMVR.[N]	Q9QZR8 1xPhospho [S463]	Q9QZR8	Q9QZR8 [461-473]	1.742	-0.516772	LESVEEYNELMVR	PDZ domain-containing protein 2 OS=Rattus norvegicus OX=10116 GN=Pdzd2 PE=1 SV=1
[K].GLNLDGTPALSTLGGFSPASKPSSPR.[E]	Q9R1Q2 2xPhospho [S339;S]	Q9R1Q2	Q9R1Q2 [320-345]	3.86778	-0.515935	GLNLDGTPALSTLGGFSPASKPSSPR	Cyclin-L1 OS=Rattus norvegicus OX=10116 GN=Ccnl1 PE=1 SV=1
[K].LDEGTPPEPK.[G]	D3ZA84 1xPhospho [T1843]	D3ZA84	D3ZA84 [1839-1848]	5.34696	-0.51356	LDEGTPPEPK	Talin 2 OS=Rattus norvegicus OX=10116 GN=Tln2 PE=1 SV=3
[K].GSPKPSPQPSPK.[S]	A0A0G2K0D3 3xPhospho [S503;S507;S511]	A0A0G2K0D3	A0A0G2K0D3 [502-513]	0.770322	-0.513234	GSPKPSPQPSPK	Leiomodin-1 OS=Rattus norvegicus OX=10116 GN=Lmod1 PE=1 SV=1
[K].SAPVLNQIFEEGESDDEFDMDENLPPK.[L]	Q63553 1xPhospho [S495]	Q63553	Q63553 [482-508]	2.75651	-0.512415	SAPVLNQIFEEGESDDEFDMDENLPPK	SNF-related serine/threonine-protein kinase OS=Rattus norvegicus OX=10116 GN=Snrk PE=1 SV=1
[KR].SYELPDGQVITIGNER.[F]	A0A0G2K3K2 1xPhospho [S/Y];P62738 1xPhospho [S/Y]	A0A0G2K3K2	A0A0G2K3K2 [242-257]	1.30595	-0.501006	SYELPDGQVITIGNER	Actin, cytoplasmic 1 OS=Rattus norvegicus OX=10116 GN=Actb PE=1 SV=1
[R].GYGSSGSPK.[S]	D3ZL57 1xPhospho [S701]	D3ZL57	D3ZL57 [695-703]	1.9934	-0.500132	GYGSSGSPK	USP6 N-terminal like (Predicted), isoform CRA_a OS=Rattus norvegicus OX=10116 GN=Usp6nl PE=1 SV=1
[K].EVEMCVCQIDDLLSSITYSPK.[L]	A0A0G2KA11 1xPhospho [S/T/Y]	A0A0G2KA11	A0A0G2KA11 [1031-1051]	2.3972	-0.500016	EVEMCVCQIDDLLSSITYSPK	Phosphatidylinositol-3,4,5-trisphosphate-dependent Rac exchange factor 2 OS=Rattus norvegicus OX=10116 GN=Prex2 PE=1 SV=1
[K].VFDDSDEKEDEEDTDVRKDDDASDK.[V]	D4A997 2xPhospho [S698;S716]	D4A997	D4A997 [694-718]	1.03226	-0.497786	VFDDSDEKEDEEDTDVRKDDDASDK	HIV TAT specific factor 1 (Predicted) OS=Rattus norvegicus OX=10116 GN=Htatsf1 PE=1 SV=2
[K].ELDLFLAYYVQEQDSGQSGSPSHNDPAK.[N]	O70185 1xPhospho [S194]	O70185	O70185 [175-202]	1.91969	-0.497645	ELDLFLAYYVQEQDSGQSGSPSHNDPAK	Nuclear factor 1 OS=Rattus norvegicus OX=10116 GN=Nfib PE=1 SV=2
[K].SGLAGLSPSLATDSSSEDALK.[S]	G3V6X1 1xPhospho [S362]	G3V6X1	G3V6X1 [348-368]	1.46478	-0.497286	SGLAGLSPSLATDSSSEDALK	Fibulin 2 OS=Rattus norvegicus OX=10116 GN=Fbln2 PE=1 SV=1
[K].ELLSPLSDPDDRYPLIVK.[I]	D3ZSX2 1xPhospho [S]	D3ZSX2	D3ZSX2 [687-704]	1.3997	-0.496373	ELLSPLSDPDDRYPLIVK	AF4/FMR2 family, member 4 OS=Rattus norvegicus OX=10116 GN=Aff4 PE=1 SV=2
[R].SPTPVHSPDADRPGPLFVDVQTR.[D]	A0A0G2K042 2xPhospho [S1135;A0A0U1RRP5 2xPhospho [S727;S/T]	A0A0U1RRP5	A0A0U1RRP5 [721-743]	2.81238	-0.495246	SPTPVHSPDADRPGPLFVDVQTR	SH3 and multiple ankyrin repeat domains protein 3 (Fragment) OS=Rattus norvegicus OX=10116 GN=Shank3 PE=1 SV=2
[R].ANSLVTLGSQR.[T]	Q9QZR8 1xPhospho [S867]	Q9QZR8	Q9QZR8 [865-875]	2.33178	-0.495143	ANSLVTLGSQR	PDZ domain-containing protein 2 OS=Rattus norvegicus OX=10116 GN=Pdzd2 PE=1 SV=1
[R].QIDSSEDEDDEDYDNDK.[R]	D4AAG9 2xPhospho [S214;S215]	D4AAG9	D4AAG9 [211-227]	2.08443	-0.493893	QIDSSEDEDDEDYDNDK	DNA helicase OS=Rattus norvegicus OX=10116 GN=Chd1 PE=1 SV=3
[R].ASSPSLFSAEGK.[A]	Q925Q9 1xPhospho [S]	Q925Q9	Q925Q9 [629-640]	5.35599	-0.49383	ASSPSLFSAEGK	SH3 domain-containing kinase-binding protein 1 OS=Rattus norvegicus OX=10116 GN=Sh3kbp1 PE=1 SV=2
[K].SGLLSSFSLSMTDLSK.[S]	D3ZFN9 2xPhospho [S573;S]	D3ZFN9	D3ZFN9 [566-581]	2.89154	-0.493577	SGLLSSFSLSMTDLSK	Kinesin family member 16B OS=Rattus norvegicus OX=10116 GN=Kif16b PE=3 SV=1
[K].KSSSLESLQTAVAEVR.[K]	F1LW22 2xPhospho [S746;S749]	F1LW22	F1LW22 [743-758]	3.33682	-0.492853	KSSSLESLQTAVAEVR	Par-3 family cell polarity regulator beta OS=Rattus norvegicus OX=10116 GN=Pard3b PE=1 SV=2
[R].ATSNVFAMFDQSQIQEFK.[E]	A0A0G2JSW0 2xPhospho [S29;P13832 2xPhospho [S29;S/T]	P13832	P13832 [18-35]	2.07132	-0.492166	ATSNVFAMFDQSQIQEFK	Myosin regulatory light chain RLC-A OS=Rattus norvegicus OX=10116 GN=Rlc-a PE=2 SV=2
[R].ASLDSAGGSGNSPILLPTPAVGGPR.[Y]	Q6V7V2 1xPhospho [S219]	Q6V7V2	Q6V7V2 [218-242]	3.19113	-0.490913	ASLDSAGGSGNSPILLPTPAVGGPR	Rhotekin OS=Rattus norvegicus OX=10116 GN=Rtkn PE=1 SV=1
[R].SASQDLIK.[K]	F1M392 1xPhospho [S]	F1M392	F1M392 [377-384]	2.67457	-0.48984	SASQDLIK	LIM and calponin homology domains 1 OS=Rattus norvegicus OX=10116 GN=Limch1 PE=1 SV=2
[R].EHSRER.[E]	E9PST5 1xPhospho [S1284]	E9PST5	E9PST5 [1282-1287]	0.650344	-0.489381	EHSRER	Apoptotic chromatin condensation inducer 1 OS=Rattus norvegicus OX=10116 GN=Acin1 PE=1 SV=1
[K].EKPESEDSDGENK.[R]	A0A0G2JWE3 2xPhospho [S277;S280]	A0A0G2JWE3	A0A0G2JWE3 [273-285]	1.79478	-0.488433	EKPESEDSDGENK	Protein IWS1 homolog OS=Rattus norvegicus OX=10116 GN=Iws1 PE=1 SV=1
[K].MSLPDVDLDLK.[G]	A0A0G2JUA5 1xPhospho [S1063]	A0A0G2JUA5	A0A0G2JUA5 [1062-1072]	2.05767	-0.487686	MSLPDVDLDLK	AHNAK nucleoprotein OS=Rattus norvegicus OX=10116 GN=Ahnak PE=1 SV=1
[K].EGRYSDGSIALDVFGPQK.[A]	G3V9S3 2xPhospho [S343;S/Y]	G3V9S3	G3V9S3 [336-353]	2.53752	-0.487074	EGRYSDGSIALDVFGPQK	Tyrosine-protein phosphatase non-receptor type 13 OS=Rattus norvegicus OX=10116 GN=Ptpn13 PE=1 SV=1
[K].SAPVLNQIFEEGESDDEFDMDENLPPK.[L]	Q63553 2xPhospho [S482;S495]	Q63553	Q63553 [482-508]	2.91158	-0.487045	SAPVLNQIFEEGESDDEFDMDENLPPK	SNF-related serine/threonine-protein kinase OS=Rattus norvegicus OX=10116 GN=Snrk PE=1 SV=1
[R].RSSVNFVK.[W]	D3ZVM5 1xPhospho [S]	D3ZVM5	D3ZVM5 [432-439]	2.77645	-0.48546	RSSVNFVK	Heat shock protein family A (Hsp70) member 12B OS=Rattus norvegicus OX=10116 GN=Hspa12b PE=1 SV=3
[R].RHSDIK.[V]	C0KUC6 1xPhospho [S46]	C0KUC6	C0KUC6 [44-49]	2.88268	-0.482682	RHSDIK	LIM and senescent cell antigen-like-containing domain protein OS=Rattus norvegicus OX=10116 GN=Lims1 PE=1 SV=1
[K].LDTFCGSPPYAAPELFQGK.[K]	A0A0G2JU56 1xPhospho [T/S];A0A0G2K6X6 1xPhospho [T/S]	A0A0G2K6X6	A0A0G2K6X6 [206-224]	1.31559	-0.482412	LDTFCGSPPYAAPELFQGK	Non-specific serine/threonine protein kinase OS=Rattus norvegicus OX=10116 GN=Mark2 PE=1 SV=1
[R].SLPVSICR.[S]	F1LU97 1xPhospho [S647]	F1LU97	F1LU97 [647-654]	4.72502	-0.482274	SLPVSICR	SAM and SH3 domain-containing 1 OS=Rattus norvegicus OX=10116 GN=Sash1 PE=1 SV=3
[K].SSSLGNLK.[K]	A0A0G2K781 1xPhospho [S];D3ZJW3 1xPhospho [S]	D3ZJW3	D3ZJW3 [393-400]	2.63123	-0.479287	SSSLGNLK	PPFIA-binding protein 1 OS=Rattus norvegicus OX=10116 GN=Ppfibp1 PE=1 SV=1
[R].VTLQDYHLPDSDEDEDEETAIRR.[V]	Q499R6 1xPhospho [T/S]	Q499R6	Q499R6 [268-290]	0.39052	-0.478917	VTLQDYHLPDSDEDEDEETAIRR	Similar to Zinc finger, FYVE domain containing 19 OS=Rattus norvegicus OX=10116 GN=Zfyve19 PE=1 SV=1
[K].YLSQESEASE.[-]	Q6IMF1 2xPhospho [S448;S451]	Q6IMF1	Q6IMF1 [443-452]	4.88844	-0.477503	YLSQESEASE	Keratin, type II cytoskeletal 80 OS=Rattus norvegicus OX=10116 GN=Krt80 PE=3 SV=1
[R].LLRSSADSLPGPISR.[Q]	D3ZEI6 2xPhospho [S377;S380]	D3ZEI6	D3ZEI6 [373-387]	0.382861	-0.475862	LLRSSADSLPGPISR	Nuclear receptor coactivator 5 OS=Rattus norvegicus OX=10116 GN=Ncoa5 PE=1 SV=1
[R].NLPSSMFVSSDDASRSPASEEGK.[S]	B2RYJ2 2xPhospho [S486;S]	B2RYJ2	B2RYJ2 [471-493]	1.56758	-0.475245	NLPSSMFVSSDDASRSPASEEGK	Debranching RNA lariats 1 OS=Rattus norvegicus OX=10116 GN=Dbr1 PE=1 SV=1
[R].SWMDDYDYVHLQGK.[E]	A0A0G2JZL7 2xPhospho [Y692;Y694]	A0A0G2JZL7	A0A0G2JZL7 [687-700]	0.912354	-0.474683	SWMDDYDYVHLQGK	Neural precursor cell-expressed, developmentally down-regulated 9 OS=Rattus norvegicus OX=10116 GN=Nedd9 PE=3 SV=1
[K].AYTPVVVTLWYR.[A]	D4A3G2 1xPhospho [Y/T]	D4A3G2	D4A3G2 [582-593]	0.930626	-0.474048	AYTPVVVTLWYR	Cyclin-dependent kinase 11B OS=Rattus norvegicus OX=10116 GN=Cdk11b PE=1 SV=3
[K].SSTSFANIQENST.[-]	Q4QQU9 1xPhospho [S]	Q4QQU9	Q4QQU9 [326-338]	2.63831	-0.472783	SSTSFANIQENST	Osteoclastogenesis-associated transmembrane protein 1 OS=Rattus norvegicus OX=10116 GN=Ostm1 PE=1 SV=1
[K].VSLVLEQMQPLGMVSPASTK.[A]	D4A4X4 1xPhospho [S332]	D4A4X4	D4A4X4 [331-350]	2.41691	-0.47261	VSLVLEQMQPLGMVSPASTK	Cingulin OS=Rattus norvegicus OX=10116 GN=Cgn PE=1 SV=2
[K].IPEEDGLYDGSTDEESGAPVLGADTLDK.[D]	Q5XI44 2xPhospho [S232;T/S]	Q5XI44	Q5XI44 [217-244]	2.28465	-0.468772	IPEEDGLYDGSTDEESGAPVLGADTLDK	X-ray repair complementing defective repair in Chinese hamster cells 4 OS=Rattus norvegicus OX=10116 GN=Xrcc4 PE=1 SV=1
[K].SDQVNGVLVLSLLDK.[I]	G3V8L9 1xPhospho [S48]	G3V8L9	G3V8L9 [48-62]	1.77965	-0.466719	SDQVNGVLVLSLLDK	Caveolae-associated protein 1 OS=Rattus norvegicus OX=10116 GN=Cavin1 PE=1 SV=1
[K].NSSQQEDPSRESPTLEDEETK.[K]	D3ZGQ8 1xPhospho [S231]	D3ZGQ8	D3ZGQ8 [220-240]	2.69632	-0.465138	NSSQQEDPSRESPTLEDEETK	Remodeling and spacing factor 1 OS=Rattus norvegicus OX=10116 GN=Rsf1 PE=1 SV=2
[R].RRESQDEEPR.[A]	F7DLY1 1xPhospho [S242]	F7DLY1	F7DLY1 [239-248]	2.072	-0.464764	RRESQDEEPR	EPS8-like 2 OS=Rattus norvegicus OX=10116 GN=Eps8l2 PE=1 SV=2
[R].SLDDLESATVSDGELTGADLK.[D]	D4AB55 1xPhospho [S671]	D4AB55	D4AB55 [661-681]	2.29335	-0.464568	SLDDLESATVSDGELTGADLK	Regulator of G-protein-signaling 12 OS=Rattus norvegicus OX=10116 GN=Rgs12 PE=1 SV=3
[R].RSSYLLAITTER.[S]	F1M2D4 1xPhospho [S/Y]	F1M2D4	F1M2D4 [587-598]	3.53075	-0.464422	RSSYLLAITTER	Rho GTPase-activating protein 23 OS=Rattus norvegicus OX=10116 GN=Arhgap23 PE=1 SV=3
[K].TPEGRASPALGSGPDGSGDSLEMSSLDR.[A]	Q75Q39 2xPhospho [S94;S99]	Q75Q39	Q75Q39 [88-115]	1.58059	-0.462342	TPEGRASPALGSGPDGSGDSLEMSSLDR	Mitochondrial import receptor subunit TOM70 OS=Rattus norvegicus OX=10116 GN=Tomm70 PE=1 SV=1
[R].DGRPLSPDHLEGLYAK.[V]	F1LW22 1xPhospho [S990]	F1LW22	F1LW22 [985-1000]	5.14019	-0.457609	DGRPLSPDHLEGLYAK	Par-3 family cell polarity regulator beta OS=Rattus norvegicus OX=10116 GN=Pard3b PE=1 SV=2
[R].DLGQSNSDLDTPFAK.[W]	A0A0G2K781 1xPhospho [S/T];D3ZJW3 1xPhospho [S/T]	D3ZJW3	D3ZJW3 [551-565]	4.10116	-0.455963	DLGQSNSDLDTPFAK	PPFIA-binding protein 1 OS=Rattus norvegicus OX=10116 GN=Ppfibp1 PE=1 SV=1
[KR].SYELPDGQVITIGNER.[F]	A0A0G2K3K2 1xPhospho [S/Y];P62738 1xPhospho [S/Y]	P62738	P62738 [241-256]	0.856657	-0.454642	SYELPDGQVITIGNER	Actin, aortic smooth muscle OS=Rattus norvegicus OX=10116 GN=Acta2 PE=2 SV=1
[K].ADEPSSPAEEK.[D]	D3ZD80 1xPhospho [S18]	D3ZD80	D3ZD80 [13-23]	3.63794	-0.453086	ADEPSSPAEEK	General transcription factor IIIC subunit 4 OS=Rattus norvegicus OX=10116 GN=Gtf3c4 PE=1 SV=1
[K].SPVELVDAASEDPTEEGKK.[N]	D3ZS88 1xPhospho [S446]	D3ZS88	D3ZS88 [446-464]	3.78031	-0.448527	SPVELVDAASEDPTEEGKK	Activating transcription factor 7-interacting protein OS=Rattus norvegicus OX=10116 GN=Atf7ip PE=1 SV=3
[R].RPSQSSQVSESSLSSFSLPR.[S]	A0A0G2K2Y8 1xPhospho [S1816]	A0A0G2K2Y8	A0A0G2K2Y8 [1814-1833]	1.9997	-0.447367	RPSQSSQVSESSLSSFSLPR	Multiple PDZ domain protein OS=Rattus norvegicus OX=10116 GN=Mpdz PE=1 SV=1
[K].QDRQSLGESPR.[T]	A0A0G2JW01 1xPhospho [S106];F1LWK7 1xPhospho [S467]	F1LWK7	F1LWK7 [463-473]	3.46231	-0.446462	QDRQSLGESPR	Uncharacterized protein (Fragment) OS=Rattus norvegicus OX=10116 PE=1 SV=3
[R].RKGSQMSTDTMVSNPVFDASEFPDNYEAGR.[A]	R9PXV2 2xPhospho [S/T]	R9PXV2	R9PXV2 [497-526]	3.99518	-0.446238	RKGSQMSTDTMVSNPVFDASEFPDNYEAGR	Ral GTPase-activating protein subunit beta OS=Rattus norvegicus OX=10116 GN=Ralgapb PE=1 SV=2
[RK].SPSLSSK.[HQ]	A0A0G2K4F6 1xPhospho [S671];B2RYB3 1xPhospho [S657];F1LSM0 1xPhospho [S1138]	F1LSM0	F1LSM0 [1138-1144]	1.41393	-0.445737	SPSLSSK	Ubiquitin-specific peptidase 24 OS=Rattus norvegicus OX=10116 GN=Usp24 PE=1 SV=2
[R].DASPTPSTDAEYPANGSGADR.[I]	D4A3M8 2xPhospho [S90;S94]	D4A3M8	D4A3M8 [88-108]	2.61799	-0.445035	DASPTPSTDAEYPANGSGADR	Cytoplasmic protein OS=Rattus norvegicus OX=10116 GN=Nck2 PE=1 SV=1
[K].TSVSDLNDPIILSSDDDDDDDRTK.[R]	F1LU78 2xPhospho [S362;S363]	F1LU78	F1LU78 [350-373]	1.66043	-0.444511	TSVSDLNDPIILSSDDDDDDDRTK	SUMO-specific peptidase 6 OS=Rattus norvegicus OX=10116 GN=Senp6 PE=1 SV=2
[R].SASQDLIK.[K]	F1M392 2xPhospho [S377;S379]	F1M392	F1M392 [377-384]	1.30678	-0.444204	SASQDLIK	LIM and calponin homology domains 1 OS=Rattus norvegicus OX=10116 GN=Limch1 PE=1 SV=2
[R].QTLSVDSLPLVEK.[L]	D3ZI35 2xPhospho [T24;S29]	D3ZI35	D3ZI35 [23-35]	3.46239	-0.443796	QTLSVDSLPLVEK	Centrosomal protein 135 OS=Rattus norvegicus OX=10116 GN=Cep135 PE=1 SV=1
[R].RRSSGLQPQGAPEAR.[R]	A0A0G2K8Z9 2xPhospho [S1794;S1795]	A0A0G2K8Z9	A0A0G2K8Z9 [1792-1806]	1.16615	-0.443641	RRSSGLQPQGAPEAR	Kinesin family member 13B OS=Rattus norvegicus OX=10116 GN=Kif13b PE=1 SV=1
[R].SISPSALQDLLR.[T]	F1M9G7 1xPhospho [S2064]	F1M9G7	F1M9G7 [2062-2073]	3.32127	-0.44325	SISPSALQDLLR	Histone acetyltransferase OS=Rattus norvegicus OX=10116 GN=Crebbp PE=1 SV=1
[K].GDSDVSDEEAAPQSK.[K]	E9PSN4 2xPhospho [S1088;S1091]	E9PSN4	E9PSN4 [1086-1100]	2.56536	-0.443236	GDSDVSDEEAAPQSK	Zinc finger CCCH type-containing 13 OS=Rattus norvegicus OX=10116 GN=Zc3h13 PE=1 SV=2
[R].AASPVEELLTMEDEGNSDMLVVTTK.[A]	Q66HA4 1xPhospho [S124]	Q66HA4	Q66HA4 [122-146]	1.7188	-0.439412	AASPVEELLTMEDEGNSDMLVVTTK	Tax1-binding protein 1 homolog OS=Rattus norvegicus OX=10116 GN=Tax1bp1 PE=2 SV=1
[R].HGSLSSSR.[M]	D4ADX8 1xPhospho [S1197]	D4ADX8	D4ADX8 [1195-1202]	0.934354	-0.439257	HGSLSSSR	Ras association (RalGDS/AF-6) and pleckstrin homology domains 1 OS=Rattus norvegicus OX=10116 GN=Raph1 PE=1 SV=2
[R].RKETPSPR.[S]	A0A0G2K2M9 2xPhospho [T2693;S2695]	A0A0G2K2M9	A0A0G2K2M9 [2690-2697]	1.51629	-0.439029	RKETPSPR	Serine/arginine repetitive matrix 2 OS=Rattus norvegicus OX=10116 GN=Srrm2 PE=1 SV=1
[R].RRPSDENSITPSEVQQWTNHR.[V]	A0A0G2K781 1xPhospho [S];D3ZJW3 1xPhospho [S]	D3ZJW3	D3ZJW3 [710-730]	1.53249	-0.438041	RRPSDENSITPSEVQQWTNHR	PPFIA-binding protein 1 OS=Rattus norvegicus OX=10116 GN=Ppfibp1 PE=1 SV=1
[R].KSSSEDSGPTDAK.[T]	A0A0G2K1Z6 1xPhospho [S559]	A0A0G2K1Z6	A0A0G2K1Z6 [556-568]	1.04003	-0.438003	KSSSEDSGPTDAK	Rhotekin 2 OS=Rattus norvegicus OX=10116 GN=Rtkn2 PE=1 SV=1
[R].AGSGEDPVLAPSGTPPPSIPPDETFGGR.[V]	A0A0G2JSQ9 1xPhospho [S/T]	A0A0G2JSQ9	A0A0G2JSQ9 [791-818]	2.19871	-0.437852	AGSGEDPVLAPSGTPPPSIPPDETFGGR	Modulator of non-genomic activity of estrogen receptor OS=Rattus norvegicus OX=10116 GN=Pelp1 PE=1 SV=1
[K].SLSNPDIASETLTLLSFLR.[S]	A0A0G2JXT9 1xPhospho [S]	A0A0G2JXT9	A0A0G2JXT9 [456-474]	0.822705	-0.437845	SLSNPDIASETLTLLSFLR	Rho guanine nucleotide exchange factor 17 OS=Rattus norvegicus OX=10116 GN=Arhgef17 PE=1 SV=1
[R].NLGSINTELQDVQR.[I]	Q4KM74 1xPhospho [S137]	Q4KM74	Q4KM74 [134-147]	2.08431	-0.436351	NLGSINTELQDVQR	Vesicle-trafficking protein SEC22b OS=Rattus norvegicus OX=10116 GN=Sec22b PE=1 SV=3
[R].RYSDFEWLR.[S]	Q5U211 1xPhospho [S72]	Q5U211	Q5U211 [70-78]	1.76201	-0.436325	RYSDFEWLR	Sorting nexin-3 OS=Rattus norvegicus OX=10116 GN=Snx3 PE=1 SV=1
[R].AQTPESCGSVTPER.[T]	D4A900 1xPhospho [T/S]	D4A900	D4A900 [982-995]	4.05648	-0.434849	AQTPESCGSVTPER	Filamin A-interacting protein 1-like OS=Rattus norvegicus OX=10116 GN=Filip1l PE=1 SV=2
[R].RSSEEMK.[KR]	Q2KN99 1xPhospho [S]	Q2KN99	Q2KN99 [947-953]	4.4115	-0.434695	RSSEEMK	Cytospin-A OS=Rattus norvegicus OX=10116 GN=Specc1l PE=1 SV=1
[R].SGSLPQVEELEK.[D]	F1LWM1 1xPhospho [S]	F1LWM1	F1LWM1 [574-585]	2.36046	-0.43289	SGSLPQVEELEK	Slingshot protein phosphatase 1 OS=Rattus norvegicus OX=10116 GN=Ssh1 PE=1 SV=3
[K].HDTSASTQSTPASSR.[A]	A0A0G2K8W9 3xPhospho [S2310;S2313;S2317]	A0A0G2K8W9	A0A0G2K8W9 [2305-2319]	0.62717	-0.432764	HDTSASTQSTPASSR	Spectrin beta chain OS=Rattus norvegicus OX=10116 GN=Sptbn1 PE=1 SV=1
[R].SPPEEPPDFCCPK.[C]	Q6TMG5 1xPhospho [S380]	Q6TMG5	Q6TMG5 [380-392]	3.31932	-0.428176	SPPEEPPDFCCPK	NF-kappa-B essential modulator OS=Rattus norvegicus OX=10116 GN=Ikbkg PE=2 SV=1
[R].AASPVEELLTMEDEGNSDMLVVTTK.[A]	Q66HA4 2xPhospho [S138;S/T]	Q66HA4	Q66HA4 [122-146]	1.43163	-0.425877	AASPVEELLTMEDEGNSDMLVVTTK	Tax1-binding protein 1 homolog OS=Rattus norvegicus OX=10116 GN=Tax1bp1 PE=2 SV=1
[R].DGSGTPSRHSLSGSSPGIK.[E]	A0A0G2K2M9 3xPhospho [S/T]	A0A0G2K2M9	A0A0G2K2M9 [1408-1426]	1.99263	-0.425061	DGSGTPSRHSLSGSSPGIK	Serine/arginine repetitive matrix 2 OS=Rattus norvegicus OX=10116 GN=Srrm2 PE=1 SV=1
[K].IDSDDDGEK.[E]	A0A0G2JWE3 1xPhospho [S321]	A0A0G2JWE3	A0A0G2JWE3 [319-327]	1.55842	-0.424307	IDSDDDGEK	Protein IWS1 homolog OS=Rattus norvegicus OX=10116 GN=Iws1 PE=1 SV=1
[R].YFGTDAVPDGSDDDEVTSVG.[-]	D3ZYQ8 1xPhospho [S539]	D3ZYQ8	D3ZYQ8 [529-548]	1.06657	-0.422713	YFGTDAVPDGSDDDEVTSVG	Uridine-cytidine kinase OS=Rattus norvegicus OX=10116 GN=Uckl1 PE=3 SV=1
[R].AVLLTAVELLQEYDSNSDQSGSQEK.[L]	F1LU97 2xPhospho [S536;S]	F1LU97	F1LU97 [520-544]	4.55744	-0.421971	AVLLTAVELLQEYDSNSDQSGSQEK	SAM and SH3 domain-containing 1 OS=Rattus norvegicus OX=10116 GN=Sash1 PE=1 SV=3
[K].RSSTLSQLPGDK.[S]	E9PSJ4 1xPhospho [T/S]	E9PSJ4	E9PSJ4 [578-589]	2.66922	-0.421838	RSSTLSQLPGDK	Sperm-associated antigen 9 OS=Rattus norvegicus OX=10116 GN=Spag9 PE=1 SV=2
[K].SADNSLENPFSK.[G]	O88797 1xPhospho [S]	O88797	O88797 [729-740]	2.35602	-0.416184	SADNSLENPFSK	Disabled homolog 2 OS=Rattus norvegicus OX=10116 GN=Dab2 PE=1 SV=1
[R].ELAGVLPQVHGSWESLNEEWSAPPASSR.[A]	A1A5P0 1xPhospho [S347]	A1A5P0	A1A5P0 [336-363]	1.64065	-0.414102	ELAGVLPQVHGSWESLNEEWSAPPASSR	Cdc42 effector protein 1 OS=Rattus norvegicus OX=10116 GN=Cdc42ep1 PE=1 SV=1
[R].DSCSSPPSLNYGK.[A]	D4A053 1xPhospho [S]	D4A053	D4A053 [1165-1177]	2.84188	-0.414085	DSCSSPPSLNYGK	Protein Shroom2 OS=Rattus norvegicus OX=10116 GN=Shroom2 PE=1 SV=2
[K].SPSSVTVNPESPIEIPNPYLHVEPEK.[E]	F1M5H6 1xPhospho [S783]	F1M5H6	F1M5H6 [773-798]	3.75984	-0.412687	SPSSVTVNPESPIEIPNPYLHVEPEK	Tumor protein p53-binding protein, 2 OS=Rattus norvegicus OX=10116 GN=Tp53bp2 PE=1 SV=2
[K].RKADSDSEDK.[G]	D4A3T3 1xPhospho [S]	D4A3T3	D4A3T3 [85-94]	1.92489	-0.41188	RKADSDSEDK	Chromobox 1 OS=Rattus norvegicus OX=10116 GN=Cbx1 PE=1 SV=1
[R].SQSVEPESQEK.[E]	Q6AXY7 1xPhospho [S]	Q6AXY7	Q6AXY7 [523-533]	2.79458	-0.411303	SQSVEPESQEK	Pre-mRNA-splicing factor 38B OS=Rattus norvegicus OX=10116 GN=Prpf38b PE=1 SV=1
[R].EGSFEAR.[Y]	G3V845 1xPhospho [S1248]	G3V845	G3V845 [1246-1252]	1.63096	-0.411271	EGSFEAR	1-phosphatidylinositol 4,5-bisphosphate phosphodiesterase gamma OS=Rattus norvegicus OX=10116 GN=Plcg1 PE=1 SV=1
[R].TLSMIEEEIR.[A]	F1LPQ9 1xPhospho [S730]	F1LPQ9	F1LPQ9 [728-737]	1.72768	-0.411118	TLSMIEEEIR	A-kinase anchor protein 2 OS=Rattus norvegicus OX=10116 GN=Akap2 PE=1 SV=2
[K].TGSSPNSVSSSPTNSAITQLR.[N]	E9PTC3 3xPhospho [S353;S356;S358]	E9PTC3	E9PTC3 [350-370]	2.04906	-0.406518	TGSSPNSVSSSPTNSAITQLR	Zinc finger E-box-binding homeobox 2 OS=Rattus norvegicus OX=10116 GN=Zeb2 PE=1 SV=2
[R].DRSPSPLR.[G]	Q9WU49 2xPhospho [S30;S32]	Q9WU49	Q9WU49 [28-35]	1.72341	-0.404975	DRSPSPLR	Calcium-regulated heat stable protein 1 OS=Rattus norvegicus OX=10116 GN=Carhsp1 PE=1 SV=1
[K].SSLGNDETDK.[E]	A0A0G2K2Q1 1xPhospho [S234]	A0A0G2K2Q1	A0A0G2K2Q1 [233-242]	2.97567	-0.404214	SSLGNDETDK	Protein cordon-bleu OS=Rattus norvegicus OX=10116 GN=Cobl PE=1 SV=1
[R].ANSPEGEESPSPQQSK.[S]	F1LW22 1xPhospho [S338]	F1LW22	F1LW22 [336-351]	3.41014	-0.402361	ANSPEGEESPSPQQSK	Par-3 family cell polarity regulator beta OS=Rattus norvegicus OX=10116 GN=Pard3b PE=1 SV=2
[R].MQSNSSPSISPNTSFASDGSPSPLGGLK.[R]	D4A914 2xPhospho [S473;S]	D4A914	D4A914 [466-493]	2.3944	-0.398157	MQSNSSPSISPNTSFASDGSPSPLGGLK	5'-3' exoribonuclease OS=Rattus norvegicus OX=10116 GN=Xrn2 PE=1 SV=3
[R].MLSSSFEDDPFFADSFLAHR.[E]	D3ZCQ9 1xPhospho [S]	D3ZCQ9	D3ZCQ9 [4-23]	1.59365	-0.397225	MLSSSFEDDPFFADSFLAHR	Myeloid leukemia factor 1 OS=Rattus norvegicus OX=10116 GN=Mlf1 PE=1 SV=1
[R].MLFNHIGDGALPRSDPNLSAPEK.[A]	F1LZ81 1xPhospho [S1747]	F1LZ81	F1LZ81 [1734-1756]	3.40832	-0.396687	MLFNHIGDGALPRSDPNLSAPEK	Dedicator of cytokinesis 4 OS=Rattus norvegicus OX=10116 GN=Dock4 PE=1 SV=3
[R].QASLELANSFPR.[K]	D3ZUL5 1xPhospho [S101]	D3ZUL5	D3ZUL5 [99-110]	2.35346	-0.396257	QASLELANSFPR	Myc target 1 OS=Rattus norvegicus OX=10116 GN=Myct1 PE=1 SV=1
[K].LVSFHDDSDEDLLHI.[-]	G3V824 1xPhospho [S2474]	G3V824	G3V824 [2467-2481]	2.41597	-0.395695	LVSFHDDSDEDLLHI	Insulin-like growth factor 2 receptor OS=Rattus norvegicus OX=10116 GN=Igf2r PE=1 SV=1
[K].DDINSYECWCQAGFEGR.[N]	P16296 1xPhospho [S/Y]	P16296	P16296 [103-119]	1.03568	-0.39509	DDINSYECWCQAGFEGR	Coagulation factor IX OS=Rattus norvegicus OX=10116 GN=F9 PE=2 SV=2
[K].RGSLTLEEK.[Q]	A0A0G2JVC2 1xPhospho [S681]	A0A0G2JVC2	A0A0G2JVC2 [679-687]	1.62232	-0.394924	RGSLTLEEK	SCY1-like pseudokinase 2 OS=Rattus norvegicus OX=10116 GN=Scyl2 PE=1 SV=1
[K].GDYAPAPGRDSSQSSDVSLPDCK.[A]	E9PTZ9 3xPhospho [S365;S];S366	E9PTZ9	E9PTZ9 [352-374]	0.466302	-0.394475	GDYAPAPGRDSSQSSDVSLPDCK	RT1 class I, locus1 OS=Rattus norvegicus OX=10116 GN=RT1-CE1 PE=3 SV=3
[K].ESSPVPSPTSDR.[K]	A0A0G2K8W9 1xPhospho [S2159]	A0A0G2K8W9	A0A0G2K8W9 [2157-2168]	2.46399	-0.394109	ESSPVPSPTSDR	Spectrin beta chain OS=Rattus norvegicus OX=10116 GN=Sptbn1 PE=1 SV=1
[R].SEEAQGAEQLQDAEEEKDDSNEEENK.[D]	G3V912 1xPhospho [S249]	G3V912	G3V912 [230-255]	1.36518	-0.39287	SEEAQGAEQLQDAEEEKDDSNEEENK	Thioredoxin domain containing 13 OS=Rattus norvegicus OX=10116 GN=Tmx4 PE=1 SV=1
[K].LDNTPASPPRSPAEPSDIPIAK.[G]	A0A0G2K598 1xPhospho [S/T]	A0A0G2K598	A0A0G2K598 [2212-2233]	1.4179	-0.392393	LDNTPASPPRSPAEPSDIPIAK	Transforming, acidic coiled-coil-containing protein 2 OS=Rattus norvegicus OX=10116 GN=Tacc2 PE=1 SV=1
[R].AGSLKDPEIAELFFK.[E]	O88664 1xPhospho [S9]	O88664	O88664 [7-21]	0.884293	-0.391581	AGSLKDPEIAELFFK	Serine/threonine-protein kinase TAO1 OS=Rattus norvegicus OX=10116 GN=Taok1 PE=1 SV=1
[K].LLADSQGLSGRSPR.[D]	F1LU97 1xPhospho [S556]	F1LU97	F1LU97 [545-558]	4.46737	-0.389613	LLADSQGLSGRSPR	SAM and SH3 domain-containing 1 OS=Rattus norvegicus OX=10116 GN=Sash1 PE=1 SV=3
[R].YSPNTQVEILPQGRESPIFK.[Q]	Q6AYC4 1xPhospho [S338]	Q6AYC4	Q6AYC4 [323-342]	4.25456	-0.388901	YSPNTQVEILPQGRESPIFK	Macrophage-capping protein OS=Rattus norvegicus OX=10116 GN=Capg PE=1 SV=1
[K].TEDGDWEWSDDEMDEK.[S]	O88506 1xPhospho [S394]	O88506	O88506 [386-401]	2.0394	-0.387229	TEDGDWEWSDDEMDEK	STE20/SPS1-related proline-alanine-rich protein kinase OS=Rattus norvegicus OX=10116 GN=Stk39 PE=1 SV=2
[K].SLDSDLSDGPVTVQEFMEVK.[H]	Q66H91 1xPhospho [S]	Q66H91	Q66H91 [415-434]	2.03468	-0.386952	SLDSDLSDGPVTVQEFMEVK	G protein-coupled receptor kinase interacting ArfGAP 2 OS=Rattus norvegicus OX=10116 GN=Git2 PE=1 SV=1
[K].SAPADSERGPKPEPPGSGSPAPPR.[R]	F1M4M5 1xPhospho [S732]	F1M4M5	F1M4M5 [716-739]	3.20609	-0.386526	SAPADSERGPKPEPPGSGSPAPPR	G patch domain-containing 8 OS=Rattus norvegicus OX=10116 GN=Gpatch8 PE=1 SV=3
[K].AVSYHASGQNVAYKPGGFK.[A]	Q5I0E5 2xPhospho [Y211;S214]	Q5I0E5	Q5I0E5 [208-226]	1.13422	-0.385849	AVSYHASGQNVAYKPGGFK	Claudin OS=Rattus norvegicus OX=10116 GN=Cldn18 PE=1 SV=1
[K].GTSGSLADVFANTR.[I]	A0A0G2JY22 1xPhospho [S/T]	A0A0G2JY22	A0A0G2JY22 [198-211]	3.63898	-0.385844	GTSGSLADVFANTR	Disco-interacting protein 2 homolog B OS=Rattus norvegicus OX=10116 GN=Dip2b PE=1 SV=1
[K].GDRPPCSPSR.[V]	A0A0G2JV54 1xPhospho [S58]	A0A0G2JV54	A0A0G2JV54 [52-61]	3.61228	-0.383632	GDRPPCSPSR	Polypyrimidine tract-binding protein 3 OS=Rattus norvegicus OX=10116 GN=Ptbp3 PE=1 SV=1
[K].GDYAPAPGRDSSQSSDVSLPDCKA.[-]	E9PTZ9 3xPhospho [S365;S];S366	E9PTZ9	E9PTZ9 [352-375]	0.290906	-0.382812	GDYAPAPGRDSSQSSDVSLPDCKA	RT1 class I, locus1 OS=Rattus norvegicus OX=10116 GN=RT1-CE1 PE=3 SV=3
[K].ATQISTSPFLDDSSGSDEEDGSR.[A]	A0A0G2K246 3xPhospho [S645;S646;S648]	A0A0G2K246	A0A0G2K246 [633-655]	2.79905	-0.381907	ATQISTSPFLDDSSGSDEEDGSR	Pleckstrin homology, MyTH4 and FERM domain-containing H2 OS=Rattus norvegicus OX=10116 GN=Plekhh2 PE=1 SV=1
[K].ALEYSNGIFDCQSPTSPFMGSLR.[A]	A0A0G2K781 2xPhospho [S37;D3ZJW3 2xPhospho [S37;S40]	D3ZJW3	D3ZJW3 [25-47]	1.2342	-0.380604	ALEYSNGIFDCQSPTSPFMGSLR	PPFIA-binding protein 1 OS=Rattus norvegicus OX=10116 GN=Ppfibp1 PE=1 SV=1
[K].NRSSNVVPYDFNR.[V]	P04157 1xPhospho [S]	P04157	P04157 [941-953]	1.87227	-0.379695	NRSSNVVPYDFNR	Receptor-type tyrosine-protein phosphatase C OS=Rattus norvegicus OX=10116 GN=Ptprc PE=1 SV=2
[R].RHESEEGDSHR.[R]	A0A0G2K376 1xPhospho [S541]	A0A0G2K376	A0A0G2K376 [538-548]	1.96897	-0.378783	RHESEEGDSHR	FIP1-like 1 protein OS=Rattus norvegicus OX=10116 GN=Fip1l1 PE=1 SV=1
[R].IAPVDTQAASLFCLAEPRGSQELTK.[V]	F1M6T3 1xPhospho [S992]	F1M6T3	F1M6T3 [973-997]	2.01212	-0.376095	IAPVDTQAASLFCLAEPRGSQELTK	Junctional cadherin 5-associated OS=Rattus norvegicus OX=10116 GN=Jcad PE=1 SV=3
[R].RPESDEDSLGSSGR.[V]	P70531 2xPhospho [S469;S473]	P70531	P70531 [466-479]	1.3299	-0.375945	RPESDEDSLGSSGR	Eukaryotic elongation factor 2 kinase OS=Rattus norvegicus OX=10116 GN=Eef2k PE=1 SV=1
[K].TPSFSVSAPQVSIPDVNVK.[L]	A0A0G2JUA5 1xPhospho [S/T]	A0A0G2JUA5	A0A0G2JUA5 [4758-4776]	1.12886	-0.375572	TPSFSVSAPQVSIPDVNVK	AHNAK nucleoprotein OS=Rattus norvegicus OX=10116 GN=Ahnak PE=1 SV=1
[K].DESCYDNAEAAFSDDEEDLNSK.[G]	D3ZUT9 1xPhospho [S535]	D3ZUT9	D3ZUT9 [523-544]	1.879	-0.375201	DESCYDNAEAAFSDDEEDLNSK	Integrator complex subunit 3 OS=Rattus norvegicus OX=10116 GN=Ints3 PE=1 SV=1
[K].QDRQSLGESPR.[T]	A0A0G2JW01 1xPhospho [S106];F1LWK7 1xPhospho [S467]	A0A0G2JW01	A0A0G2JW01 [102-112]	3.17995	-0.375082	QDRQSLGESPR	HP domain-containing protein OS=Rattus norvegicus OX=10116 PE=1 SV=1
[K].AAGADPLVENFEPLYDLDDSWEK.[A]	F1LQH2 1xPhospho [S/Y]	F1LQH2	F1LQH2 [738-760]	2.60234	-0.374815	AAGADPLVENFEPLYDLDDSWEK	Nuclear factor NF-kappa-B p105 subunit OS=Rattus norvegicus OX=10116 GN=Nfkb1 PE=1 SV=2
[R].LRSSMPGVR.[L]	P31000 1xPhospho [S73]	P31000	P31000 [70-78]	1.46557	-0.37449	LRSSMPGVR	Vimentin OS=Rattus norvegicus OX=10116 GN=Vim PE=1 SV=2
[R].SLPNLSR.[T]	G3V6A2 1xPhospho [S414]	G3V6A2	G3V6A2 [414-420]	2.45772	-0.373978	SLPNLSR	SLAIN motif family, member 2 OS=Rattus norvegicus OX=10116 GN=Slain2 PE=1 SV=1
[R].SAEDLTEGSYDAILSAEQLEK.[L]	B1WBW4 1xPhospho [S/T]	B1WBW4	B1WBW4 [43-63]	1.09442	-0.373237	SAEDLTEGSYDAILSAEQLEK	Armadillo repeat-containing protein 10 OS=Rattus norvegicus OX=10116 GN=Armc10 PE=1 SV=1
[K].NVVNYDNVVDAGSETDEEDK.[L]	E9PTC3 1xPhospho [T38]	E9PTC3	E9PTC3 [24-43]	1.44407	-0.3723	NVVNYDNVVDAGSETDEEDK	Zinc finger E-box-binding homeobox 2 OS=Rattus norvegicus OX=10116 GN=Zeb2 PE=1 SV=2
[K].LSLSTNCIEK.[I]	A0A096MJZ0 1xPhospho [T57]	A0A096MJZ0	A0A096MJZ0 [53-62]	2.39441	-0.37174	LSLSTNCIEK	Dynein light chain 1, axonemal OS=Rattus norvegicus OX=10116 GN=Dnal1 PE=1 SV=1
[R].RISDPLTSSPGR.[S]	D3ZP96 1xPhospho [S28]	D3ZP96	D3ZP96 [20-31]	2.47548	-0.369227	RISDPLTSSPGR	DNA replication licensing factor MCM2 OS=Rattus norvegicus OX=10116 GN=Mcm2 PE=1 SV=2
[K].RLSCSEWSLYQPLQNSSK.[E]	G3V9S3 1xPhospho [S929]	G3V9S3	G3V9S3 [927-944]	2.79991	-0.368526	RLSCSEWSLYQPLQNSSK	Tyrosine-protein phosphatase non-receptor type 13 OS=Rattus norvegicus OX=10116 GN=Ptpn13 PE=1 SV=1
[R].GDSETDLEALFNAVMNPK.[T]	Q2EJA0 1xPhospho [S/T]	Q2EJA0	Q2EJA0 [44-61]	1.78653	-0.36834	GDSETDLEALFNAVMNPK	Transcriptional coactivator YAP1 OS=Rattus norvegicus OX=10116 GN=Yap1 PE=1 SV=1
[R].SRTRSPVR.[R]	A0A0G2K2M9 3xPhospho [S621;S625];T623	A0A0G2K2M9	A0A0G2K2M9 [621-628]	1.29537	-0.367383	SRTRSPVR	Serine/arginine repetitive matrix 2 OS=Rattus norvegicus OX=10116 GN=Srrm2 PE=1 SV=1
[K].IEDVGSDEEDDSGKDK.[K]	P34058 2xPhospho [S255;S261]	P34058	P34058 [250-265]	0.864516	-0.36585	IEDVGSDEEDDSGKDK	Heat shock protein HSP 90-beta OS=Rattus norvegicus OX=10116 GN=Hsp90ab1 PE=1 SV=4
[R].RTSLPCIPR.[E]	Q62865 1xPhospho [S/T]	Q62865	Q62865 [308-316]	2.31751	-0.365682	RTSLPCIPR	cGMP-inhibited 3',5'-cyclic phosphodiesterase A OS=Rattus norvegicus OX=10116 GN=Pde3a PE=1 SV=1
[R].TASLNLPPQSTVSSLGDR.[S]	A0A0G2K0G9 1xPhospho [T/S]	A0A0G2K0G9	A0A0G2K0G9 [408-425]	2.15758	-0.363	TASLNLPPQSTVSSLGDR	Ras and Rab interactor 3 OS=Rattus norvegicus OX=10116 GN=Rin3 PE=1 SV=1
[R].SRSSPSTDHYSQEVPVEPNR.[Q]	D4A053 2xPhospho [S964;S]	D4A053	D4A053 [961-980]	1.68262	-0.362655	SRSSPSTDHYSQEVPVEPNR	Protein Shroom2 OS=Rattus norvegicus OX=10116 GN=Shroom2 PE=1 SV=2
[R].STSQGSINSPVYSR.[H]	A0A0G2JW01 2xPhospho [S136;F1LWK7 2xPhospho [S497;S139];S500]	F1LWK7	F1LWK7 [495-508]	2.31372	-0.362132	STSQGSINSPVYSR	Uncharacterized protein (Fragment) OS=Rattus norvegicus OX=10116 PE=1 SV=3
[R].AAVQELSGSILTSEDPEER.[G]	P97887 1xPhospho [S368]	P97887	P97887 [360-378]	0.829819	-0.362055	AAVQELSGSILTSEDPEER	Presenilin-1 OS=Rattus norvegicus OX=10116 GN=Psen1 PE=1 SV=1
[R].IGHHSTSDDSSAYRSVDEVNYWDK.[Q]	F7EV94 2xPhospho [T/S]	F7EV94	F7EV94 [352-375]	1.49894	-0.361694	IGHHSTSDDSSAYRSVDEVNYWDK	2-oxoisovalerate dehydrogenase subunit alpha OS=Rattus norvegicus OX=10116 GN=Bckdha PE=1 SV=1
[R].SSSQIPEGFGLTSGGSNYSLAR.[H]	Q9ERH3 1xPhospho [S]	Q9ERH3	Q9ERH3 [1150-1171]	1.48969	-0.360352	SSSQIPEGFGLTSGGSNYSLAR	WD repeat-containing protein 7 OS=Rattus norvegicus OX=10116 GN=Wdr7 PE=1 SV=1
[R].QGADREESPMTGVCVQQSPVASS.[-]	Q63470 2xPhospho [S748;S758]	Q63470	Q63470 [741-763]	0.75788	-0.360256	QGADREESPMTGVCVQQSPVASS	Dual specificity tyrosine-phosphorylation-regulated kinase 1A OS=Rattus norvegicus OX=10116 GN=Dyrk1a PE=1 SV=2
[K].DQQPSGSEGEDDDAEAALK.[K]	A0A0G2JZB6 2xPhospho [S86;S88]	A0A0G2JZB6	A0A0G2JZB6 [82-100]	2.36939	-0.359552	DQQPSGSEGEDDDAEAALK	Uncharacterized protein OS=Rattus norvegicus OX=10116 PE=1 SV=1
[R].TLFLGIPDENFEDHSAPPSPEEK.[D]	D3ZZH6 1xPhospho [S1039]	D3ZZH6	D3ZZH6 [1021-1043]	1.25329	-0.359448	TLFLGIPDENFEDHSAPPSPEEK	Mitogen-activated protein kinase kinase kinase OS=Rattus norvegicus OX=10116 GN=Map3k5 PE=1 SV=3
[K].SRESANQPSSVLSLLQSVSER.[L]	F1M8T4 1xPhospho [S]	F1M8T4	F1M8T4 [381-401]	1.06191	-0.35798	SRESANQPSSVLSLLQSVSER	Crystallin beta-gamma domain-containing 3 OS=Rattus norvegicus OX=10116 GN=Crybg3 PE=1 SV=2
[K].DQQPSGSEGEDDDAEAALK.[K]	A0A0G2JZB6 1xPhospho [S]	A0A0G2JZB6	A0A0G2JZB6 [82-100]	2.22823	-0.357164	DQQPSGSEGEDDDAEAALK	Uncharacterized protein OS=Rattus norvegicus OX=10116 PE=1 SV=1
[K].DKDDQEWESTSPPKPTVYISGVIAR.[G]	Q9QX67 1xPhospho [T/S]	Q9QX67	Q9QX67 [41-65]	1.46023	-0.353889	DKDDQEWESTSPPKPTVYISGVIAR	Death-associated protein 1 OS=Rattus norvegicus OX=10116 GN=Dap PE=1 SV=3
[R].AASLNYLNQPNAAPLQTSR.[G]	Q5PQM2 1xPhospho [S590]	Q5PQM2	Q5PQM2 [588-606]	2.76604	-0.353872	AASLNYLNQPNAAPLQTSR	Kinesin light chain 4 OS=Rattus norvegicus OX=10116 GN=Klc4 PE=1 SV=1
[R].TPSPLALEDTAELSSPPLSPTVK.[L]	Q4QQV6 1xPhospho [S/T]	Q4QQV6	Q4QQV6 [167-189]	3.58334	-0.353199	TPSPLALEDTAELSSPPLSPTVK	Lymphocyte specific 1, isoform CRA_a OS=Rattus norvegicus OX=10116 GN=Lsp1 PE=1 SV=1
[R].SISLPVPVLVEDTSSSSEYGSVSPDTELK.[A]	D3ZZH6 1xPhospho [S992]	D3ZZH6	D3ZZH6 [970-998]	2.92373	-0.350636	SISLPVPVLVEDTSSSSEYGSVSPDTELK	Mitogen-activated protein kinase kinase kinase OS=Rattus norvegicus OX=10116 GN=Map3k5 PE=1 SV=3
[K].SVSDKEEHDFSEDEK.[Q]	A0A0G2JXZ3 2xPhospho [S825;S833]	A0A0G2JXZ3	A0A0G2JXZ3 [823-837]	2.17888	-0.349697	SVSDKEEHDFSEDEK	ATP-dependent helicase ATRX OS=Rattus norvegicus OX=10116 GN=Atrx PE=1 SV=1
[K].RNSLLVNQLK.[Q]	A0A0G2JZ88 1xPhospho [S1475]	A0A0G2JZ88	A0A0G2JZ88 [1473-1482]	2.10938	-0.349306	RNSLLVNQLK	Similar to hypothetical protein A530094D01 OS=Rattus norvegicus OX=10116 GN=RGD1306556 PE=1 SV=1
[K].TVSEPNLK.[L]	A0A0G2K6B1 1xPhospho [S178]	A0A0G2K6B1	A0A0G2K6B1 [176-183]	3.16519	-0.349057	TVSEPNLK	Histone deacetylase OS=Rattus norvegicus OX=10116 GN=Hdac7 PE=1 SV=1
[K].SLGSGEGESESRPGK.[Y]	O08773 1xPhospho [S]	O08773	O08773 [286-300]	0.995107	-0.34904	SLGSGEGESESRPGK	Regulator of G-protein signaling 14 OS=Rattus norvegicus OX=10116 GN=Rgs14 PE=1 SV=1
[R].GGPEPPASGEMDDNSLSPEACYECK.[I]	G3V9M6 1xPhospho [S2703]	G3V9M6	G3V9M6 [2696-2720]	0.780337	-0.347331	GGPEPPASGEMDDNSLSPEACYECK	Fibrillin 1 OS=Rattus norvegicus OX=10116 GN=Fbn1 PE=1 SV=1
[K].TECGSTGSPASSFHFK.[E]	P70531 2xPhospho [S/T]	P70531	P70531 [66-81]	0.779787	-0.34649	TECGSTGSPASSFHFK	Eukaryotic elongation factor 2 kinase OS=Rattus norvegicus OX=10116 GN=Eef2k PE=1 SV=1
[K].DDSHSAEDSEDEKDDHK.[S]	A0A0G2K7X3 1xPhospho [S]	A0A0G2K7X3	A0A0G2K7X3 [71-87]	2.92362	-0.346239	DDSHSAEDSEDEKDDHK	Nuclear ubiquitous casein and cyclin-dependent kinase substrate 1 OS=Rattus norvegicus OX=10116 GN=Nucks1 PE=1 SV=1
[K].GSLGISSR.[D]	Q9Z1I6 1xPhospho [S301]	Q9Z1I6	Q9Z1I6 [300-307]	2.63827	-0.346209	GSLGISSR	Rho guanine nucleotide exchange factor 1 OS=Rattus norvegicus OX=10116 GN=Arhgef1 PE=2 SV=1
[R].SASVNKEPICLTGIMR.[R]	A0A0G2K174 1xPhospho [S1212]	A0A0G2K174	A0A0G2K174 [1210-1225]	2.5906	-0.346102	SASVNKEPICLTGIMR	LIM domain 7 OS=Rattus norvegicus OX=10116 GN=Lmo7 PE=1 SV=1
[R].SMSIDDTPRGSWACSIFDLK.[N]	A0A0G2K3H2 2xPhospho [S182;S190]	A0A0G2K3H2	A0A0G2K3H2 [180-199]	1.34713	-0.345658	SMSIDDTPRGSWACSIFDLK	Dedicator of cytokinesis 7 OS=Rattus norvegicus OX=10116 GN=Dock7 PE=1 SV=1
[K].RNSSFVLPK.[L]	D4A6C4 2xPhospho [S493;S494]	D4A6C4	D4A6C4 [491-499]	1.48702	-0.345001	RNSSFVLPK	Ras and Rab interactor 2 OS=Rattus norvegicus OX=10116 GN=Rin2 PE=1 SV=1
[R].CQVAFSYLPQNDDELELK.[V]	Q925Q9 1xPhospho [Y/S]	Q925Q9	Q925Q9 [103-120]	1.70632	-0.344338	CQVAFSYLPQNDDELELK	SH3 domain-containing kinase-binding protein 1 OS=Rattus norvegicus OX=10116 GN=Sh3kbp1 PE=1 SV=2
[R].LFSSLGELSTISAQR.[S]	A0A0U1RRP5 1xPhospho [S]	A0A0U1RRP5	A0A0U1RRP5 [1129-1143]	1.20214	-0.343878	LFSSLGELSTISAQR	SH3 and multiple ankyrin repeat domains protein 3 (Fragment) OS=Rattus norvegicus OX=10116 GN=Shank3 PE=1 SV=2
[R].KSSQDSDTPAQASPPEEK.[I]	F1LQ24 1xPhospho [S]	F1LQ24	F1LQ24 [457-474]	3.39785	-0.343839	KSSQDSDTPAQASPPEEK	Rho GTPase-activating protein 27 OS=Rattus norvegicus OX=10116 GN=Arhgap27 PE=1 SV=1
[K].SIDPDSIQSALLASGLGSK.[R]	A0A0G2K5H7 1xPhospho [S]	A0A0G2K5H7	A0A0G2K5H7 [793-811]	1.347	-0.342456	SIDPDSIQSALLASGLGSK	Protein strawberry notch homolog 1 OS=Rattus norvegicus OX=10116 GN=Sbno1 PE=1 SV=1
[K].DLLPSPAGPVPSK.[D]	D3ZSX2 1xPhospho [S801]	D3ZSX2	D3ZSX2 [797-809]	1.08989	-0.340589	DLLPSPAGPVPSK	AF4/FMR2 family, member 4 OS=Rattus norvegicus OX=10116 GN=Aff4 PE=1 SV=2
[R].CGSPTPMEIDK.[R]	P42335 1xPhospho [S/T]	P42335	P42335 [272-282]	2.14212	-0.33999	CGSPTPMEIDK	Inositol-trisphosphate 3-kinase B OS=Rattus norvegicus OX=10116 GN=Itpkb PE=1 SV=3
[R].DRSPIRGSPR.[R]	D3ZEI6 2xPhospho [S29;S34]	D3ZEI6	D3ZEI6 [27-36]	2.73724	-0.339903	DRSPIRGSPR	Nuclear receptor coactivator 5 OS=Rattus norvegicus OX=10116 GN=Ncoa5 PE=1 SV=1
[R].RISIVESCFGAAGQPLTIPGR.[V]	B1WBV4 1xPhospho [S16]	B1WBV4	B1WBV4 [14-34]	2.31455	-0.338032	RISIVESCFGAAGQPLTIPGR	Pleckstrin homology and FYVE domain-containing 2 OS=Rattus norvegicus OX=10116 GN=Plekhf2 PE=1 SV=1
[K].QNPEQSADEDAEK.[N]	B5DFC8 1xPhospho [S166]	B5DFC8	B5DFC8 [161-173]	2.28261	-0.337852	QNPEQSADEDAEK	Eukaryotic translation initiation factor 3 subunit C OS=Rattus norvegicus OX=10116 GN=Eif3c PE=1 SV=1
[R].SFSLASSGNSPISQR.[R]	B5DF74 2xPhospho [S189;S192]	B5DF74	B5DF74 [183-197]	1.58565	-0.3376	SFSLASSGNSPISQR	Oxysterol-binding protein OS=Rattus norvegicus OX=10116 GN=Osbpl11 PE=1 SV=1
[K].MESTDENEDRLSTSSPEQPRPSTSK.[A]	F1M589 3xPhospho [S508;S];S510	F1M589	F1M589 [497-521]	2.20499	-0.336795	MESTDENEDRLSTSSPEQPRPSTSK	PML nuclear body scaffold OS=Rattus norvegicus OX=10116 GN=Pml PE=1 SV=3
[R].AGSPNRDVGPSLGLK.[K]	Q9Z340 1xPhospho [S873]	Q9Z340	Q9Z340 [871-885]	2.42118	-0.336792	AGSPNRDVGPSLGLK	Partitioning defective 3 homolog OS=Rattus norvegicus OX=10116 GN=Pard3 PE=1 SV=1
[K].RTVSQQSFDGVSLDSGGPEDR.[I]	D3ZMR2 2xPhospho [S1097;S1100]	D3ZMR2	D3ZMR2 [1094-1114]	3.21762	-0.336212	RTVSQQSFDGVSLDSGGPEDR	UHRF1-binding protein 1 OS=Rattus norvegicus OX=10116 GN=Uhrf1bp1 PE=1 SV=3
[K].AAAELLQSQGSQAGGSQTLK.[R]	A0A0U1RRT8 1xPhospho [T/S]	A0A0U1RRT8	A0A0U1RRT8 [401-420]	2.58786	-0.335654	AAAELLQSQGSQAGGSQTLK	Septin OS=Rattus norvegicus OX=10116 GN=Sept6 PE=1 SV=1
[R].SSGLQTPECLSREGSPIPHDPDLGSK.[L]	D3ZU55 3xPhospho [S315;S324;S328]	D3ZU55	D3ZU55 [314-339]	3.6859	-0.335137	SSGLQTPECLSREGSPIPHDPDLGSK	Forkhead box K1 OS=Rattus norvegicus OX=10116 GN=Foxk1 PE=1 SV=2
[R].SQSRSPDQR.[S]	A0A0G2K2P5 2xPhospho [S313;S315]	A0A0G2K2P5	A0A0G2K2P5 [311-319]	1.85063	-0.334652	SQSRSPDQR	Tight junction protein ZO-1 OS=Rattus norvegicus OX=10116 GN=Tjp1 PE=1 SV=1
[R].VISDADDSDSDVVSDK.[S]	A0A0G2JWE3 2xPhospho [S360;S365]	A0A0G2JWE3	A0A0G2JWE3 [358-373]	2.17755	-0.334399	VISDADDSDSDVVSDK	Protein IWS1 homolog OS=Rattus norvegicus OX=10116 GN=Iws1 PE=1 SV=1
[K].EVDDILGEGSDDSESEKK.[K]	A0A0G2K0J7 2xPhospho [S933;S]	A0A0G2K0J7	A0A0G2K0J7 [921-938]	1.71881	-0.334166	EVDDILGEGSDDSESEKK	Protein-serine/threonine phosphatase OS=Rattus norvegicus OX=10116 GN=Ctdp1 PE=1 SV=1
[R].TLSMIEEEIRAAQEREEELK.[R]	F1LPQ9 1xPhospho [T/S]	F1LPQ9	F1LPQ9 [728-747]	2.24181	-0.333954	TLSMIEEEIRAAQEREEELK	A-kinase anchor protein 2 OS=Rattus norvegicus OX=10116 GN=Akap2 PE=1 SV=2
[R].RFSDFLGLYEK.[L]	Q99N27 1xPhospho [S188]	Q99N27	Q99N27 [186-196]	1.90942	-0.333511	RFSDFLGLYEK	Sorting nexin-1 OS=Rattus norvegicus OX=10116 GN=Snx1 PE=1 SV=1
[K].EGGSGSPSFSSPMDIFDMFFGGGGR.[M]	Q4QR73 1xPhospho [S]	Q4QR73	Q4QR73 [232-256]	0.604805	-0.333328	EGGSGSPSFSSPMDIFDMFFGGGGR	DnaJ (Hsp40) homolog, subfamily A, member 4 OS=Rattus norvegicus OX=10116 GN=Dnaja4 PE=1 SV=1
[K].GYSSPEPDVQDSSGSEAQSVKPSTR.[R]	A0A0G2JXN8 3xPhospho [S806;S807;S809]	A0A0G2JXN8	A0A0G2JXN8 [795-819]	1.36746	-0.333134	GYSSPEPDVQDSSGSEAQSVKPSTR	Oxysterol-binding protein OS=Rattus norvegicus OX=10116 GN=Osbpl8 PE=1 SV=1
[K].RPPESPPIVEEWNSR.[A]	D4AD33 1xPhospho [S36]	D4AD33	D4AD33 [32-46]	2.11831	-0.333034	RPPESPPIVEEWNSR	RNA guanine-7 methyltransferase-activating subunit OS=Rattus norvegicus OX=10116 GN=Ramac PE=1 SV=1
[K].DQQPSGSEGEDDDAEAALKK.[E]	A0A0G2JZB6 2xPhospho [S86;S88]	A0A0G2JZB6	A0A0G2JZB6 [82-101]	3.26018	-0.332501	DQQPSGSEGEDDDAEAALKK	Uncharacterized protein OS=Rattus norvegicus OX=10116 PE=1 SV=1
[K].VVQEYIDAFSDYANFK.[-]	A0A0G2JVR0 1xPhospho [Y793]	A0A0G2JVR0	A0A0G2JVR0 [782-797]	0.491003	-0.332272	VVQEYIDAFSDYANFK	Receptor-type tyrosine-protein phosphatase alpha OS=Rattus norvegicus OX=10116 GN=Ptpra PE=1 SV=1
[R].KLSIGQYDNDAGSQVTFSK.[C]	F1LN91 1xPhospho [S891]	F1LN91	F1LN91 [889-907]	3.11077	-0.332021	KLSIGQYDNDAGSQVTFSK	Tensin 3 OS=Rattus norvegicus OX=10116 GN=Tns3 PE=1 SV=2
[K].GYSSPEPDVQDSSGSEAQSVKPSTR.[R]	A0A0G2JXN8 2xPhospho [S806;S807]	A0A0G2JXN8	A0A0G2JXN8 [795-819]	1.1743	-0.331322	GYSSPEPDVQDSSGSEAQSVKPSTR	Oxysterol-binding protein OS=Rattus norvegicus OX=10116 GN=Osbpl8 PE=1 SV=1
[R].KDSVPQVLLPEEEK.[L]	D3ZWQ8 1xPhospho [S704]	D3ZWQ8	D3ZWQ8 [702-715]	2.03638	-0.330149	KDSVPQVLLPEEEK	Rho guanine nucleotide exchange factor 6 OS=Rattus norvegicus OX=10116 GN=Arhgef6 PE=1 SV=3
[R].IHIDPEAQDGSPATSR.[R]	M0R4H5 2xPhospho [S111;S115]	M0R4H5	M0R4H5 [101-116]	1.63832	-0.324828	IHIDPEAQDGSPATSR	PDZ and LIM domain protein 4 OS=Rattus norvegicus OX=10116 GN=Pdlim4 PE=1 SV=1
[R].RRPSSQDGLETLK.[K]	Q5PQN4 2xPhospho [S565;S566]	Q5PQN4	Q5PQN4 [562-574]	2.40634	-0.323151	RRPSSQDGLETLK	Nuclear protein MDM1 OS=Rattus norvegicus OX=10116 GN=Mdm1 PE=1 SV=2
[K].LEELNGSQEELWQK.[I]	D4A1J7 1xPhospho [S1545]	D4A1J7	D4A1J7 [1539-1552]	2.5249	-0.322893	LEELNGSQEELWQK	Ninein OS=Rattus norvegicus OX=10116 GN=Nin PE=4 SV=2
[K].ETLETISNEEQPAQSEK.[S]	A0A0G2K8D1 1xPhospho [T278]	A0A0G2K8D1	A0A0G2K8D1 [277-293]	2.21374	-0.322074	ETLETISNEEQPAQSEK	Motile sperm domain-containing 2 OS=Rattus norvegicus OX=10116 GN=Mospd2 PE=1 SV=1
[K].SKSTVTLAGDSEAEDCAGDWR.[V]	D4A053 2xPhospho [T/S]	D4A053	D4A053 [669-689]	2.8023	-0.321446	SKSTVTLAGDSEAEDCAGDWR	Protein Shroom2 OS=Rattus norvegicus OX=10116 GN=Shroom2 PE=1 SV=2
[R].SGSLDMIPAR.[G]	F1LP26 1xPhospho [S]	F1LP26	F1LP26 [283-292]	2.64379	-0.321268	SGSLDMIPAR	Shroom family member 3 OS=Rattus norvegicus OX=10116 GN=Shroom3 PE=1 SV=3
[K].SQENLGNLPK.[T]	Q5M7W6 1xPhospho [S21]	Q5M7W6	Q5M7W6 [21-30]	2.33664	-0.320761	SQENLGNLPK	Protein FAM234A OS=Rattus norvegicus OX=10116 GN=Fam234a PE=1 SV=1
[R].RDSFIGTPYWMAPEVVMCETSK.[D]	G3V7I8 1xPhospho [S/Y/T]	G3V7I8	G3V7I8 [187-208]	1.44631	-0.320433	RDSFIGTPYWMAPEVVMCETSK	Non-specific serine/threonine protein kinase OS=Rattus norvegicus OX=10116 GN=Slk PE=1 SV=1
[K].GVSDEDTDEEK.[E]	D3ZX42 1xPhospho [T992]	D3ZX42	D3ZX42 [986-996]	1.99074	-0.319878	GVSDEDTDEEK	G protein-coupled receptor 21 (Predicted), isoform CRA_a OS=Rattus norvegicus OX=10116 GN=Rabgap1 PE=1 SV=1
[K].SIQDIENVALKPEK.[M]	Q63118 1xPhospho [S445]	Q63118	Q63118 [445-458]	1.35423	-0.319794	SIQDIENVALKPEK	Calcitonin gene-related peptide type 1 receptor OS=Rattus norvegicus OX=10116 GN=Calcrl PE=2 SV=1
[R].SSSDNNTNTLGR.[N]	D3ZLS5 1xPhospho [S]	D3ZLS5	D3ZLS5 [1569-1580]	2.27794	-0.31909	SSSDNNTNTLGR	HECT-type E3 ubiquitin transferase OS=Rattus norvegicus OX=10116 GN=Hectd1 PE=1 SV=3
[R].SLPAVFSPGSK.[E]	P0C6P5 1xPhospho [S1535]	P0C6P5	P0C6P5 [1535-1545]	1.1547	-0.317904	SLPAVFSPGSK	Rho guanine nucleotide exchange factor 28 OS=Rattus norvegicus OX=10116 GN=Arhgef28 PE=1 SV=1
[K].GSQGTSPFQMSPPSPDSR.[K]	A0A0G2K781 1xPhospho [S601];D3ZJW3 1xPhospho [S498]	D3ZJW3	D3ZJW3 [485-502]	1.82288	-0.317782	GSQGTSPFQMSPPSPDSR	PPFIA-binding protein 1 OS=Rattus norvegicus OX=10116 GN=Ppfibp1 PE=1 SV=1
[R].DSAYDSDPEYSSFQRPR.[G]	G3V704 1xPhospho [Y422]	G3V704	G3V704 [419-435]	2.25929	-0.316829	DSAYDSDPEYSSFQRPR	RCG50182, isoform CRA_b OS=Rattus norvegicus OX=10116 GN=Spata6 PE=1 SV=1
[K].LDHSRSNTPSPLNLSSTSSK.[N]	E9PTC3 3xPhospho [S778;S780;S784]	E9PTC3	E9PTC3 [775-794]	1.93127	-0.316377	LDHSRSNTPSPLNLSSTSSK	Zinc finger E-box-binding homeobox 2 OS=Rattus norvegicus OX=10116 GN=Zeb2 PE=1 SV=2
[R].CDGSPRTPPSTRPAAANESADPESSDLR.[T]	D3Z898 2xPhospho [S18;S24]	D3Z898	D3Z898 [15-42]	0.906866	-0.315473	CDGSPRTPPSTRPAAANESADPESSDLR	Deoxynucleoside triphosphate triphosphohydrolase SAMHD1 OS=Rattus norvegicus OX=10116 GN=Samhd1 PE=1 SV=3
[K].KMSDDDEDDEEEYGK.[E]	F1LR36 1xPhospho [S125]	F1LR36	F1LR36 [123-137]	1.72017	-0.315456	KMSDDDEDDEEEYGK	Transcription elongation factor spt6 OS=Rattus norvegicus OX=10116 GN=Supt6h PE=1 SV=2
[K].SLDSDLSDGPVTVQEFMEVK.[H]	Q66H91 2xPhospho [S418;S]	Q66H91	Q66H91 [415-434]	2.81187	-0.314946	SLDSDLSDGPVTVQEFMEVK	G protein-coupled receptor kinase interacting ArfGAP 2 OS=Rattus norvegicus OX=10116 GN=Git2 PE=1 SV=1
[K].SVPGLSVDMEEEEEEEEDIDHLVK.[L]	G3V6G6 1xPhospho [S296]	G3V6G6	G3V6G6 [296-319]	0.873966	-0.314486	SVPGLSVDMEEEEEEEEDIDHLVK	Synaptotagmin-like 4, isoform CRA_a OS=Rattus norvegicus OX=10116 GN=Sytl4 PE=1 SV=1
[K].SIDSLSVLK.[S]	D3ZWB4 1xPhospho [S225]	D3ZWB4	D3ZWB4 [225-233]	1.39615	-0.313724	SIDSLSVLK	Spermatogenesis-associated 13 OS=Rattus norvegicus OX=10116 GN=Spata13 PE=1 SV=3
[R].DRSRER.[RS]	B2RYP6 1xPhospho [S327];Q62780 1xPhospho [S79]	Q62780	Q62780 [77-82]	2.20159	-0.31343	DRSRER	Probable ATP-dependent RNA helicase DDX46 OS=Rattus norvegicus OX=10116 GN=Ddx46 PE=1 SV=1
[R].DILQDVLDADLSNEAFPFSTHQLVR.[A]	F1LRY5 1xPhospho [T/S]	F1LRY5	F1LRY5 [693-717]	1.75061	-0.312029	DILQDVLDADLSNEAFPFSTHQLVR	RCG45398 OS=Rattus norvegicus OX=10116 GN=Sardh PE=1 SV=2
[K].NAISLPQLNQATYDSLVVSK.[L]	A1A5P0 1xPhospho [S121]	A1A5P0	A1A5P0 [118-137]	1.48092	-0.311258	NAISLPQLNQATYDSLVVSK	Cdc42 effector protein 1 OS=Rattus norvegicus OX=10116 GN=Cdc42ep1 PE=1 SV=1
[R].VIHFVSGETMEEYSTDEDEVDGLDK.[K]	D3ZIM7 2xPhospho [Y64;T66]	D3ZIM7	D3ZIM7 [52-76]	1.85789	-0.309005	VIHFVSGETMEEYSTDEDEVDGLDK	Family with sequence similarity 177, member A1 OS=Rattus norvegicus OX=10116 GN=Fam177a1 PE=1 SV=1
[R].WLDESDAEMELR.[A]	D4ABI7 1xPhospho [S114]	D4ABI7	D4ABI7 [110-121]	0.844157	-0.307637	WLDESDAEMELR	Very-long-chain (3R)-3-hydroxyacyl-CoA dehydratase OS=Rattus norvegicus OX=10116 GN=Hacd3 PE=1 SV=2
[R].SASVNKEPICLTGIMR.[R]	A0A0G2K174 1xPhospho [S1212]	A0A0G2K174	A0A0G2K174 [1210-1225]	2.24458	-0.307459	SASVNKEPICLTGIMR	LIM domain 7 OS=Rattus norvegicus OX=10116 GN=Lmo7 PE=1 SV=1
[K].SPMMPENAENEGDALLQFTAEFSSR.[Y]	Q924K2 1xPhospho [S319]	Q924K2	Q924K2 [319-343]	1.44624	-0.306518	SPMMPENAENEGDALLQFTAEFSSR	FAS-associated factor 1 OS=Rattus norvegicus OX=10116 GN=Faf1 PE=1 SV=1
[K].SGKLSQELDFVSHNVR.[T]	Q63083 1xPhospho [S85]	Q63083	Q63083 [81-96]	1.18959	-0.306383	SGKLSQELDFVSHNVR	Nucleobindin-1 OS=Rattus norvegicus OX=10116 GN=Nucb1 PE=1 SV=1
[R].LSSSSSNDSGTK.[L]	A0A0G2JUA5 3xPhospho [S5426;S5427;S5430]	A0A0G2JUA5	A0A0G2JUA5 [5422-5433]	0.703401	-0.304582	LSSSSSNDSGTK	AHNAK nucleoprotein OS=Rattus norvegicus OX=10116 GN=Ahnak PE=1 SV=1
[K].NASSVSQDSWEQNYAPGEGFQSAK.[E]	Q9Z340 2xPhospho [S1234;S1237]	Q9Z340	Q9Z340 [1229-1252]	1.64637	-0.304278	NASSVSQDSWEQNYAPGEGFQSAK	Partitioning defective 3 homolog OS=Rattus norvegicus OX=10116 GN=Pard3 PE=1 SV=1
[R].GGPEPPASGEMDDNSLSPEACYECK.[I]	G3V9M6 1xPhospho [S2703]	G3V9M6	G3V9M6 [2696-2720]	0.858761	-0.30412	GGPEPPASGEMDDNSLSPEACYECK	Fibrillin 1 OS=Rattus norvegicus OX=10116 GN=Fbn1 PE=1 SV=1
[K].TGRETPENGETAIGAEDSEK.[I]	A0A0G2K4C8 1xPhospho [T]	A0A0G2K4C8	A0A0G2K4C8 [528-547]	0.988988	-0.302133	TGRETPENGETAIGAEDSEK	Formin-binding protein 4 OS=Rattus norvegicus OX=10116 GN=Fnbp4 PE=1 SV=1
[R].GLSASTVDLSSSS.[-]	Q5PQM2 1xPhospho [S/T]	Q5PQM2	Q5PQM2 [607-619]	1.97612	-0.30202	GLSASTVDLSSSS	Kinesin light chain 4 OS=Rattus norvegicus OX=10116 GN=Klc4 PE=1 SV=1
[K].SLNQCSLNYICEK.[L]	F1MAC6 1xPhospho [S215]	F1MAC6	F1MAC6 [215-227]	1.46727	-0.301218	SLNQCSLNYICEK	Stonin-1 OS=Rattus norvegicus OX=10116 GN=Ston1 PE=1 SV=2
[R].QASLPGSPQVLR.[N]	Q9QZR8 1xPhospho [S891]	Q9QZR8	Q9QZR8 [889-900]	1.95999	-0.300836	QASLPGSPQVLR	PDZ domain-containing protein 2 OS=Rattus norvegicus OX=10116 GN=Pdzd2 PE=1 SV=1
[K].LSLSDGESGEEK.[K]	A0A0G2JXZ3 2xPhospho [S1340;S1344]	A0A0G2JXZ3	A0A0G2JXZ3 [1337-1348]	2.44993	-0.300166	LSLSDGESGEEK	ATP-dependent helicase ATRX OS=Rattus norvegicus OX=10116 GN=Atrx PE=1 SV=1
[R].SRSPSPGPR.[G]	A0A0H2UHA4 2xPhospho [S297;S299]	A0A0H2UHA4	A0A0H2UHA4 [295-303]	1.28898	-0.299976	SRSPSPGPR	Mitochondria-eating protein OS=Rattus norvegicus OX=10116 GN=Spata18 PE=1 SV=1
[K].ASTTSLSGSDSETEGK.[Q]	Q6QI79 2xPhospho [S165;S]	Q6QI79	Q6QI79 [157-172]	1.92783	-0.298704	ASTTSLSGSDSETEGK	Cap-specific mRNA (nucleoside-2'-O-)-methyltransferase 1 OS=Rattus norvegicus OX=10116 GN=Cmtr1 PE=1 SV=1
[R].RISAIEPK.[S]	A0A0G2K174 1xPhospho [S248]	A0A0G2K174	A0A0G2K174 [246-253]	0.970158	-0.298605	RISAIEPK	LIM domain 7 OS=Rattus norvegicus OX=10116 GN=Lmo7 PE=1 SV=1
[K].DGASPSESGPGSR.[Q]	Q9JKL8 1xPhospho [S971]	Q9JKL8	Q9JKL8 [968-980]	2.43	-0.297717	DGASPSESGPGSR	Activity-dependent neuroprotector homeobox protein OS=Rattus norvegicus OX=10116 GN=Adnp PE=1 SV=2
[R].SYSPYDYQLHPAASNQSFRPK.[S]	F1LN42 1xPhospho [Y/S]	F1LN42	F1LN42 [969-989]	2.23946	-0.297124	SYSPYDYQLHPAASNQSFRPK	Tensin 1 OS=Rattus norvegicus OX=10116 GN=Tns1 PE=1 SV=2
[K].TSLSASPFEQPSSR.[E]	F1MAD2 1xPhospho [S]	F1MAD2	F1MAD2 [454-467]	2.28444	-0.297109	TSLSASPFEQPSSR	InaD-like protein OS=Rattus norvegicus OX=10116 GN=Patj PE=1 SV=2
[R].SMSENAVR.[Q]	A0A0G2K2M2 1xPhospho [S]	A0A0G2K2M2	A0A0G2K2M2 [155-162]	1.57236	-0.29673	SMSENAVR	Mitochondrial fission factor OS=Rattus norvegicus OX=10116 GN=LOC102556337 PE=1 SV=1
[K].RSQGSSQFR.[S]	D3ZDI7 2xPhospho [S41;S42]	D3ZDI7	D3ZDI7 [37-45]	2.50595	-0.295471	RSQGSSQFR	Serine/threonine-protein phosphatase 2A 56 kDa regulatory subunit OS=Rattus norvegicus OX=10116 GN=Ppp2r5a PE=1 SV=1
[K].RNNSISEAK.[T]	Q45QJ4 1xPhospho [S1107]	Q45QJ4	Q45QJ4 [1104-1112]	2.55532	-0.295366	RNNSISEAK	1-phosphatidylinositol 4,5-bisphosphate phosphodiesterase OS=Rattus norvegicus OX=10116 GN=Plcb3 PE=1 SV=1
[R].SAHQVAR.[Y]	A0A0G2JVG3 1xPhospho [S395]	A0A0G2JVG3	A0A0G2JVG3 [395-401]	2.71441	-0.29482	SAHQVAR	Pyruvate kinase OS=Rattus norvegicus OX=10116 GN=Pkm PE=1 SV=1
[R].RRSPSPYYSR.[YG]	P62997 2xPhospho [S264;S266]	P62997	P62997 [262-271]	2.12058	-0.293763	RRSPSPYYSR	Transformer-2 protein homolog beta OS=Rattus norvegicus OX=10116 GN=Tra2b PE=1 SV=1
[R].GDSETDLEALFNAVMNPK.[T]	Q2EJA0 1xPhospho [S46]	Q2EJA0	Q2EJA0 [44-61]	1.16948	-0.29375	GDSETDLEALFNAVMNPK	Transcriptional coactivator YAP1 OS=Rattus norvegicus OX=10116 GN=Yap1 PE=1 SV=1
[K].YFGFDDLSESEDDDDDDCQVERK.[K]	D4ADT3 2xPhospho [S467;S469]	D4ADT3	D4ADT3 [460-482]	3.11809	-0.292213	YFGFDDLSESEDDDDDDCQVERK	WAPL cohesin release factor OS=Rattus norvegicus OX=10116 GN=Wapl PE=1 SV=2
[R].RMSVGDR.[A]	F1LN42 1xPhospho [S1566]	F1LN42	F1LN42 [1564-1570]	0.844762	-0.292105	RMSVGDR	Tensin 1 OS=Rattus norvegicus OX=10116 GN=Tns1 PE=1 SV=2
[K].RVSMILQSPAFCEELESMIQEQFK.[K]	A0A0G2JSM7 1xPhospho [S59]	A0A0G2JSM7	A0A0G2JSM7 [57-80]	1.73346	-0.292057	RVSMILQSPAFCEELESMIQEQFK	Adducin 1 (Alpha), isoform CRA_b OS=Rattus norvegicus OX=10116 GN=Add1 PE=1 SV=1
[K].NGYGFVEFEDSRDADDAVYELNSK.[E]	G3V6S8 1xPhospho [S45]	G3V6S8	G3V6S8 [35-58]	2.41062	-0.29179	NGYGFVEFEDSRDADDAVYELNSK	Serine/arginine-rich splicing factor 6 OS=Rattus norvegicus OX=10116 GN=Srsf6 PE=1 SV=1
[R].STSQGSINSPVYSR.[H]	A0A0G2JW01 2xPhospho [S136;F1LWK7 2xPhospho [S497;S139];S500]	A0A0G2JW01	A0A0G2JW01 [134-147]	2.05303	-0.290753	STSQGSINSPVYSR	HP domain-containing protein OS=Rattus norvegicus OX=10116 PE=1 SV=1
[K].ASPEPEGETAGK.[M]	D4AAZ8 1xPhospho [S384]	D4AAZ8	D4AAZ8 [383-394]	3.54701	-0.290654	ASPEPEGETAGK	Interferon regulatory factor 2 binding protein 1 (Predicted) OS=Rattus norvegicus OX=10116 GN=Irf2bp1 PE=1 SV=1
[K].ESEPESPMDVDNSK.[T]	G3V8M8 1xPhospho [S297]	G3V8M8	G3V8M8 [292-305]	1.10423	-0.290402	ESEPESPMDVDNSK	Poly(ADP-ribose) glycohydrolase OS=Rattus norvegicus OX=10116 GN=Parg PE=1 SV=1
[K].KPSLVSDLPWEGASPQSPSFSGSEDSGSPK.[H]	D3ZMX6 1xPhospho [S]	D3ZMX6	D3ZMX6 [188-217]	1.91381	-0.290357	KPSLVSDLPWEGASPQSPSFSGSEDSGSPK	Syntrophin, beta 2 OS=Rattus norvegicus OX=10116 GN=Sntb2 PE=1 SV=3
[R].LSSVER.[L]	D3ZBP4 1xPhospho [S794]	D3ZBP4	D3ZBP4 [792-797]	3.21504	-0.289803	LSSVER	[F-actin]-monooxygenase MICAL1 OS=Rattus norvegicus OX=10116 GN=Mical1 PE=1 SV=1
[R].VEQALSEVASSLQSSAPK.[Q]	A0A0G2JXJ6 1xPhospho [S418]	A0A0G2JXJ6	A0A0G2JXJ6 [409-426]	1.56808	-0.289785	VEQALSEVASSLQSSAPK	Tetratricopeptide repeat domain 7B OS=Rattus norvegicus OX=10116 GN=Ttc7b PE=1 SV=1
[K].SRLSSSSSNDSGTK.[L]	A0A0G2JUA5 2xPhospho [S]	A0A0G2JUA5	A0A0G2JUA5 [5420-5433]	0.915318	-0.288124	SRLSSSSSNDSGTK	AHNAK nucleoprotein OS=Rattus norvegicus OX=10116 GN=Ahnak PE=1 SV=1
[R].NVPQEESLEDSDVDADFK.[A]	Q56R18 2xPhospho [S56;S60]	Q56R18	Q56R18 [50-67]	1.31969	-0.28804	NVPQEESLEDSDVDADFK	Importin subunit alpha OS=Rattus norvegicus OX=10116 GN=Kpna3 PE=1 SV=1
[K].NEDNRRSWASPVYTETEGTFSR.[L]	A0A0G2K174 1xPhospho [S290]	A0A0G2K174	A0A0G2K174 [284-305]	1.68842	-0.287869	NEDNRRSWASPVYTETEGTFSR	LIM domain 7 OS=Rattus norvegicus OX=10116 GN=Lmo7 PE=1 SV=1
[K].ESSPVPSPTSDRK.[A]	A0A0G2K8W9 1xPhospho [S/T]	A0A0G2K8W9	A0A0G2K8W9 [2157-2169]	3.21074	-0.287632	ESSPVPSPTSDRK	Spectrin beta chain OS=Rattus norvegicus OX=10116 GN=Sptbn1 PE=1 SV=1
[R].LVREDENDASDDEDDDEK.[R]	D4A8C8 1xPhospho [S263]	D4A8C8	D4A8C8 [254-271]	1.52227	-0.287501	LVREDENDASDDEDDDEK	PAX3 and PAX7-binding protein 1 OS=Rattus norvegicus OX=10116 GN=Paxbp1 PE=1 SV=1
[K].TDIAGETESVSDCADDVSEAPATSEQK.[I]	A0A0G2JYI0 1xPhospho [S/T]	A0A0G2JYI0	A0A0G2JYI0 [1140-1166]	3.57752	-0.286075	TDIAGETESVSDCADDVSEAPATSEQK	LPS-responsive beige-like anchor protein OS=Rattus norvegicus OX=10116 GN=Lrba PE=1 SV=1
[R].ASQGSLSPQEEVMEADLLEGLGANQDRPSK.[I]	F1M842 1xPhospho [S]	F1M842	F1M842 [1112-1141]	1.72637	-0.286072	ASQGSLSPQEEVMEADLLEGLGANQDRPSK	Tumor protein p53-binding protein 1 OS=Rattus norvegicus OX=10116 GN=Tp53bp1 PE=1 SV=3
[R].STAYPGR.[G]	G3V712 1xPhospho [S9]	G3V712	G3V712 [9-15]	1.22959	-0.285909	STAYPGR	Keratin complex 2, basic, gene 7, isoform CRA_a OS=Rattus norvegicus OX=10116 GN=Krt7 PE=1 SV=1
[R].NQSYLQLLCSLQNK.[L]	Q8VIL3 1xPhospho [Y/S]	Q8VIL3	Q8VIL3 [230-243]	0.574126	-0.28434	NQSYLQLLCSLQNK	ZW10 interactor OS=Rattus norvegicus OX=10116 GN=Zwint PE=1 SV=1
[R].TSSQYVASAIAK.[K]	A0A0G2K2Q1 1xPhospho [S/Y/T]	A0A0G2K2Q1	A0A0G2K2Q1 [945-956]	3.68778	-0.284266	TSSQYVASAIAK	Protein cordon-bleu OS=Rattus norvegicus OX=10116 GN=Cobl PE=1 SV=1
[K].EAEEESSGGEEEDEDENIEVVYSK.[T]	Q07205 2xPhospho [S387;S388]	Q07205	Q07205 [382-405]	2.33423	-0.284263	EAEEESSGGEEEDEDENIEVVYSK	Eukaryotic translation initiation factor 5 OS=Rattus norvegicus OX=10116 GN=Eif5 PE=1 SV=1
[R].GSDRTPER.[S]	D3ZHD6 1xPhospho [T628]	D3ZHD6	D3ZHD6 [624-631]	2.27136	-0.283656	GSDRTPER	RNA-binding motif protein 15B OS=Rattus norvegicus OX=10116 GN=Rbm15b PE=1 SV=2
[K].SFDHLISDTK.[A]	P97526 1xPhospho [S2524]	P97526	P97526 [2524-2533]	1.77769	-0.283103	SFDHLISDTK	Neurofibromin OS=Rattus norvegicus OX=10116 GN=Nf1 PE=1 SV=1
[R].MSVGDR.[A]	F1LN42 1xPhospho [S1566]	F1LN42	F1LN42 [1565-1570]	0.918047	-0.282962	MSVGDR	Tensin 1 OS=Rattus norvegicus OX=10116 GN=Tns1 PE=1 SV=2
[R].SFSQMMLEK.[Q]	A0A0G2JYG5 1xPhospho [S]	A0A0G2JYG5	A0A0G2JYG5 [1079-1087]	1.07257	-0.282303	SFSQMMLEK	Unconventional myosin-IXb OS=Rattus norvegicus OX=10116 GN=Myo9b PE=1 SV=1
[K].FPEFCSSPSPPVEVK.[I]	D3ZUT9 1xPhospho [S500]	D3ZUT9	D3ZUT9 [492-506]	3.24224	-0.281359	FPEFCSSPSPPVEVK	Integrator complex subunit 3 OS=Rattus norvegicus OX=10116 GN=Ints3 PE=1 SV=1
[K].DPSLSQSHNDLVFLQQPEGR.[Q]	Q6P691 1xPhospho [S]	Q6P691	Q6P691 [643-662]	2.06787	-0.281102	DPSLSQSHNDLVFLQQPEGR	C2 calcium-dependent domain-containing 2 OS=Rattus norvegicus OX=10116 GN=C2cd2 PE=1 SV=1
[K].GSETPGATPGSK.[I]	G3V7T6 1xPhospho [T/S]	G3V7T6	G3V7T6 [241-252]	1.9391	-0.279406	GSETPGATPGSK	Splicing factor 3b, subunit 1 OS=Rattus norvegicus OX=10116 GN=Sf3b1 PE=1 SV=1
[K].EKEEKESDDKPEIEDVGSDEEEEEK.[K]	P82995 2xPhospho [S252;S263]	P82995	P82995 [246-270]	0.702698	-0.279267	EKEEKESDDKPEIEDVGSDEEEEEK	Heat shock protein HSP 90-alpha OS=Rattus norvegicus OX=10116 GN=Hsp90aa1 PE=1 SV=3
[R].KPSVDNSASAPDYK.[S]	F1M155 1xPhospho [S]	F1M155	F1M155 [849-862]	1.68899	-0.278923	KPSVDNSASAPDYK	Supervillin OS=Rattus norvegicus OX=10116 GN=Svil PE=1 SV=3
[R].ALSSAGPIPIRPPIVPVK.[T]	D4A3S6 1xPhospho [S543]	D4A3S6	D4A3S6 [540-557]	1.81311	-0.278868	ALSSAGPIPIRPPIVPVK	MTSS I-BAR domain-containing 2 OS=Rattus norvegicus OX=10116 GN=Mtss2 PE=1 SV=3
[R].SMDSSDLSDGAVTLQEYLELK.[K]	Q9Z272 1xPhospho [S]	Q9Z272	Q9Z272 [419-439]	0.530877	-0.277993	SMDSSDLSDGAVTLQEYLELK	ARF GTPase-activating protein GIT1 OS=Rattus norvegicus OX=10116 GN=Git1 PE=1 SV=1
[K].SLDSDLSDGPVTVQEFMEVK.[H]	Q66H91 1xPhospho [S]	Q66H91	Q66H91 [415-434]	1.56615	-0.277975	SLDSDLSDGPVTVQEFMEVK	G protein-coupled receptor kinase interacting ArfGAP 2 OS=Rattus norvegicus OX=10116 GN=Git2 PE=1 SV=1
[K].GDYAPAPGRDSSQSSDVSLPDCK.[A]	E9PTZ9 1xPhospho [S]	E9PTZ9	E9PTZ9 [352-374]	0.138001	-0.277539	GDYAPAPGRDSSQSSDVSLPDCK	RT1 class I, locus1 OS=Rattus norvegicus OX=10116 GN=RT1-CE1 PE=3 SV=3
[K].SRLSSSSSNDSGTK.[L]	A0A0G2JUA5 1xPhospho [S]	A0A0G2JUA5	A0A0G2JUA5 [5420-5433]	0.756177	-0.27724	SRLSSSSSNDSGTK	AHNAK nucleoprotein OS=Rattus norvegicus OX=10116 GN=Ahnak PE=1 SV=1
[K].KKPSTDEQTSSAEEDVPTCGYLNVLSNSR.[W]	A0A0G2JVI5 3xPhospho [S337;S343;S344]	A0A0G2JVI5	A0A0G2JVI5 [334-362]	1.65038	-0.276698	KKPSTDEQTSSAEEDVPTCGYLNVLSNSR	Actin filament-associated protein 1 OS=Rattus norvegicus OX=10116 GN=Afap1 PE=1 SV=1
[K].GSLDYLK.[Q]	G3V7L9 1xPhospho [S261]	G3V7L9	G3V7L9 [260-266]	4.84708	-0.276626	GSLDYLK	Leucine zipper protein 1 OS=Rattus norvegicus OX=10116 GN=Luzp1 PE=1 SV=1
[R].EHLRSRSPTPESR.[S]	Q3ZB99 3xPhospho [S265;S270;T/S]	Q3ZB99	Q3ZB99 [259-271]	2.01695	-0.276517	EHLRSRSPTPESR	Tight junction protein 2 OS=Rattus norvegicus OX=10116 GN=Tjp2 PE=1 SV=1
[R].SSVLDLDSLMAEYK.[E]	A0A0G2JZ88 1xPhospho [S1174]	A0A0G2JZ88	A0A0G2JZ88 [1167-1180]	0.866078	-0.276083	SSVLDLDSLMAEYK	Similar to hypothetical protein A530094D01 OS=Rattus norvegicus OX=10116 GN=RGD1306556 PE=1 SV=1
[K].VGIFSSQSVSSPLLETVQQRTPSR.[E]	A0A0G2K2M9 2xPhospho [S1362;S1374]	A0A0G2K2M9	A0A0G2K2M9 [1352-1375]	1.39112	-0.275805	VGIFSSQSVSSPLLETVQQRTPSR	Serine/arginine repetitive matrix 2 OS=Rattus norvegicus OX=10116 GN=Srrm2 PE=1 SV=1
[K].SLTELVQQPCPTIETSK.[E]	P53565 1xPhospho [S/T]	P53565	P53565 [1053-1069]	2.57658	-0.275128	SLTELVQQPCPTIETSK	Homeobox protein cut-like 1 OS=Rattus norvegicus OX=10116 GN=Cux1 PE=1 SV=2
[K].SKSTVTLAGDSEAEDCAGDWR.[V]	D4A053 1xPhospho [T672]	D4A053	D4A053 [669-689]	2.22478	-0.274202	SKSTVTLAGDSEAEDCAGDWR	Protein Shroom2 OS=Rattus norvegicus OX=10116 GN=Shroom2 PE=1 SV=2
[K].LHSSSSVPNFLK.[F]	D4AC16 1xPhospho [S]	D4AC16	D4AC16 [697-708]	2.55024	-0.273965	LHSSSSVPNFLK	TBC1 domain family member 1 OS=Rattus norvegicus OX=10116 GN=Tbc1d1 PE=1 SV=1
[K].DETPLSTPTAR.[D]	F1M0Y6 2xPhospho [T351;S/T]	F1M0Y6	F1M0Y6 [349-359]	0.526942	-0.273384	DETPLSTPTAR	Dachshund family transcription factor 1 OS=Rattus norvegicus OX=10116 GN=Dach1 PE=4 SV=2
[R].QGDETPSTNNGSDDEK.[T]	D3ZX42 1xPhospho [S42]	D3ZX42	D3ZX42 [31-46]	1.78452	-0.273191	QGDETPSTNNGSDDEK	G protein-coupled receptor 21 (Predicted), isoform CRA_a OS=Rattus norvegicus OX=10116 GN=Rabgap1 PE=1 SV=1
[K].SLEDESQETFGPLEK.[E]	G3V8F8 1xPhospho [S]	G3V8F8	G3V8F8 [1049-1063]	1.74746	-0.272242	SLEDESQETFGPLEK	Nestin OS=Rattus norvegicus OX=10116 GN=Nes PE=1 SV=1
[R].RVSLHCLLDEFDK.[D]	D4A544 1xPhospho [S124]	D4A544	D4A544 [122-134]	1.26497	-0.271642	RVSLHCLLDEFDK	DENN domain-containing 6A OS=Rattus norvegicus OX=10116 GN=Dennd6a PE=1 SV=1
[K].LSLQHTQQNADGQEDGESERNSDGSGDPGR.[Q]	F1M9N8 3xPhospho [S183;S187;S190]	F1M9N8	F1M9N8 [166-195]	3.55981	-0.271523	LSLQHTQQNADGQEDGESERNSDGSGDPGR	Hypothetical LOC100361087 OS=Rattus norvegicus OX=10116 GN=LOC100361087 PE=1 SV=2
[R].SQSSEGVSSLSSSPSNSLETQSQSLSR.[S]	F1M8V2 1xPhospho [S]	F1M8V2	F1M8V2 [76-102]	1.08784	-0.27127	SQSSEGVSSLSSSPSNSLETQSQSLSR	Ubiquitination factor E4B OS=Rattus norvegicus OX=10116 GN=Ube4b PE=1 SV=3
[R].SLPAGDALYLSFNPPQPSR.[G]	A0A0G2K0V4 1xPhospho [S1080]	A0A0G2K0V4	A0A0G2K0V4 [1080-1098]	1.07641	-0.270388	SLPAGDALYLSFNPPQPSR	Guanine nucleotide exchange factor H1 OS=Rattus norvegicus OX=10116 GN=Arhgef2 PE=1 SV=1
[K].SRDREQDRK.[S]	D3ZFB2 1xPhospho [S367]	D3ZFB2	D3ZFB2 [367-375]	2.21217	-0.270076	SRDREQDRK	LUC7-like 3 pre-mRNA-splicing factor OS=Rattus norvegicus OX=10116 GN=Luc7l3 PE=1 SV=1
[K].LSFDSTPASSTDGR.[S]	A1A5P0 1xPhospho [S139]	A1A5P0	A1A5P0 [138-151]	1.63506	-0.269675	LSFDSTPASSTDGR	Cdc42 effector protein 1 OS=Rattus norvegicus OX=10116 GN=Cdc42ep1 PE=1 SV=1
[K].CQHLQTSTMETSRSPSPQFAPQK.[L]	D4A053 3xPhospho [S1043;S1045;S1047]	D4A053	D4A053 [1032-1054]	2.1002	-0.269495	CQHLQTSTMETSRSPSPQFAPQK	Protein Shroom2 OS=Rattus norvegicus OX=10116 GN=Shroom2 PE=1 SV=2
[R].GDDASEEGQNGSSPK.[S]	A0A0G2JSM7 1xPhospho [S465]	A0A0G2JSM7	A0A0G2JSM7 [453-467]	0.924782	-0.269098	GDDASEEGQNGSSPK	Adducin 1 (Alpha), isoform CRA_b OS=Rattus norvegicus OX=10116 GN=Add1 PE=1 SV=1
[K].ESTESSNTTIEDEDVK.[A]	P15791 3xPhospho [T365;T/S];T370	P15791	P15791 [363-378]	2.76425	-0.268919	ESTESSNTTIEDEDVK	Calcium/calmodulin-dependent protein kinase type II subunit delta OS=Rattus norvegicus OX=10116 GN=Camk2d PE=1 SV=1
[R].SQSTFQLFSEAER.[E]	F1LP26 1xPhospho [T/S]	F1LP26	F1LP26 [895-907]	1.38352	-0.268525	SQSTFQLFSEAER	Shroom family member 3 OS=Rattus norvegicus OX=10116 GN=Shroom3 PE=1 SV=3
[R].SFSLASSGNSPISQR.[R]	B5DF74 1xPhospho [S]	B5DF74	B5DF74 [183-197]	2.15142	-0.268513	SFSLASSGNSPISQR	Oxysterol-binding protein OS=Rattus norvegicus OX=10116 GN=Osbpl11 PE=1 SV=1
[R].SMSPPPK.[R]	G3V6S8 2xPhospho [S314;S316]	G3V6S8	G3V6S8 [314-320]	0.588003	-0.26797	SMSPPPK	Serine/arginine-rich splicing factor 6 OS=Rattus norvegicus OX=10116 GN=Srsf6 PE=1 SV=1
[R].TFSAGSQSSVFSDK.[V]	A0A0G2JTB7 1xPhospho [S]	A0A0G2JTB7	A0A0G2JTB7 [668-681]	1.43407	-0.267853	TFSAGSQSSVFSDK	Tyrosine-protein phosphatase non-receptor type OS=Rattus norvegicus OX=10116 GN=Ptpn21 PE=1 SV=1
[R].GGSPAPYVDTFLNAPDILPR.[H]	B5DF05 1xPhospho [S/Y]	B5DF05	B5DF05 [69-88]	1.7003	-0.267705	GGSPAPYVDTFLNAPDILPR	Ras interacting protein 1 (Predicted), isoform CRA_a OS=Rattus norvegicus OX=10116 GN=Rasip1 PE=1 SV=1
[K].NSTPSEPDSGQGPPPEEEEGEEEAAK.[E]	Q8VHK7 3xPhospho [S202;S206;T/S]	Q8VHK7	Q8VHK7 [198-223]	1.29811	-0.266591	NSTPSEPDSGQGPPPEEEEGEEEAAK	Hepatoma-derived growth factor OS=Rattus norvegicus OX=10116 GN=Hdgf PE=1 SV=2
[R].VCSSGLTDSLFILK.[E]	D3Z8F6 1xPhospho [S]	D3Z8F6	D3Z8F6 [628-641]	0.665763	-0.266161	VCSSGLTDSLFILK	DENN domain-containing 1B OS=Rattus norvegicus OX=10116 GN=Dennd1b PE=1 SV=3
[K].TSLADQEEVR.[T]	D3ZJK8 1xPhospho [S13]	D3ZJK8	D3ZJK8 [12-21]	1.33401	-0.266123	TSLADQEEVR	PhoLip_ATPase_N domain-containing protein OS=Rattus norvegicus OX=10116 PE=1 SV=3
[R].KSSVCSSLNSVNSSDSR.[S]	D3ZYM5 2xPhospho [S307;S310]	D3ZYM5	D3ZYM5 [305-321]	1.10533	-0.265281	KSSVCSSLNSVNSSDSR	MTSS I-BAR domain-containing 1 OS=Rattus norvegicus OX=10116 GN=Mtss1 PE=1 SV=2
[R].WLDESDAEMELR.[A]	D4ABI7 1xPhospho [S114]	D4ABI7	D4ABI7 [110-121]	0.537841	-0.265268	WLDESDAEMELR	Very-long-chain (3R)-3-hydroxyacyl-CoA dehydratase OS=Rattus norvegicus OX=10116 GN=Hacd3 PE=1 SV=2
[R].AGSPLCNSNLQDSEEDVEPPSYHLFR.[E]	D4AD82 1xPhospho [S]	D4AD82	D4AD82 [973-998]	1.70649	-0.265266	AGSPLCNSNLQDSEEDVEPPSYHLFR	Rho GTPase-activating protein 35 OS=Rattus norvegicus OX=10116 GN=Arhgap35 PE=1 SV=3
[K].HLEGEEDGNSDQSQTSETTGGR.[R]	Q3B7U1 3xPhospho [S191;S194;S197]	Q3B7U1	Q3B7U1 [182-203]	0.964524	-0.264541	HLEGEEDGNSDQSQTSETTGGR	MAGE family member D2 OS=Rattus norvegicus OX=10116 GN=Maged2 PE=1 SV=1
[K].SHEAEVLK.[Q]	P13668 1xPhospho [S63]	P13668	P13668 [63-70]	0.479412	-0.264032	SHEAEVLK	Stathmin OS=Rattus norvegicus OX=10116 GN=Stmn1 PE=1 SV=2
[R].QVNSTSSPSPER.[L]	D4ABC7 1xPhospho [S]	D4ABC7	D4ABC7 [17-28]	0.951527	-0.263535	QVNSTSSPSPER	Uracil phosphoribosyltransferase homolog OS=Rattus norvegicus OX=10116 GN=Uprt PE=4 SV=1
[R].FAELPEFRPEEVLPSPTLQSLATSPR.[A]	D4A853 1xPhospho [S/T]	D4A853	D4A853 [1356-1381]	0.837446	-0.262181	FAELPEFRPEEVLPSPTLQSLATSPR	Capicua transcriptional repressor OS=Rattus norvegicus OX=10116 GN=Cic PE=1 SV=2
[K].STSFMSVSPSK.[E]	F1M8Y4 1xPhospho [S265]	F1M8Y4	F1M8Y4 [258-268]	3.10124	-0.26164	STSFMSVSPSK	DEP domain-containing MTOR-interacting protein OS=Rattus norvegicus OX=10116 GN=Deptor PE=1 SV=2
[K].NYSETIEVDESDDDDSFPTSSR.[A]	G3V781 1xPhospho [S648]	G3V781	G3V781 [638-659]	0.569514	-0.261547	NYSETIEVDESDDDDSFPTSSR	Double-strand break repair protein OS=Rattus norvegicus OX=10116 GN=Mre11a PE=1 SV=1
[K].VTETEDDSDSDSDDDEDDVHVTIGDIK.[T]	A0A0G2K376 3xPhospho [S88;S/T]	A0A0G2K376	A0A0G2K376 [77-103]	1.94776	-0.261342	VTETEDDSDSDSDDDEDDVHVTIGDIK	FIP1-like 1 protein OS=Rattus norvegicus OX=10116 GN=Fip1l1 PE=1 SV=1
[R].MGSPAPLLPGDLLGGGSDSI.[-]	F1LV37 1xPhospho [S]	F1LV37	F1LV37 [1799-1818]	1.90891	-0.260662	MGSPAPLLPGDLLGGGSDSI	Trinucleotide repeat-containing adaptor 6B OS=Rattus norvegicus OX=10116 GN=Tnrc6b PE=1 SV=2
[R].RGGGSGGGDESEGEEVDED.[-]	A0A0G2JUX5 2xPhospho [S303;S309]	A0A0G2JUX5	A0A0G2JUX5 [299-317]	0.423827	-0.260358	RGGGSGGGDESEGEEVDED	Transcriptional activator protein Pur-beta OS=Rattus norvegicus OX=10116 GN=Purb PE=1 SV=1
[K].IYDGGARTEDDEQSHPTK.[Y]	Q5I0E5 2xPhospho [T247;S253]	Q5I0E5	Q5I0E5 [240-257]	0.912555	-0.260136	IYDGGARTEDDEQSHPTK	Claudin OS=Rattus norvegicus OX=10116 GN=Cldn18 PE=1 SV=1
[R].HQSFGAAVLSK.[E]	B2GUW2 1xPhospho [S109]	B2GUW2	B2GUW2 [107-117]	2.34161	-0.25895	HQSFGAAVLSK	LOC687105 protein OS=Rattus norvegicus OX=10116 GN=Arhgef16 PE=1 SV=1
[K].TQPVTFDEIQEVEEEGVSPMEEEK.[A]	A8IHN8 1xPhospho [S/T]	A8IHN8	A8IHN8 [175-198]	2.84507	-0.25872	TQPVTFDEIQEVEEEGVSPMEEEK	Uncharacterized protein C11orf96 homolog OS=Rattus norvegicus OX=10116 GN=Ag2 PE=1 SV=1
[R].RAQSLPSVPLSCATYSEALPNWVR.[N]	P0C548 1xPhospho [S]	P0C548	P0C548 [395-418]	1.76573	-0.258024	RAQSLPSVPLSCATYSEALPNWVR	Patatin-like phospholipase domain-containing protein 2 OS=Rattus norvegicus OX=10116 GN=Pnpla2 PE=1 SV=1
[R].MNSLTFK.[K]	A0A0G2K3H2 1xPhospho [S1383]	A0A0G2K3H2	A0A0G2K3H2 [1381-1387]	2.66189	-0.257144	MNSLTFK	Dedicator of cytokinesis 7 OS=Rattus norvegicus OX=10116 GN=Dock7 PE=1 SV=1
[K].TGEPDGESLDEQATSSK.[L]	B1WC33 1xPhospho [S64]	B1WC33	B1WC33 [57-73]	2.53034	-0.257012	TGEPDGESLDEQATSSK	CDC42 effector protein (Rho GTPase binding) 4 (Predicted), isoform CRA_a OS=Rattus norvegicus OX=10116 GN=Cdc42ep4 PE=1 SV=1
[R].RSQSSSQGDNPLAPGYLPPHYK.[E]	D3ZRK0 3xPhospho [S5;S7;S8]	D3ZRK0	D3ZRK0 [4-25]	3.29098	-0.256739	RSQSSSQGDNPLAPGYLPPHYK	Family with sequence similarity 83, member H OS=Rattus norvegicus OX=10116 GN=Fam83h PE=1 SV=1
[K].APVVLQPEQIVSEEETPPPLLTK.[E]	E9PST5 1xPhospho [T415]	E9PST5	E9PST5 [400-422]	2.83201	-0.256606	APVVLQPEQIVSEEETPPPLLTK	Apoptotic chromatin condensation inducer 1 OS=Rattus norvegicus OX=10116 GN=Acin1 PE=1 SV=1
[K].HRSPTPK.[S]	A0A0G2K2M9 2xPhospho [S231;T233]	A0A0G2K2M9	A0A0G2K2M9 [229-235]	3.30647	-0.256026	HRSPTPK	Serine/arginine repetitive matrix 2 OS=Rattus norvegicus OX=10116 GN=Srrm2 PE=1 SV=1
[R].RWSDQLSLDEK.[D]	A0A0G2K9M4 2xPhospho [S3317;S3321]	A0A0G2K9M4	A0A0G2K9M4 [3315-3325]	0.95794	-0.255958	RWSDQLSLDEK	WD repeat and FYVE domain-containing 3 OS=Rattus norvegicus OX=10116 GN=Wdfy3 PE=1 SV=1
[R].NLPSSMFVSSDDASRSPASEEGK.[S]	B2RYJ2 1xPhospho [S]	B2RYJ2	B2RYJ2 [471-493]	0.967928	-0.2556	NLPSSMFVSSDDASRSPASEEGK	Debranching RNA lariats 1 OS=Rattus norvegicus OX=10116 GN=Dbr1 PE=1 SV=1
[R].RSQSRSPDQR.[S]	A0A0G2K2P5 2xPhospho [S313;S315]	A0A0G2K2P5	A0A0G2K2P5 [310-319]	2.29769	-0.254512	RSQSRSPDQR	Tight junction protein ZO-1 OS=Rattus norvegicus OX=10116 GN=Tjp1 PE=1 SV=1
[R].SKSDATASISLSSNLK.[R]	A0A0G2JYH1 1xPhospho [S]	A0A0G2JYH1	A0A0G2JYH1 [300-315]	0.936492	-0.254351	SKSDATASISLSSNLK	Phosphatidylinositol 4-kinase beta OS=Rattus norvegicus OX=10116 GN=Pi4kb PE=1 SV=1
[K].DGSFEGLTVK.[K]	A0A0G2JX01 1xPhospho [S648]	A0A0G2JX01	A0A0G2JX01 [646-655]	0.732008	-0.254104	DGSFEGLTVK	Tetratricopeptide repeat domain 7A OS=Rattus norvegicus OX=10116 GN=Ttc7a PE=1 SV=1
[R].ELFDDPSYVNIQNLDK.[A]	G3V8S2 1xPhospho [S/Y]	G3V8S2	G3V8S2 [416-431]	2.84999	-0.252981	ELFDDPSYVNIQNLDK	SHC-transforming protein 1 OS=Rattus norvegicus OX=10116 GN=Shc1 PE=1 SV=1
[R].ASPALGSGPDGSGDSLEMSSLDR.[A]	Q75Q39 1xPhospho [S94]	Q75Q39	Q75Q39 [93-115]	3.28668	-0.252778	ASPALGSGPDGSGDSLEMSSLDR	Mitochondrial import receptor subunit TOM70 OS=Rattus norvegicus OX=10116 GN=Tomm70 PE=1 SV=1
[K].SVIGTPEFMAPEMYEEK.[Y]	A0A0G2K3A0 1xPhospho [S/T]	A0A0G2K3A0	A0A0G2K3A0 [382-398]	1.35877	-0.252055	SVIGTPEFMAPEMYEEK	Non-specific serine/threonine protein kinase OS=Rattus norvegicus OX=10116 GN=Wnk1 PE=1 SV=1
[K].KGDTDHSRSPSR.[S]	G3V798 1xPhospho [S]	G3V798	G3V798 [392-403]	1.28438	-0.251719	KGDTDHSRSPSR	Serine and arginine-rich-splicing factor 4 OS=Rattus norvegicus OX=10116 GN=Srsf4 PE=1 SV=1
[K].EVDDILGEGSDDSESEK.[K]	A0A0G2K0J7 2xPhospho [S930;S933]	A0A0G2K0J7	A0A0G2K0J7 [921-937]	2.00905	-0.251569	EVDDILGEGSDDSESEK	Protein-serine/threonine phosphatase OS=Rattus norvegicus OX=10116 GN=Ctdp1 PE=1 SV=1
[R].SSSPVGLAK.[W]	D4ACF1 1xPhospho [S]	D4ACF1	D4ACF1 [949-957]	2.51612	-0.251195	SSSPVGLAK	Eukaryotic translation initiation factor 4E nuclear import factor 1 OS=Rattus norvegicus OX=10116 GN=Eif4enif1 PE=1 SV=1
[K].DAVAVAPPPSPSLPAK.[A]	A0A0G2K9W7 1xPhospho [S4624]	A0A0G2K9W7	A0A0G2K9W7 [4615-4630]	1.14443	-0.250767	DAVAVAPPPSPSLPAK	Low-density lipoprotein receptor-related protein 2 OS=Rattus norvegicus OX=10116 GN=Lrp2 PE=1 SV=1
[K].GVENPAFVPSSPDTPR.[R]	F1LRH8 1xPhospho [S]	F1LRH8	F1LRH8 [6-21]	1.52448	-0.250096	GVENPAFVPSSPDTPR	Solute carrier organic anion transporter family member OS=Rattus norvegicus OX=10116 GN=Slco4c1 PE=1 SV=2
[R].RENSSDSPK.[E]	A0A0G2K9I2 1xPhospho [S]	A0A0G2K9I2	A0A0G2K9I2 [450-458]	2.56323	-0.24917	RENSSDSPK	Rho GTPase-activating protein 7 OS=Rattus norvegicus OX=10116 GN=Dlc1 PE=1 SV=1
[R].RNSTATAMVTEQK.[T]	F1M037 1xPhospho [T664]	F1M037	F1M037 [661-673]	1.37816	-0.248287	RNSTATAMVTEQK	Similar to RIKEN cDNA 4931406P16 OS=Rattus norvegicus OX=10116 GN=RGD1308428 PE=1 SV=3
[K].AEAAGDGSSVK.[G]	D3ZJD2 1xPhospho [S]	D3ZJD2	D3ZJD2 [54-64]	1.20291	-0.248253	AEAAGDGSSVK	ATPase family, AAA domain-containing 2 OS=Rattus norvegicus OX=10116 GN=Atad2 PE=1 SV=2
[R].AVLGADAEVSLSDGVSTSSLQK.[S]	A0A0G2K781 2xPhospho [S471;D3ZJW3 2xPhospho [S389;S/T]	D3ZJW3	D3ZJW3 [371-392]	1.57822	-0.247933	AVLGADAEVSLSDGVSTSSLQK	PPFIA-binding protein 1 OS=Rattus norvegicus OX=10116 GN=Ppfibp1 PE=1 SV=1
[R].GRSECDSSPEPK.[A]	A0A0G2K2M9 3xPhospho [S1437;S1441;S1442]	A0A0G2K2M9	A0A0G2K2M9 [1435-1446]	1.4786	-0.247557	GRSECDSSPEPK	Serine/arginine repetitive matrix 2 OS=Rattus norvegicus OX=10116 GN=Srrm2 PE=1 SV=1
[K].ILLVDSPGMGDGEDEQQEEGTSK.[Q]	D3ZD80 1xPhospho [S607]	D3ZD80	D3ZD80 [602-624]	2.70209	-0.247058	ILLVDSPGMGDGEDEQQEEGTSK	General transcription factor IIIC subunit 4 OS=Rattus norvegicus OX=10116 GN=Gtf3c4 PE=1 SV=1
[K].SQMEEVQDELFQR.[L]	F1M3L7 1xPhospho [S685]	F1M3L7	F1M3L7 [685-697]	1.66173	-0.24703	SQMEEVQDELFQR	Epidermal growth factor receptor kinase substrate 8 OS=Rattus norvegicus OX=10116 GN=Eps8 PE=1 SV=2
[R].RASPSPPPK.[R]	A0A0G2K4F6 2xPhospho [S644;B2RYB3 2xPhospho [S630;S632];S646]	A0A0G2K4F6	A0A0G2K4F6 [642-650]	0.550531	-0.246528	RASPSPPPK	Serine and arginine repetitive matrix 1 OS=Rattus norvegicus OX=10116 GN=Srrm1 PE=1 SV=1
[K].TTSTSNPSSPAPDWYK.[D]	A0A0G2JXZ3 2xPhospho [S1978;S]	A0A0G2JXZ3	A0A0G2JXZ3 [1971-1986]	3.2927	-0.246337	TTSTSNPSSPAPDWYK	ATP-dependent helicase ATRX OS=Rattus norvegicus OX=10116 GN=Atrx PE=1 SV=1
[R].SRESLNVDVVK.[Y]	P37285 2xPhospho [S521;S524]	P37285	P37285 [521-531]	0.769177	-0.246158	SRESLNVDVVK	Kinesin light chain 1 OS=Rattus norvegicus OX=10116 GN=Klc1 PE=1 SV=2
[K].KADEPLDLEVDMASEDSDQPIK.[K]	Q5PQN4 2xPhospho [S283;S286]	Q5PQN4	Q5PQN4 [270-291]	2.34005	-0.24593	KADEPLDLEVDMASEDSDQPIK	Nuclear protein MDM1 OS=Rattus norvegicus OX=10116 GN=Mdm1 PE=1 SV=2
[K].AVEEQGDDQDSEKSKPAGSDGERR.[G]	D4ABT8 3xPhospho [S183;S186;S191]	D4ABT8	D4ABT8 [173-196]	0.775687	-0.245276	AVEEQGDDQDSEKSKPAGSDGERR	Heterogeneous nuclear ribonucleoprotein U-like 2 OS=Rattus norvegicus OX=10116 GN=Hnrnpul2 PE=1 SV=1
[K].GSDTALYSQVQK.[S]	Q4QQV2 1xPhospho [Y448]	Q4QQV2	Q4QQV2 [442-453]	0.830204	-0.245106	GSDTALYSQVQK	Docking protein 1 OS=Rattus norvegicus OX=10116 GN=Dok1 PE=2 SV=1
[R].TVSETSLSPTPTLPEAAQRPEEPLPDSMR.[Y]	D4A1Z8 2xPhospho [S/T]	D4A1Z8	D4A1Z8 [214-242]	1.69653	-0.245077	TVSETSLSPTPTLPEAAQRPEEPLPDSMR	RCG42648, isoform CRA_a OS=Rattus norvegicus OX=10116 GN=Radil PE=1 SV=2
[R].LSPSLLATALEGPYPVEEICLPR.[A]	D3ZWS0 1xPhospho [S]	D3ZWS0	D3ZWS0 [971-993]	0.657673	-0.245008	LSPSLLATALEGPYPVEEICLPR	Scribble planar cell polarity protein OS=Rattus norvegicus OX=10116 GN=Scrib PE=1 SV=1
[R].KSSVEGLEPAENK.[C]	B2RYW7 1xPhospho [S]	B2RYW7	B2RYW7 [43-55]	2.53332	-0.244964	KSSVEGLEPAENK	Signal recognition particle 14 kDa protein OS=Rattus norvegicus OX=10116 GN=Srp14 PE=1 SV=1
[R].SRLSLQENQLPK.[-]	A0A0G2K1A8 1xPhospho [S]	A0A0G2K1A8	A0A0G2K1A8 [374-385]	3.39255	-0.244846	SRLSLQENQLPK	Pleckstrin homology domain-containing A1 OS=Rattus norvegicus OX=10116 GN=Plekha1 PE=4 SV=1
[R].MSDSPTPCSGSSFEDTEALVNATAK.[L]	A0A0G2K598 1xPhospho [S/T]	A0A0G2K598	A0A0G2K598 [2494-2518]	2.22875	-0.24438	MSDSPTPCSGSSFEDTEALVNATAK	Transforming, acidic coiled-coil-containing protein 2 OS=Rattus norvegicus OX=10116 GN=Tacc2 PE=1 SV=1
[R].WLSTCFSDMDTDEESEQLR.[G]	D4AAN8 2xPhospho [T998;T1005]	D4AAN8	D4AAN8 [995-1013]	1.89534	-0.244365	WLSTCFSDMDTDEESEQLR	DNA helicase B OS=Rattus norvegicus OX=10116 GN=Helb PE=1 SV=3
[R].RGSSPGSLEIPK.[D]	O55007 2xPhospho [S860;S]	O55007	O55007 [857-868]	1.85738	-0.244294	RGSSPGSLEIPK	Ral GTPase-activating protein subunit alpha-1 OS=Rattus norvegicus OX=10116 GN=Ralgapa1 PE=1 SV=2
[R].NGTPNSSSGSGGNDQLSK.[T]	A0A0G2JYJ7 1xPhospho [T38]	A0A0G2JYJ7	A0A0G2JYJ7 [36-53]	0.91974	-0.244083	NGTPNSSSGSGGNDQLSK	RNA-binding motif, single stranded-interacting protein 2 OS=Rattus norvegicus OX=10116 GN=Rbms2 PE=1 SV=1
[R].DRPRSSSELQDEDPK.[D]	M0R3X3 1xPhospho [S]	M0R3X3	M0R3X3 [997-1011]	2.33083	-0.243898	DRPRSSSELQDEDPK	Rho guanine nucleotide exchange factor 10 OS=Rattus norvegicus OX=10116 GN=Arhgef10 PE=4 SV=2
[K].SVTYEELR.[N]	Q5XIG4 1xPhospho [S198]	Q5XIG4	Q5XIG4 [198-205]	1.54275	-0.243773	SVTYEELR	OCIA domain-containing protein 1 OS=Rattus norvegicus OX=10116 GN=Ociad1 PE=1 SV=1
[K].SLPVSVPVWAFK.[E]	D3ZH75 1xPhospho [S]	D3ZH75	D3ZH75 [184-195]	0.837272	-0.243451	SLPVSVPVWAFK	AKT1 substrate 1 OS=Rattus norvegicus OX=10116 GN=Akt1s1 PE=1 SV=1
[K].NSQEDSEDSEEK.[D]	A0A0G2K7X3 2xPhospho [S58;S61]	A0A0G2K7X3	A0A0G2K7X3 [53-64]	0.970385	-0.242311	NSQEDSEDSEEK	Nuclear ubiquitous casein and cyclin-dependent kinase substrate 1 OS=Rattus norvegicus OX=10116 GN=Nucks1 PE=1 SV=1
[K].SVRDEVFHTDQDDPSSSDDEGMPYTRPVK.[F]	A0A0G2JX77 2xPhospho [S477;A0A0G2K7S6 2xPhospho [S473;S474];S478]	A0A0G2K7S6	A0A0G2K7S6 [458-486]	1.20095	-0.242104	SVRDEVFHTDQDDPSSSDDEGMPYTRPVK	WD repeat-containing protein 44 OS=Rattus norvegicus OX=10116 GN=Wdr44 PE=1 SV=1
[R].HLYISSSNPDLITR.[R]	A0A0G2JTB7 1xPhospho [S]	A0A0G2JTB7	A0A0G2JTB7 [584-597]	1.30767	-0.241797	HLYISSSNPDLITR	Tyrosine-protein phosphatase non-receptor type OS=Rattus norvegicus OX=10116 GN=Ptpn21 PE=1 SV=1
[K].QVDEPPEPVYANVER.[Q]	F1LQ24 1xPhospho [Y227]	F1LQ24	F1LQ24 [218-232]	2.2922	-0.241084	QVDEPPEPVYANVER	Rho GTPase-activating protein 27 OS=Rattus norvegicus OX=10116 GN=Arhgap27 PE=1 SV=1
[K].QVVPFSSSV.[-]	Q9JKB7 1xPhospho [S453]	Q9JKB7	Q9JKB7 [446-454]	1.36156	-0.240896	QVVPFSSSV	Guanine deaminase OS=Rattus norvegicus OX=10116 GN=Gda PE=1 SV=1
[R].VSPENLVDK.[S]	A0A0G2K2B4 1xPhospho [S2095]	A0A0G2K2B4	A0A0G2K2B4 [2094-2102]	2.20449	-0.24071	VSPENLVDK	Nuclear receptor corepressor 1 OS=Rattus norvegicus OX=10116 GN=Ncor1 PE=1 SV=1
[R].SRTPPSAPSQSR.[M]	A0A0G2K2M9 2xPhospho [S2363;S2368]	A0A0G2K2M9	A0A0G2K2M9 [2363-2374]	0.921821	-0.240577	SRTPPSAPSQSR	Serine/arginine repetitive matrix 2 OS=Rattus norvegicus OX=10116 GN=Srrm2 PE=1 SV=1
[R].GSEGYLAATYPAVGQTSPR.[A]	P97526 1xPhospho [S2496]	P97526	P97526 [2480-2498]	1.21859	-0.239796	GSEGYLAATYPAVGQTSPR	Neurofibromin OS=Rattus norvegicus OX=10116 GN=Nf1 PE=1 SV=1
[R].STIGVMVTASHNPEEDNGVK.[L]	D3ZFX4 1xPhospho [S/T]	D3ZFX4	D3ZFX4 [55-74]	0.694419	-0.239129	STIGVMVTASHNPEEDNGVK	Phosphoacetylglucosamine mutase OS=Rattus norvegicus OX=10116 GN=Pgm3 PE=1 SV=1
[R].GLQLILAVLNPETNEDEEDNVVVTDTDEK.[Q]	O35821 1xPhospho [T]	O35821	O35821 [683-711]	0.95074	-0.238993	GLQLILAVLNPETNEDEEDNVVVTDTDEK	Myb-binding protein 1A OS=Rattus norvegicus OX=10116 GN=Mybbp1a PE=1 SV=2
[K].ISMPDVGLNLK.[G]	A0A0G2JUA5 1xPhospho [S1573]	A0A0G2JUA5	A0A0G2JUA5 [1572-1582]	0.853904	-0.238889	ISMPDVGLNLK	AHNAK nucleoprotein OS=Rattus norvegicus OX=10116 GN=Ahnak PE=1 SV=1
[R].SHSLDDLQGDADVGK.[D]	F1LU97 1xPhospho [S673]	F1LU97	F1LU97 [671-685]	2.58932	-0.238289	SHSLDDLQGDADVGK	SAM and SH3 domain-containing 1 OS=Rattus norvegicus OX=10116 GN=Sash1 PE=1 SV=3
[K].DRQSPPAK.[K]	A0A140TAG3 1xPhospho [S897]	A0A140TAG3	A0A140TAG3 [894-901]	2.6724	-0.237677	DRQSPPAK	Zinc finger CCCH domain-containing protein 18 OS=Rattus norvegicus OX=10116 GN=Zc3h18 PE=1 SV=1
[K].RPLFLAPDFDRWLDESDAEMELR.[A]	D4ABI7 1xPhospho [S114]	D4ABI7	D4ABI7 [99-121]	0.64373	-0.237648	RPLFLAPDFDRWLDESDAEMELR	Very-long-chain (3R)-3-hydroxyacyl-CoA dehydratase OS=Rattus norvegicus OX=10116 GN=Hacd3 PE=1 SV=2
[K].GQLSDDEK.[F]	A0A0G2K6S9 1xPhospho [S8]	A0A0G2K6S9	A0A0G2K6S9 [5-12]	0.688024	-0.237094	GQLSDDEK	Myosin-11 OS=Rattus norvegicus OX=10116 GN=Myh11 PE=1 SV=1
[K].WHASLYPASGRSSPVESLK.[K]	D4ACF1 2xPhospho [S74;S77]	D4ACF1	D4ACF1 [66-84]	1.94959	-0.236773	WHASLYPASGRSSPVESLK	Eukaryotic translation initiation factor 4E nuclear import factor 1 OS=Rattus norvegicus OX=10116 GN=Eif4enif1 PE=1 SV=1
[R].TFSAGSQSSVFSDK.[V]	A0A0G2JTB7 3xPhospho [S675;S676;S679]	A0A0G2JTB7	A0A0G2JTB7 [668-681]	1.8132	-0.2367	TFSAGSQSSVFSDK	Tyrosine-protein phosphatase non-receptor type OS=Rattus norvegicus OX=10116 GN=Ptpn21 PE=1 SV=1
[K].AEDDGGESEGDASEK.[D]	D4A997 2xPhospho [S441;S446]	D4A997	D4A997 [434-448]	1.67731	-0.236505	AEDDGGESEGDASEK	HIV TAT specific factor 1 (Predicted) OS=Rattus norvegicus OX=10116 GN=Htatsf1 PE=1 SV=2
[K].APESQEDEEERAELNQSEEAEMPENGAGGP.[-]	Q63495 1xPhospho [S376]	Q63495	Q63495 [373-402]	0.705949	-0.23649	APESQEDEEERAELNQSEEAEMPENGAGGP	Advanced glycosylation end product-specific receptor OS=Rattus norvegicus OX=10116 GN=Ager PE=1 SV=1
[K].TLLLSSDDEF.[-]	A0A0G2K0C2 1xPhospho [S410]	A0A0G2K0C2	A0A0G2K0C2 [405-414]	1.80662	-0.236436	TLLLSSDDEF	Transmembrane protein 184B OS=Rattus norvegicus OX=10116 GN=Tmem184b PE=1 SV=1
[R].RSSDPALTGLSTSVSDNNFSSEEPSRK.[N]	Q9Z340 1xPhospho [S]	Q9Z340	Q9Z340 [142-168]	1.76078	-0.235566	RSSDPALTGLSTSVSDNNFSSEEPSRK	Partitioning defective 3 homolog OS=Rattus norvegicus OX=10116 GN=Pard3 PE=1 SV=1
[R].ASGEMASAQYITAALR.[D]	Q5U2N2 1xPhospho [S]	Q5U2N2	Q5U2N2 [142-157]	1.35081	-0.234987	ASGEMASAQYITAALR	Ubiquitin carboxyl-terminal hydrolase OS=Rattus norvegicus OX=10116 GN=Usp14 PE=1 SV=1
[R].SSVQDFICVSYLQPEQQSR.[T]	A0A0G2K0G9 1xPhospho [S]	A0A0G2K0G9	A0A0G2K0G9 [871-889]	1.16174	-0.234703	SSVQDFICVSYLQPEQQSR	Ras and Rab interactor 3 OS=Rattus norvegicus OX=10116 GN=Rin3 PE=1 SV=1
[K].RTESPSESCPVK.[G]	D4ADT3 1xPhospho [S225]	D4ADT3	D4ADT3 [222-233]	2.27734	-0.234593	RTESPSESCPVK	WAPL cohesin release factor OS=Rattus norvegicus OX=10116 GN=Wapl PE=1 SV=2
[R].VLGEEGSEREFEEDSDEKEEEEDDDEEK.[E]	D4A997 2xPhospho [S631;S639]	D4A997	D4A997 [625-652]	0.590344	-0.234539	VLGEEGSEREFEEDSDEKEEEEDDDEEK	HIV TAT specific factor 1 (Predicted) OS=Rattus norvegicus OX=10116 GN=Htatsf1 PE=1 SV=2
[R].AFGESSTESDEDEEEGCGHTHCVR.[G]	Q6MFY6 3xPhospho [S75;S/T];S78	Q6MFY6	Q6MFY6 [70-93]	1.11759	-0.234289	AFGESSTESDEDEEEGCGHTHCVR	E3 ubiquitin-protein ligase PPP1R11 OS=Rattus norvegicus OX=10116 GN=Ppp1r11 PE=2 SV=2
[K].DDGDNPETIMSSGNVNSSS.[-]	P48303 1xPhospho [S]	P48303	P48303 [365-383]	1.04394	-0.233613	DDGDNPETIMSSGNVNSSS	Sphingosine 1-phosphate receptor 1 OS=Rattus norvegicus OX=10116 GN=S1pr1 PE=1 SV=1
[R].SYQNSPSSDDGVRPLPEYSTEK.[H]	D3ZRN2 2xPhospho [S1467;S]	D3ZRN2	D3ZRN2 [1461-1482]	1.01598	-0.232993	SYQNSPSSDDGVRPLPEYSTEK	Mediator of RNA polymerase II transcription subunit 1 OS=Rattus norvegicus OX=10116 GN=Med1 PE=1 SV=1
[R].AVLLTAVELLQEYDSNSDQSGSQEK.[L]	F1LU97 3xPhospho [S534;S536;S539]	F1LU97	F1LU97 [520-544]	0.812099	-0.232502	AVLLTAVELLQEYDSNSDQSGSQEK	SAM and SH3 domain-containing 1 OS=Rattus norvegicus OX=10116 GN=Sash1 PE=1 SV=3
[R].SQSTTFNPDDMSEPEFK.[R]	A0A0G2K781 1xPhospho [S/T];D3ZJW3 1xPhospho [S/T]	D3ZJW3	D3ZJW3 [518-534]	1.22746	-0.232433	SQSTTFNPDDMSEPEFK	PPFIA-binding protein 1 OS=Rattus norvegicus OX=10116 GN=Ppfibp1 PE=1 SV=1
[R].LHLESPQPSPK.[S]	Q5PQP4 1xPhospho [S137]	Q5PQP4	Q5PQP4 [133-143]	1.72853	-0.232055	LHLESPQPSPK	Cdc42 effector protein 2 OS=Rattus norvegicus OX=10116 GN=Cdc42ep2 PE=1 SV=1
[K].AAPPRPGTFTPTPSVSSQALSSPR.[L]	Q6AYD4 2xPhospho [T/S]	Q6AYD4	Q6AYD4 [327-350]	1.35366	-0.231925	AAPPRPGTFTPTPSVSSQALSSPR	Endothelial cell-selective adhesion molecule OS=Rattus norvegicus OX=10116 GN=Esam PE=1 SV=1
[R].DASPTPSTDAEYPANGSGADR.[I]	D4A3M8 1xPhospho [S/T]	D4A3M8	D4A3M8 [88-108]	1.38347	-0.231659	DASPTPSTDAEYPANGSGADR	Cytoplasmic protein OS=Rattus norvegicus OX=10116 GN=Nck2 PE=1 SV=1
[R].LGSSESLPCTAEELSR.[S]	Q5XIS9 1xPhospho [S]	Q5XIS9	Q5XIS9 [209-224]	2.10884	-0.229784	LGSSESLPCTAEELSR	Serine/threonine-protein kinase D2 OS=Rattus norvegicus OX=10116 GN=Prkd2 PE=1 SV=1
[K].RSQSVTR.[G]	B1WC33 1xPhospho [S89]	B1WC33	B1WC33 [86-92]	1.52912	-0.229348	RSQSVTR	CDC42 effector protein (Rho GTPase binding) 4 (Predicted), isoform CRA_a OS=Rattus norvegicus OX=10116 GN=Cdc42ep4 PE=1 SV=1
[K].AASADSTTEGAPTDGFTVLSTK.[S]	Q02874 2xPhospho [S/T]	Q02874	Q02874 [167-188]	0.844566	-0.228929	AASADSTTEGAPTDGFTVLSTK	Core histone macro-H2A.1 OS=Rattus norvegicus OX=10116 GN=Macroh2a1 PE=1 SV=4
[R].NSSSPPSPSSMNQR.[R]	M0R9Z5 2xPhospho [S441;S444]	M0R9Z5	M0R9Z5 [438-451]	2.57936	-0.228781	NSSSPPSPSSMNQR	Interferon regulatory factor 2-binding protein 2 OS=Rattus norvegicus OX=10116 GN=Irf2bp2 PE=1 SV=1
[K].LSYSDIYSDASDDSFSEAK.[F]	Q5U2N0 2xPhospho [S571;S574]	Q5U2N0	Q5U2N0 [561-579]	2.56969	-0.228389	LSYSDIYSDASDDSFSEAK	CTP synthase 2 OS=Rattus norvegicus OX=10116 GN=Ctps2 PE=1 SV=1
[K].RSSPVPR.[S]	A0A096MK54 1xPhospho [S1042];G3V9G5 1xPhospho [S1042]	G3V9G5	G3V9G5 [1040-1046]	3.10387	-0.228115	RSSPVPR	RCG24674, isoform CRA_b OS=Rattus norvegicus OX=10116 GN=Synm PE=1 SV=2
[K].VFEDNSNEK.[L]	D4A997 1xPhospho [S724]	D4A997	D4A997 [719-727]	2.42558	-0.227805	VFEDNSNEK	HIV TAT specific factor 1 (Predicted) OS=Rattus norvegicus OX=10116 GN=Htatsf1 PE=1 SV=2
[K].GNAEGSSDEEGK.[L]	Q8VHK7 1xPhospho [S132]	Q8VHK7	Q8VHK7 [127-138]	1.5499	-0.226937	GNAEGSSDEEGK	Hepatoma-derived growth factor OS=Rattus norvegicus OX=10116 GN=Hdgf PE=1 SV=2
[R].GGSADPVDYLTASPR.[G]	F1LW22 1xPhospho [S1088]	F1LW22	F1LW22 [1086-1100]	1.28385	-0.226645	GGSADPVDYLTASPR	Par-3 family cell polarity regulator beta OS=Rattus norvegicus OX=10116 GN=Pard3b PE=1 SV=2
[K].SGMSPEQNK.[T]	A0A0G2K2M9 1xPhospho [S1096]	A0A0G2K2M9	A0A0G2K2M9 [1096-1104]	2.30955	-0.226596	SGMSPEQNK	Serine/arginine repetitive matrix 2 OS=Rattus norvegicus OX=10116 GN=Srrm2 PE=1 SV=1
[R].SAVLLAEEAIAAPMFTNR.[R]	F1M3G7 1xPhospho [S1838]	F1M3G7	F1M3G7 [1838-1855]	1.65591	-0.22627	SAVLLAEEAIAAPMFTNR	A-kinase anchor protein 13 OS=Rattus norvegicus OX=10116 GN=Akap13 PE=1 SV=2
[K].AQPSSSEDELDSVFFK.[K]	F1LXQ7 3xPhospho [S1437;S1438;S1439]	F1LXQ7	F1LXQ7 [1434-1449]	1.17701	-0.226243	AQPSSSEDELDSVFFK	Rho GTPase-activating protein 21 OS=Rattus norvegicus OX=10116 GN=Arhgap21 PE=1 SV=3
[K].YFDSGDYNMAK.[A]	P60841 1xPhospho [S67]	P60841	P60841 [64-74]	1.68132	-0.225619	YFDSGDYNMAK	Alpha-endosulfine OS=Rattus norvegicus OX=10116 GN=Ensa PE=1 SV=1
[R].RLSESSALK.[Q]	Q8CG07 1xPhospho [S75]	Q8CG07	Q8CG07 [73-81]	2.18791	-0.224195	RLSESSALK	ATPase WRNIP1 OS=Rattus norvegicus OX=10116 GN=Wrnip1 PE=1 SV=1
[R].SLSCLSDMDGR.[S]	D3ZZ26 1xPhospho [S25]	D3ZZ26	D3ZZ26 [23-33]	0.600265	-0.22367	SLSCLSDMDGR	Protein phosphatase 1 regulatory subunit OS=Rattus norvegicus OX=10116 GN=Ppp1r3d PE=1 SV=1
[K].ASCPSPLTIGAENQR.[K]	D4AE80 1xPhospho [S]	D4AE80	D4AE80 [541-555]	1.75365	-0.222859	ASCPSPLTIGAENQR	Decapping mRNA 1A OS=Rattus norvegicus OX=10116 GN=Dcp1a PE=1 SV=1
[K].SSSLESLQTAVAEVR.[K]	F1LW22 2xPhospho [S746;S749]	F1LW22	F1LW22 [744-758]	1.6493	-0.222847	SSSLESLQTAVAEVR	Par-3 family cell polarity regulator beta OS=Rattus norvegicus OX=10116 GN=Pard3b PE=1 SV=2
[K].YTPTSPSYSPSSPEYTPTSPK.[Y]	D4A5A6 1xPhospho [S/Y]	D4A5A6	D4A5A6 [1839-1859]	2.01823	-0.222783	YTPTSPSYSPSSPEYTPTSPK	DNA-directed RNA polymerase subunit OS=Rattus norvegicus OX=10116 GN=Polr2a PE=1 SV=1
[K].DFINDDDDEEEGEEDEGSDSGDSEDDVGHK.[K]	F1LR36 3xPhospho [S73;S75;S78]	F1LR36	F1LR36 [56-85]	0.407221	-0.222237	DFINDDDDEEEGEEDEGSDSGDSEDDVGHK	Transcription elongation factor spt6 OS=Rattus norvegicus OX=10116 GN=Supt6h PE=1 SV=2
[K].DNTRPGANSPEMWSEAIK.[I]	Q641Y8 1xPhospho [S481]	Q641Y8	Q641Y8 [473-490]	3.10794	-0.221631	DNTRPGANSPEMWSEAIK	ATP-dependent RNA helicase DDX1 OS=Rattus norvegicus OX=10116 GN=Ddx1 PE=1 SV=1
[R].GPAGSPCEEGDDAEEDGTSDLRDEASSVTR.[E]	A0A140TAG3 3xPhospho [S127;S141;S148]	A0A140TAG3	A0A140TAG3 [123-152]	1.16785	-0.22152	GPAGSPCEEGDDAEEDGTSDLRDEASSVTR	Zinc finger CCCH domain-containing protein 18 OS=Rattus norvegicus OX=10116 GN=Zc3h18 PE=1 SV=1
[K].GDYTPAPGRDSSQSSDVSLPDCKA.[-]	Q6MGB8 3xPhospho [S356;S357;S360]	Q6MGB8	Q6MGB8 [343-366]	0.126983	-0.221366	GDYTPAPGRDSSQSSDVSLPDCKA	RT1 class I, A2 OS=Rattus norvegicus OX=10116 GN=RT1-A2 PE=1 SV=1
[R].VIEDNEYTAREGAK.[F]	Q07014 1xPhospho [Y397]	Q07014	Q07014 [391-404]	0.213633	-0.221359	VIEDNEYTAREGAK	Tyrosine-protein kinase Lyn OS=Rattus norvegicus OX=10116 GN=Lyn PE=1 SV=3
[K].GSDYSWSYQTPPSSPSTTMSR.[K]	D3ZYM5 2xPhospho [T293;T300]	D3ZYM5	D3ZYM5 [284-304]	1.64161	-0.22129	GSDYSWSYQTPPSSPSTTMSR	MTSS I-BAR domain-containing 1 OS=Rattus norvegicus OX=10116 GN=Mtss1 PE=1 SV=2
[K].ISSESFSSLGSDYLETSPEEEGECPLSK.[L]	Q9WVI4 1xPhospho [S]	Q9WVI4	Q9WVI4 [6-33]	0.882858	-0.221106	ISSESFSSLGSDYLETSPEEEGECPLSK	Guanylate cyclase soluble subunit alpha-2 OS=Rattus norvegicus OX=10116 GN=Gucy1a2 PE=1 SV=2
[R].SRSPSPGPR.[G]	A0A0H2UHA4 3xPhospho [S295;S297;S299]	A0A0H2UHA4	A0A0H2UHA4 [295-303]	0.37281	-0.221051	SRSPSPGPR	Mitochondria-eating protein OS=Rattus norvegicus OX=10116 GN=Spata18 PE=1 SV=1
[K].KDDSHSAEDSEDEK.[D]	A0A0G2K7X3 1xPhospho [S79]	A0A0G2K7X3	A0A0G2K7X3 [70-83]	1.83782	-0.220953	KDDSHSAEDSEDEK	Nuclear ubiquitous casein and cyclin-dependent kinase substrate 1 OS=Rattus norvegicus OX=10116 GN=Nucks1 PE=1 SV=1
[R].RSSSPAELDLK.[E]	P86411 2xPhospho [S819;S]	P86411	P86411 [817-827]	2.65272	-0.22045	RSSSPAELDLK	Ral GTPase-activating protein subunit alpha-2 OS=Rattus norvegicus OX=10116 GN=Ralgapa2 PE=1 SV=1
[R].RSSDTCGSPALPPK.[A]	D3ZDZ1 1xPhospho [S]	D3ZDZ1	D3ZDZ1 [523-536]	1.34417	-0.220083	RSSDTCGSPALPPK	Amyloid beta (A4) protein-binding, family B, member 1 interacting protein OS=Rattus norvegicus OX=10116 GN=Apbb1ip PE=1 SV=2
[K].AGSDTELAAPK.[S]	P12785 1xPhospho [S/T]	P12785	P12785 [2189-2199]	1.80782	-0.220007	AGSDTELAAPK	Fatty acid synthase OS=Rattus norvegicus OX=10116 GN=Fasn PE=1 SV=3
[R].SQSTTFNPDDMSEPEFK.[R]	A0A0G2K781 1xPhospho [S/T];D3ZJW3 1xPhospho [S/T]	D3ZJW3	D3ZJW3 [518-534]	1.1205	-0.219317	SQSTTFNPDDMSEPEFK	PPFIA-binding protein 1 OS=Rattus norvegicus OX=10116 GN=Ppfibp1 PE=1 SV=1
[K].RRSQFFEQGSSDSVAPDLPVPTLSAPSR.[W]	A0A0G2K174 1xPhospho [S]	A0A0G2K174	A0A0G2K174 [888-915]	2.11548	-0.218974	RRSQFFEQGSSDSVAPDLPVPTLSAPSR	LIM domain 7 OS=Rattus norvegicus OX=10116 GN=Lmo7 PE=1 SV=1
[K].ASTTSLSGSDSETEGK.[Q]	Q6QI79 1xPhospho [S165]	Q6QI79	Q6QI79 [157-172]	1.46968	-0.218931	ASTTSLSGSDSETEGK	Cap-specific mRNA (nucleoside-2'-O-)-methyltransferase 1 OS=Rattus norvegicus OX=10116 GN=Cmtr1 PE=1 SV=1
[R].SSSELQDEDPK.[D]	M0R3X3 1xPhospho [S]	M0R3X3	M0R3X3 [1001-1011]	1.43582	-0.218635	SSSELQDEDPK	Rho guanine nucleotide exchange factor 10 OS=Rattus norvegicus OX=10116 GN=Arhgef10 PE=4 SV=2
[K].SPSAPINWR.[R]	B5DF98 1xPhospho [S]	B5DF98	B5DF98 [355-363]	2.52533	-0.21858	SPSAPINWR	Map3k3 protein OS=Rattus norvegicus OX=10116 GN=Map3k3 PE=1 SV=1
[R].RSPPPSPTTQR.[R]	Q08877 2xPhospho [S769;S773]	Q08877	Q08877 [768-778]	1.97051	-0.21834	RSPPPSPTTQR	Dynamin-3 OS=Rattus norvegicus OX=10116 GN=Dnm3 PE=1 SV=2
[K].FLENAAADFSDEDEDEDIDGREK.[S]	G3V6L8 1xPhospho [S245]	G3V6L8	G3V6L8 [236-258]	3.86314	-0.218132	FLENAAADFSDEDEDEDIDGREK	RCG61894, isoform CRA_a OS=Rattus norvegicus OX=10116 GN=Strn PE=1 SV=1
[K].SQEMVHLVNK.[E]	F1LSA1 1xPhospho [S743]	F1LSA1	F1LSA1 [743-752]	1.00015	-0.217777	SQEMVHLVNK	CD44 antigen OS=Rattus norvegicus OX=10116 GN=Cd44 PE=1 SV=1
[R].LPELDPRGSDEENLDSETSASTESLLEER.[A]	A0A0G2JYG5 2xPhospho [S1987;S1994]	A0A0G2JYG5	A0A0G2JYG5 [1979-2007]	0.711428	-0.217277	LPELDPRGSDEENLDSETSASTESLLEER	Unconventional myosin-IXb OS=Rattus norvegicus OX=10116 GN=Myo9b PE=1 SV=1
[R].GSSDGRGSDSESDLPHRK.[L]	F1M392 2xPhospho [S231;S233]	F1M392	F1M392 [224-241]	0.864451	-0.217118	GSSDGRGSDSESDLPHRK	LIM and calponin homology domains 1 OS=Rattus norvegicus OX=10116 GN=Limch1 PE=1 SV=2
[K].LNQLESSLLEEVSDEDTLK.[G]	M0R9A9 2xPhospho [S1187;S1193]	M0R9A9	M0R9A9 [1181-1199]	1.13791	-0.216933	LNQLESSLLEEVSDEDTLK	Centrosomal protein 164 OS=Rattus norvegicus OX=10116 GN=Cep164 PE=4 SV=2
[K].RTASAPNLAETEK.[E]	D3ZJW3 1xPhospho [S460]	D3ZJW3	D3ZJW3 [457-469]	1.20692	-0.216412	RTASAPNLAETEK	PPFIA-binding protein 1 OS=Rattus norvegicus OX=10116 GN=Ppfibp1 PE=1 SV=1
[K].KCEDSALERGEEQEHSEPEEGSPR.[S]	F1M4M5 2xPhospho [S1187;S1193]	F1M4M5	F1M4M5 [1172-1195]	2.24886	-0.216129	KCEDSALERGEEQEHSEPEEGSPR	G patch domain-containing 8 OS=Rattus norvegicus OX=10116 GN=Gpatch8 PE=1 SV=3
[K].STAALEEDAQILK.[V]	A0A0G2QC21 1xPhospho [S/T];D3ZWQ8 1xPhospho [S/T]	D3ZWQ8	D3ZWQ8 [673-685]	1.33625	-0.215347	STAALEEDAQILK	Rho guanine nucleotide exchange factor 6 OS=Rattus norvegicus OX=10116 GN=Arhgef6 PE=1 SV=3
[R].GASSREGSPAR.[S]	Q5U2U8 1xPhospho [S]	Q5U2U8	Q5U2U8 [275-285]	1.03828	-0.215242	GASSREGSPAR	BAG cochaperone 3 OS=Rattus norvegicus OX=10116 GN=Bag3 PE=1 SV=1
[R].AVSSLDLLGDFK.[H]	F1LVL5 1xPhospho [S]	F1LVL5	F1LVL5 [1015-1026]	2.80934	-0.214759	AVSSLDLLGDFK	Shroom family member 4 OS=Rattus norvegicus OX=10116 GN=Shroom4 PE=1 SV=2
[K].RHSYSHIVER.[D]	E9PT59 1xPhospho [S705]	E9PT59	E9PT59 [703-712]	0.657681	-0.213129	RHSYSHIVER	Rho guanine nucleotide exchange factor 5 OS=Rattus norvegicus OX=10116 GN=Arhgef5 PE=1 SV=3
[K].EEEDKEDEEKPKIEDVGSDEEDDSGK.[D]	P34058 1xPhospho [S]	P34058	P34058 [238-263]	0.746309	-0.212712	EEEDKEDEEKPKIEDVGSDEEDDSGK	Heat shock protein HSP 90-beta OS=Rattus norvegicus OX=10116 GN=Hsp90ab1 PE=1 SV=4
[R].HGESAWNLENR.[F]	P25113 1xPhospho [S14]	P25113	P25113 [11-21]	1.85335	-0.212253	HGESAWNLENR	Phosphoglycerate mutase 1 OS=Rattus norvegicus OX=10116 GN=Pgam1 PE=1 SV=4
[K].ELSGESDELGISQDEQLSK.[S]	Q925Q9 1xPhospho [S]	Q925Q9	Q925Q9 [154-172]	1.93404	-0.211091	ELSGESDELGISQDEQLSK	SH3 domain-containing kinase-binding protein 1 OS=Rattus norvegicus OX=10116 GN=Sh3kbp1 PE=1 SV=2
[K].NSTPSEPDSGQGPPPEEEEGEEEAAK.[E]	Q8VHK7 2xPhospho [S202;S]	Q8VHK7	Q8VHK7 [198-223]	0.728702	-0.21025	NSTPSEPDSGQGPPPEEEEGEEEAAK	Hepatoma-derived growth factor OS=Rattus norvegicus OX=10116 GN=Hdgf PE=1 SV=2
[K].ELLSPLSDPDDRYPLIVK.[I]	D3ZSX2 2xPhospho [S690;S693]	D3ZSX2	D3ZSX2 [687-704]	0.582351	-0.210225	ELLSPLSDPDDRYPLIVK	AF4/FMR2 family, member 4 OS=Rattus norvegicus OX=10116 GN=Aff4 PE=1 SV=2
[K].EDEEKPKIEDVGSDEEDDSGK.[D]	P34058 1xPhospho [S255]	P34058	P34058 [243-263]	1.31614	-0.209974	EDEEKPKIEDVGSDEEDDSGK	Heat shock protein HSP 90-beta OS=Rattus norvegicus OX=10116 GN=Hsp90ab1 PE=1 SV=4
[R].AGEEDEGDVDSDWDHETSAK.[A]	F1M0U5 1xPhospho [S472]	F1M0U5	F1M0U5 [462-481]	2.08484	-0.209697	AGEEDEGDVDSDWDHETSAK	NBAS subunit of NRZ tethering complex OS=Rattus norvegicus OX=10116 GN=Nbas PE=1 SV=2
[R].SSQVPSGSEEDFVR.[L]	F1LPK1 1xPhospho [S]	F1LPK1	F1LPK1 [845-858]	2.20128	-0.209425	SSQVPSGSEEDFVR	Interleukin-6 receptor subunit beta OS=Rattus norvegicus OX=10116 GN=Il6st PE=1 SV=3
[R].SNSGRELTDEEILASVMIK.[N]	A0A0G2JX77 1xPhospho [S/T];A0A0G2K7S6 1xPhospho [S/T]	A0A0G2K7S6	A0A0G2K7S6 [344-362]	2.58812	-0.20928	SNSGRELTDEEILASVMIK	WD repeat-containing protein 44 OS=Rattus norvegicus OX=10116 GN=Wdr44 PE=1 SV=1
[K].ALAEEASEDEIPSDVDLNDPYFAEEVK.[K]	Q76MT4 2xPhospho [S648;S654]	Q76MT4	Q76MT4 [642-668]	1.54151	-0.209015	ALAEEASEDEIPSDVDLNDPYFAEEVK	ESF1 homolog OS=Rattus norvegicus OX=10116 GN=Esf1 PE=1 SV=1
[K].EAEDSDSDDNIK.[R]	A0A0G2JWE3 2xPhospho [S457;S459]	A0A0G2JWE3	A0A0G2JWE3 [453-464]	2.19792	-0.208666	EAEDSDSDDNIK	Protein IWS1 homolog OS=Rattus norvegicus OX=10116 GN=Iws1 PE=1 SV=1
[R].SVSSIPVPQDVVDTHPASGK.[D]	A0A0G2K9U6 1xPhospho [S]	A0A0G2K9U6	A0A0G2K9U6 [303-322]	1.71952	-0.208616	SVSSIPVPQDVVDTHPASGK	Autophagy-related 16-like 1 OS=Rattus norvegicus OX=10116 GN=Atg16l1 PE=1 SV=1
[R].TDGDWDDQEVLDYFSDK.[E]	B1WC16 1xPhospho [S385]	B1WC16	B1WC16 [371-387]	0.763673	-0.20843	TDGDWDDQEVLDYFSDK	BCL2-associated transcription factor 1, isoform CRA_a OS=Rattus norvegicus OX=10116 GN=Bclaf1 PE=1 SV=1
[K].VGIFSSQSVSSPLLETVQQR.[T]	A0A0G2K2M9 1xPhospho [S1362]	A0A0G2K2M9	A0A0G2K2M9 [1352-1371]	1.30714	-0.20832	VGIFSSQSVSSPLLETVQQR	Serine/arginine repetitive matrix 2 OS=Rattus norvegicus OX=10116 GN=Srrm2 PE=1 SV=1
[K].ISMPDVSLNLK.[G]	A0A0G2JUA5 1xPhospho [S1447]	A0A0G2JUA5	A0A0G2JUA5 [1446-1456]	0.904665	-0.208109	ISMPDVSLNLK	AHNAK nucleoprotein OS=Rattus norvegicus OX=10116 GN=Ahnak PE=1 SV=1
[R].NSSSPVSPASVPGQR.[R]	Q5EIC4 2xPhospho [S646;S649]	Q5EIC4	Q5EIC4 [643-657]	0.648131	-0.207483	NSSSPVSPASVPGQR	Probable E3 ubiquitin-protein ligase IRF2BPL OS=Rattus norvegicus OX=10116 GN=Irf2bpl PE=1 SV=1
[K].RVSVELTNSLFK.[H]	Q6P0K8 1xPhospho [S665]	Q6P0K8	Q6P0K8 [663-674]	2.21567	-0.207326	RVSVELTNSLFK	Junction plakoglobin OS=Rattus norvegicus OX=10116 GN=Jup PE=1 SV=1
[K].VGIFSSQSVSSPLLETVQQR.[T]	A0A0G2K2M9 2xPhospho [S1359;S1361]	A0A0G2K2M9	A0A0G2K2M9 [1352-1371]	1.55621	-0.207184	VGIFSSQSVSSPLLETVQQR	Serine/arginine repetitive matrix 2 OS=Rattus norvegicus OX=10116 GN=Srrm2 PE=1 SV=1
[R].SADNLSCPSPLNVMEPVTELMR.[E]	D3ZLC3 2xPhospho [S1059;S1062]	D3ZLC3	D3ZLC3 [1054-1075]	1.05388	-0.20624	SADNLSCPSPLNVMEPVTELMR	ITPR-interacting domain-containing 2 OS=Rattus norvegicus OX=10116 GN=Itprid2 PE=1 SV=1
[R].SGSISNYR.[S]	P54645 1xPhospho [S]	P54645	P54645 [494-501]	1.88832	-0.205688	SGSISNYR	5'-AMP-activated protein kinase catalytic subunit alpha-1 OS=Rattus norvegicus OX=10116 GN=Prkaa1 PE=1 SV=2
[R].GSVSDEEMMELR.[E]	A0A0G2K014 1xPhospho [S23]	A0A0G2K014	A0A0G2K014 [22-33]	1.95296	-0.205321	GSVSDEEMMELR	Lymphocyte cytosolic protein 1 OS=Rattus norvegicus OX=10116 GN=Lcp1 PE=1 SV=1
[R].KRSEDSDEEEPCAISGK.[W]	A0A0G2K9I2 2xPhospho [S120;S123]	A0A0G2K9I2	A0A0G2K9I2 [118-134]	1.60724	-0.205096	KRSEDSDEEEPCAISGK	Rho GTPase-activating protein 7 OS=Rattus norvegicus OX=10116 GN=Dlc1 PE=1 SV=1
[K].TESGYGSESSLRR.[H]	D4ACN6 2xPhospho [S125;S]	D4ACN6	D4ACN6 [117-129]	1.60785	-0.204759	TESGYGSESSLRR	Ceramide transfer protein OS=Rattus norvegicus OX=10116 GN=Cert1 PE=1 SV=2
[K].NSSRDSGRGDSVSDNGSEAVR.[S]	Q9JID1 1xPhospho [S]	Q9JID1	Q9JID1 [66-86]	1.49783	-0.20438	NSSRDSGRGDSVSDNGSEAVR	Programmed cell death protein 4 OS=Rattus norvegicus OX=10116 GN=Pdcd4 PE=1 SV=2
[R].SGAASMPSSPK.[Q]	D4A779 1xPhospho [S203]	D4A779	D4A779 [195-205]	1.17679	-0.203741	SGAASMPSSPK	Pleckstrin homology-like domain, family B, member 2 OS=Rattus norvegicus OX=10116 GN=Phldb2 PE=1 SV=3
[R].SILDDSFK.[L]	Q920H8 2xPhospho [S1144;S1149]	Q920H8	Q920H8 [1144-1151]	0.346149	-0.203334	SILDDSFK	Hephaestin OS=Rattus norvegicus OX=10116 GN=Heph PE=1 SV=1
[R].RGTQPGRHSVTGYGDCAAGAR.[Y]	Q5U2Z2 1xPhospho [S273]	Q5U2Z2	Q5U2Z2 [265-285]	1.16333	-0.202666	RGTQPGRHSVTGYGDCAAGAR	LIM domain-containing protein ajuba OS=Rattus norvegicus OX=10116 GN=Ajuba PE=1 SV=1
[K].LLDPEDISVDHPDEK.[S]	A0A0G2K8W9 1xPhospho [S257]	A0A0G2K8W9	A0A0G2K8W9 [250-264]	1.87893	-0.202459	LLDPEDISVDHPDEK	Spectrin beta chain OS=Rattus norvegicus OX=10116 GN=Sptbn1 PE=1 SV=1
[R].LNTSDFQK.[L]	D3ZH75 1xPhospho [T247]	D3ZH75	D3ZH75 [245-252]	0.951164	-0.202305	LNTSDFQK	AKT1 substrate 1 OS=Rattus norvegicus OX=10116 GN=Akt1s1 PE=1 SV=1
[R].GGSFSGALTVTDGLLGGNEK.[I]	Q63279 1xPhospho [S/T]	Q63279	Q63279 [65-84]	0.73211	-0.202174	GGSFSGALTVTDGLLGGNEK	Keratin, type I cytoskeletal 19 OS=Rattus norvegicus OX=10116 GN=Krt19 PE=1 SV=2
[K].KDDSHSAEDSEDEK.[D]	A0A0G2K7X3 2xPhospho [S75;S79]	A0A0G2K7X3	A0A0G2K7X3 [70-83]	0.932072	-0.201982	KDDSHSAEDSEDEK	Nuclear ubiquitous casein and cyclin-dependent kinase substrate 1 OS=Rattus norvegicus OX=10116 GN=Nucks1 PE=1 SV=1
[K].VEEVDRSCDSDEDYETSGR.[C]	A0A0G2K246 1xPhospho [S891]	A0A0G2K246	A0A0G2K246 [882-900]	1.26049	-0.201809	VEEVDRSCDSDEDYETSGR	Pleckstrin homology, MyTH4 and FERM domain-containing H2 OS=Rattus norvegicus OX=10116 GN=Plekhh2 PE=1 SV=1
[R].VQSQEEIHSDEEDQASEPK.[S]	A0A140TAG3 2xPhospho [S99;S106]	A0A140TAG3	A0A140TAG3 [91-109]	0.830486	-0.201572	VQSQEEIHSDEEDQASEPK	Zinc finger CCCH domain-containing protein 18 OS=Rattus norvegicus OX=10116 GN=Zc3h18 PE=1 SV=1
[K].RDSFIGTPYWMAPEVVLCETMK.[D]	H9KVF6 1xPhospho [T/Y/S]	H9KVF6	H9KVF6 [189-210]	0.957491	-0.201305	RDSFIGTPYWMAPEVVLCETMK	Non-specific serine/threonine protein kinase OS=Rattus norvegicus OX=10116 GN=Stk10 PE=1 SV=3
[R].SQSFAGVLGSQER.[G]	A0A0G2JVR9 1xPhospho [S]	A0A0G2JVR9	A0A0G2JVR9 [34-46]	1.64864	-0.201045	SQSFAGVLGSQER	Rho family-interacting cell polarization regulator 1 OS=Rattus norvegicus OX=10116 GN=Ripor1 PE=1 SV=1
[K].DAPTSPASVASSSSTPSSK.[T]	Q9JIT3 1xPhospho [S/T]	Q9JIT3	Q9JIT3 [282-300]	1.19713	-0.200512	DAPTSPASVASSSSTPSSK	Transducin-like enhancer protein 3 OS=Rattus norvegicus OX=10116 GN=Tle3 PE=1 SV=1
[R].RQSSSYDDPWK.[I]	A0A0G2JZY3 1xPhospho [S]	A0A0G2JZY3	A0A0G2JZY3 [218-228]	2.69504	-0.200458	RQSSSYDDPWK	RALBP1-associated Eps domain-containing 1 OS=Rattus norvegicus OX=10116 GN=Reps1 PE=1 SV=1
[K].GPASDSEAEDASR.[H]	A0A0G2JWE3 2xPhospho [S261;S263]	A0A0G2JWE3	A0A0G2JWE3 [258-270]	1.82385	-0.200411	GPASDSEAEDASR	Protein IWS1 homolog OS=Rattus norvegicus OX=10116 GN=Iws1 PE=1 SV=1
[K].ASVDSETESSPGVNETAAASGQR.[L]	Q5U2U7 3xPhospho [S11;S15;S16]	Q5U2U7	Q5U2U7 [7-29]	0.963399	-0.199184	ASVDSETESSPGVNETAAASGQR	mRNA cap guanine-N7 methyltransferase OS=Rattus norvegicus OX=10116 GN=Rnmt PE=1 SV=1
[K].SPSNTGEYTSLYNK.[V]	A0A0G2JZI2 1xPhospho [T820]	A0A0G2JZI2	A0A0G2JZI2 [816-829]	1.3264	-0.199066	SPSNTGEYTSLYNK	Glutamyl-tRNA synthetase OS=Rattus norvegicus OX=10116 GN=Eprs PE=1 SV=1
[K].FLENAAADFSDEDEDEDIDGR.[E]	G3V6L8 1xPhospho [S245]	G3V6L8	G3V6L8 [236-256]	2.22098	-0.198983	FLENAAADFSDEDEDEDIDGR	RCG61894, isoform CRA_a OS=Rattus norvegicus OX=10116 GN=Strn PE=1 SV=1
[K].EADSEKESEKSDGDPIVDPEK.[D]	D4A510 3xPhospho [S837;S841;S844]	D4A510	D4A510 [834-854]	0.49805	-0.19875	EADSEKESEKSDGDPIVDPEK	SWI/SNF-related, matrix-associated, actin-dependent regulator of chromatin, subfamily c, member 2 OS=Rattus norvegicus OX=10116 GN=Smarcc2 PE=1 SV=3
[R].TEDHRQSGGSR.[S]	D4AC12 1xPhospho [S473]	D4AC12	D4AC12 [467-477]	1.20218	-0.198594	TEDHRQSGGSR	Ankyrin repeat and SAM domain containing 1 (Predicted) OS=Rattus norvegicus OX=10116 GN=Anks1a PE=1 SV=1
[R].SQSLPNSLDYAQTSER.[G]	Q66H15 1xPhospho [S]	Q66H15	Q66H15 [44-59]	1.71328	-0.198589	SQSLPNSLDYAQTSER	Regulator of microtubule dynamics protein 3 OS=Rattus norvegicus OX=10116 GN=Rmdn3 PE=1 SV=1
[R].AGGAGEGSDDDTSLT.[-]	A0A0G2KB11 1xPhospho [S356]	A0A0G2KB11	A0A0G2KB11 [349-363]	1.02839	-0.197635	AGGAGEGSDDDTSLT	StAR-related lipid transfer domain-containing 10 OS=Rattus norvegicus OX=10116 GN=Stard10 PE=1 SV=1
[K].SMDLGIADETK.[L]	Q9Z340 1xPhospho [S852]	Q9Z340	Q9Z340 [852-862]	1.44213	-0.197554	SMDLGIADETK	Partitioning defective 3 homolog OS=Rattus norvegicus OX=10116 GN=Pard3 PE=1 SV=1
[R].FGTEEAGDGASDLDEDEDLQIQVA.[-]	D3ZSR7 1xPhospho [S536]	D3ZSR7	D3ZSR7 [526-549]	0.892948	-0.19747	FGTEEAGDGASDLDEDEDLQIQVA	Coiled-coil domain-containing 102A OS=Rattus norvegicus OX=10116 GN=Ccdc102a PE=1 SV=3
[K].QQAPLPAPPNDSDNDEEAPASSLK.[D]	G3V917 1xPhospho [S1429]	G3V917	G3V917 [1418-1441]	2.56747	-0.197351	QQAPLPAPPNDSDNDEEAPASSLK	Protein TANC1 OS=Rattus norvegicus OX=10116 GN=Tanc1 PE=1 SV=3
[K].ISMPDVDFNLK.[G]	A0A0G2JUA5 1xPhospho [S1976]	A0A0G2JUA5	A0A0G2JUA5 [1975-1985]	0.526709	-0.197276	ISMPDVDFNLK	AHNAK nucleoprotein OS=Rattus norvegicus OX=10116 GN=Ahnak PE=1 SV=1
[K].SRLSSSSSNDSGTK.[L]	A0A0G2JUA5 3xPhospho [S5423;S5424;S5425]	A0A0G2JUA5	A0A0G2JUA5 [5420-5433]	0.769191	-0.197149	SRLSSSSSNDSGTK	AHNAK nucleoprotein OS=Rattus norvegicus OX=10116 GN=Ahnak PE=1 SV=1
[K].RVPSPTPVPK.[E]	A0A0G2K2M9 1xPhospho [S2538]	A0A0G2K2M9	A0A0G2K2M9 [2535-2544]	4.73102	-0.196891	RVPSPTPVPK	Serine/arginine repetitive matrix 2 OS=Rattus norvegicus OX=10116 GN=Srrm2 PE=1 SV=1
[R].LHLESPQPSPK.[S]	Q5PQP4 2xPhospho [S137;S141]	Q5PQP4	Q5PQP4 [133-143]	1.00533	-0.196772	LHLESPQPSPK	Cdc42 effector protein 2 OS=Rattus norvegicus OX=10116 GN=Cdc42ep2 PE=1 SV=1
[R].GFQFVSSSLPDICYR.[C]	P62634 1xPhospho [S47]	P62634	P62634 [42-56]	0.431155	-0.196694	GFQFVSSSLPDICYR	Cellular nucleic acid-binding protein OS=Rattus norvegicus OX=10116 GN=Cnbp PE=2 SV=1
[R].NLPSSMFVSSDDASRSPASEEGK.[S]	B2RYJ2 3xPhospho [S484;S486;S489]	B2RYJ2	B2RYJ2 [471-493]	0.467555	-0.196625	NLPSSMFVSSDDASRSPASEEGK	Debranching RNA lariats 1 OS=Rattus norvegicus OX=10116 GN=Dbr1 PE=1 SV=1
[R].TTQSLQDFPVADSEEEAEEEFQK.[E]	Q5U2Y6 1xPhospho [S210]	Q5U2Y6	Q5U2Y6 [198-220]	1.54527	-0.196621	TTQSLQDFPVADSEEEAEEEFQK	Tuftelin-interacting protein 11 OS=Rattus norvegicus OX=10116 GN=Tfip11 PE=1 SV=1
[R].RGSGDTSISMDTEASIR.[E]	Q66HF9 1xPhospho [S88]	Q66HF9	Q66HF9 [86-102]	1.62279	-0.196221	RGSGDTSISMDTEASIR	Leucine-rich repeat flightless-interacting protein 1 OS=Rattus norvegicus OX=10116 GN=Lrrfip1 PE=1 SV=1
[R].VESEESGDEEGK.[K]	Q5HZV9 2xPhospho [S24;S27]	Q5HZV9	Q5HZV9 [22-33]	0.703505	-0.195679	VESEESGDEEGK	Protein phosphatase 1 regulatory subunit 7 OS=Rattus norvegicus OX=10116 GN=Ppp1r7 PE=1 SV=1
[K].SASLSNLHSLDR.[S]	Q8K4I6 1xPhospho [S20]	Q8K4I6	Q8K4I6 [18-29]	0.749872	-0.195521	SASLSNLHSLDR	Protein chibby homolog 1 OS=Rattus norvegicus OX=10116 GN=Cby1 PE=1 SV=1
[K].KCDHESSPGTDEDK.[S]	G3V6Y9 3xPhospho [S742;S743;T746]	G3V6Y9	G3V6Y9 [737-750]	0.828372	-0.195384	KCDHESSPGTDEDK	Peptidyl-prolyl cis-trans isomerase G OS=Rattus norvegicus OX=10116 GN=Ppig PE=1 SV=1
[R].MSGFIYQGK.[L]	A0A0G2QC21 1xPhospho [S497]	A0A0G2QC21	A0A0G2QC21 [496-504]	4.11801	-0.195021	MSGFIYQGK	Rho guanine nucleotide exchange factor 7 OS=Rattus norvegicus OX=10116 GN=Arhgef7 PE=1 SV=1
[K].YTPTSPSYSPSSPEYTPTSPK.[Y]	D4A5A6 3xPhospho [T/S/Y]	D4A5A6	D4A5A6 [1839-1859]	1.39139	-0.194333	YTPTSPSYSPSSPEYTPTSPK	DNA-directed RNA polymerase subunit OS=Rattus norvegicus OX=10116 GN=Polr2a PE=1 SV=1
[R].VGQGYVYEASQAEQDEYDTPR.[H]	D3ZE30 1xPhospho [Y332]	D3ZE30	D3ZE30 [316-336]	1.66864	-0.19428	VGQGYVYEASQAEQDEYDTPR	Breast cancer anti-estrogen resistance protein 1 OS=Rattus norvegicus OX=10116 GN=Bcar1 PE=1 SV=2
[R].IVSAQSLAEDDVE.[-]	Q62760 1xPhospho [S]	Q62760	Q62760 [133-145]	0.509061	-0.193401	IVSAQSLAEDDVE	Mitochondrial import receptor subunit TOM20 homolog OS=Rattus norvegicus OX=10116 GN=Tomm20 PE=1 SV=2
[K].RASVSTNQNTDENDQELR.[M]	D3ZF26 1xPhospho [S883]	D3ZF26	D3ZF26 [881-898]	1.25608	-0.19278	RASVSTNQNTDENDQELR	Tankyrase 1-binding protein 1 OS=Rattus norvegicus OX=10116 GN=Tnks1bp1 PE=1 SV=1
[R].GSEPGSERSPSPSK.[N]	A0A0G2JTD1 2xPhospho [S929;S931]	A0A0G2JTD1	A0A0G2JTD1 [921-934]	2.07637	-0.192751	GSEPGSERSPSPSK	Regulation of nuclear pre-mRNA domain-containing 2 OS=Rattus norvegicus OX=10116 GN=Rprd2 PE=1 SV=1
[K].YFDSGDYNMAK.[A]	P60841 1xPhospho [S/Y]	P60841	P60841 [64-74]	1.16917	-0.192267	YFDSGDYNMAK	Alpha-endosulfine OS=Rattus norvegicus OX=10116 GN=Ensa PE=1 SV=1
[K].IISIFSSTEK.[G]	Q64303 1xPhospho [S55]	Q64303	Q64303 [53-62]	0.741654	-0.191692	IISIFSSTEK	Serine/threonine-protein kinase PAK 2 OS=Rattus norvegicus OX=10116 GN=Pak2 PE=1 SV=1
[K].VDNLTYRTSPDTLRR.[V]	Q6PDU1 1xPhospho [T/S]	Q6PDU1	Q6PDU1 [18-32]	2.0134	-0.19148	VDNLTYRTSPDTLRR	Serine/arginine-rich splicing factor 2 OS=Rattus norvegicus OX=10116 GN=Srsf2 PE=1 SV=3
[K].DVLDIEQFSTVK.[G]	A0A0G2K6E5 2xPhospho [S484;Q62833 2xPhospho [S484;T485]	Q62833	Q62833 [476-487]	0.810438	-0.190708	DVLDIEQFSTVK	G protein-coupled receptor kinase 5 OS=Rattus norvegicus OX=10116 GN=Grk5 PE=2 SV=1
[K].SDAEEDGGTGSQDEEDSKPK.[A]	P35565 2xPhospho [S553;S563]	P35565	P35565 [553-572]	0.635306	-0.190113	SDAEEDGGTGSQDEEDSKPK	Calnexin OS=Rattus norvegicus OX=10116 GN=Canx PE=1 SV=1
[R].MVQAPSQSLLPPAQDRPRSPVPSAFSDQSR.[S]	A0A0G2K2M9 1xPhospho [S]	A0A0G2K2M9	A0A0G2K2M9 [2389-2418]	2.34281	-0.189625	MVQAPSQSLLPPAQDRPRSPVPSAFSDQSR	Serine/arginine repetitive matrix 2 OS=Rattus norvegicus OX=10116 GN=Srrm2 PE=1 SV=1
[R].ESSPSNSPSPQGFRK.[R]	A0A0G2JYK2 3xPhospho [S345;S347;S349]	A0A0G2JYK2	A0A0G2JYK2 [341-355]	1.78712	-0.189397	ESSPSNSPSPQGFRK	Rab11 family-interacting protein 1 OS=Rattus norvegicus OX=10116 GN=Rab11fip1 PE=1 SV=1
[R].SMSIDDTPRGSWACSIFDLK.[N]	A0A0G2K3H2 3xPhospho [S180;S182;S190]	A0A0G2K3H2	A0A0G2K3H2 [180-199]	0.757482	-0.189118	SMSIDDTPRGSWACSIFDLK	Dedicator of cytokinesis 7 OS=Rattus norvegicus OX=10116 GN=Dock7 PE=1 SV=1
[K].GEKEEEDKEDEEKPKIEDVGSDEEDDSGK.[D]	P34058 1xPhospho [S255]	P34058	P34058 [235-263]	0.477918	-0.188862	GEKEEEDKEDEEKPKIEDVGSDEEDDSGK	Heat shock protein HSP 90-beta OS=Rattus norvegicus OX=10116 GN=Hsp90ab1 PE=1 SV=4
[R].SDSLLSFR.[F]	A1A5P0 1xPhospho [S209]	A1A5P0	A1A5P0 [207-214]	1.67069	-0.188609	SDSLLSFR	Cdc42 effector protein 1 OS=Rattus norvegicus OX=10116 GN=Cdc42ep1 PE=1 SV=1
[R].RISQVSSGETEYNPGEAR.[-]	D4A1L2 1xPhospho [S2714]	D4A1L2	D4A1L2 [2712-2729]	0.561073	-0.188474	RISQVSSGETEYNPGEAR	Neurobeachin-like 2 OS=Rattus norvegicus OX=10116 GN=Nbeal2 PE=1 SV=3
[R].EMLLEDVGSEEEPEEDDEAPFQEK.[D]	A0A0G2K7X3 1xPhospho [S113]	A0A0G2K7X3	A0A0G2K7X3 [105-128]	0.4843	-0.188461	EMLLEDVGSEEEPEEDDEAPFQEK	Nuclear ubiquitous casein and cyclin-dependent kinase substrate 1 OS=Rattus norvegicus OX=10116 GN=Nucks1 PE=1 SV=1
[R].ALPLPLSSPPDFRLETTAPALSPR.[S]	Q5U2Z2 1xPhospho [S129]	Q5U2Z2	Q5U2Z2 [108-131]	1.58221	-0.188315	ALPLPLSSPPDFRLETTAPALSPR	LIM domain-containing protein ajuba OS=Rattus norvegicus OX=10116 GN=Ajuba PE=1 SV=1
[K].ATPGLALPLKPTSEQTTSPK.[N]	D3ZVE5 1xPhospho [S680]	D3ZVE5	D3ZVE5 [663-682]	0.827156	-0.188224	ATPGLALPLKPTSEQTTSPK	Similar to AI661453 protein OS=Rattus norvegicus OX=10116 GN=RGD1561662 PE=1 SV=2
[R].NFSCGSMELDDSDLESLR.[Q]	D4A779 2xPhospho [S380;S383]	D4A779	D4A779 [378-395]	2.72348	-0.187923	NFSCGSMELDDSDLESLR	Pleckstrin homology-like domain, family B, member 2 OS=Rattus norvegicus OX=10116 GN=Phldb2 PE=1 SV=3
[K].KVPSASDSDSRADSDGAK.[E]	Q925G1 3xPhospho [S231;S233;S235]	Q925G1	Q925G1 [226-243]	1.53723	-0.187873	KVPSASDSDSRADSDGAK	Hepatoma-derived growth factor-related protein 2 OS=Rattus norvegicus OX=10116 GN=Hdgfl2 PE=1 SV=2
[R].TSPAGGTWSSVVSGVPRLSPK.[T]	F1M049 1xPhospho [S455]	F1M049	F1M049 [437-457]	1.55996	-0.187157	TSPAGGTWSSVVSGVPRLSPK	Ataxin 2 OS=Rattus norvegicus OX=10116 GN=Atxn2 PE=1 SV=3
[R].LVLPMDDSEPALNSLDDTR.[H]	D3ZJ86 1xPhospho [S706]	D3ZJ86	D3ZJ86 [699-717]	0.865701	-0.187014	LVLPMDDSEPALNSLDDTR	Sodium/hydrogen exchanger OS=Rattus norvegicus OX=10116 GN=Slc9a6 PE=1 SV=2
[K].AQSNGSGNGSDSEMDTSSLER.[G]	D4AD82 1xPhospho [S1134]	D4AD82	D4AD82 [1125-1145]	0.81091	-0.18695	AQSNGSGNGSDSEMDTSSLER	Rho GTPase-activating protein 35 OS=Rattus norvegicus OX=10116 GN=Arhgap35 PE=1 SV=3
[R].MSGFIYQGK.[L]	A0A0G2QC21 1xPhospho [S497]	A0A0G2QC21	A0A0G2QC21 [496-504]	3.57061	-0.186236	MSGFIYQGK	Rho guanine nucleotide exchange factor 7 OS=Rattus norvegicus OX=10116 GN=Arhgef7 PE=1 SV=1
[K].QKSDAEEDGGTGSQDEEDSKPK.[A]	P35565 3xPhospho [S553;S563;S569]	P35565	P35565 [551-572]	0.34825	-0.186211	QKSDAEEDGGTGSQDEEDSKPK	Calnexin OS=Rattus norvegicus OX=10116 GN=Canx PE=1 SV=1
[R].NIILAPESCEGSPR.[S]	G3V6I1 1xPhospho [S988]	G3V6I1	G3V6I1 [977-990]	1.31995	-0.186205	NIILAPESCEGSPR	Lethal(2) giant larvae protein homolog 1 OS=Rattus norvegicus OX=10116 GN=Llgl1 PE=1 SV=2
[K].RDSLGSFSIQDASLQDWEFGK.[R]	D3ZF26 1xPhospho [S]	D3ZF26	D3ZF26 [860-880]	1.33976	-0.185991	RDSLGSFSIQDASLQDWEFGK	Tankyrase 1-binding protein 1 OS=Rattus norvegicus OX=10116 GN=Tnks1bp1 PE=1 SV=1
[R].RGSQGDIK.[Q]	Q62920 1xPhospho [S228]	Q62920	Q62920 [226-233]	2.71367	-0.18572	RGSQGDIK	PDZ and LIM domain protein 5 OS=Rattus norvegicus OX=10116 GN=Pdlim5 PE=1 SV=2
[K].KGAAEEADSEDSDAEEKPVK.[Q]	Q5U2Y6 2xPhospho [S95;S98]	Q5U2Y6	Q5U2Y6 [87-106]	1.03347	-0.18569	KGAAEEADSEDSDAEEKPVK	Tuftelin-interacting protein 11 OS=Rattus norvegicus OX=10116 GN=Tfip11 PE=1 SV=1
[K].GVDFESDEDDDDDPFMSGSCPR.[R]	G3V781 1xPhospho [S686]	G3V781	G3V781 [681-702]	0.368157	-0.185572	GVDFESDEDDDDDPFMSGSCPR	Double-strand break repair protein OS=Rattus norvegicus OX=10116 GN=Mre11a PE=1 SV=1
[K].TRLSLEAEVSELK.[T]	F1LNF0 1xPhospho [S/T]	F1LNF0	F1LNF0 [1246-1258]	2.09551	-0.185401	TRLSLEAEVSELK	Myosin heavy chain 14 OS=Rattus norvegicus OX=10116 GN=Myh14 PE=1 SV=1
[R].RLSNPCIQR.[SY]	A0A0G2K1A8 1xPhospho [S309]	A0A0G2K1A8	A0A0G2K1A8 [307-315]	2.22469	-0.185	RLSNPCIQR	Pleckstrin homology domain-containing A1 OS=Rattus norvegicus OX=10116 GN=Plekha1 PE=4 SV=1
[K].KGSDEVTASSAATGTSPR.[M]	F1LPH1 1xPhospho [T/S]	F1LPH1	F1LPH1 [42-59]	1.67601	-0.184435	KGSDEVTASSAATGTSPR	Calpain inhibitor OS=Rattus norvegicus OX=10116 GN=Cast PE=1 SV=1
[R].EVRFSEEPPEVYGDFEPR.[A]	Q5PQX1 1xPhospho [S60]	Q5PQX1	Q5PQX1 [56-73]	0.670902	-0.184291	EVRFSEEPPEVYGDFEPR	Torsin-1A-interacting protein 1 OS=Rattus norvegicus OX=10116 GN=Tor1aip1 PE=1 SV=1
[K].NGHSPER.[T]	A0A0G2K977 1xPhospho [S55]	A0A0G2K977	A0A0G2K977 [52-58]	1.76895	-0.183935	NGHSPER	Golgin subfamily A member 2 OS=Rattus norvegicus OX=10116 GN=Golga2 PE=1 SV=1
[K].SGQGDAPPTPPTPVDLDLDWVLGK.[M]	A0A0G2JTN4 1xPhospho [T619]	A0A0G2JTN4	A0A0G2JTN4 [611-634]	1.26494	-0.183852	SGQGDAPPTPPTPVDLDLDWVLGK	Formylglycinamide ribonucleotide amidotransferase OS=Rattus norvegicus OX=10116 GN=Pfas PE=1 SV=1
[R].SMSENAVR.[Q]	A0A0G2K2M2 1xPhospho [S]	A0A0G2K2M2	A0A0G2K2M2 [155-162]	0.959429	-0.18371	SMSENAVR	Mitochondrial fission factor OS=Rattus norvegicus OX=10116 GN=LOC102556337 PE=1 SV=1
[K].GVDFESDEDDDDDPFMSGSCPR.[R]	G3V781 1xPhospho [S686]	G3V781	G3V781 [681-702]	0.367286	-0.1837	GVDFESDEDDDDDPFMSGSCPR	Double-strand break repair protein OS=Rattus norvegicus OX=10116 GN=Mre11a PE=1 SV=1
[R].QGADREESPMTGVCVQQSPVASS.[-]	Q63470 1xPhospho [S758]	Q63470	Q63470 [741-763]	0.366238	-0.182929	QGADREESPMTGVCVQQSPVASS	Dual specificity tyrosine-phosphorylation-regulated kinase 1A OS=Rattus norvegicus OX=10116 GN=Dyrk1a PE=1 SV=2
[R].SLSPQGRDSPPPEGLGTHQLPYSEPK.[G]	D3ZRK0 2xPhospho [S835;S841]	D3ZRK0	D3ZRK0 [833-858]	1.21017	-0.182678	SLSPQGRDSPPPEGLGTHQLPYSEPK	Family with sequence similarity 83, member H OS=Rattus norvegicus OX=10116 GN=Fam83h PE=1 SV=1
[R].RGSPTTGLMEQK.[G]	D3ZRK0 1xPhospho [S926]	D3ZRK0	D3ZRK0 [924-935]	0.998975	-0.182521	RGSPTTGLMEQK	Family with sequence similarity 83, member H OS=Rattus norvegicus OX=10116 GN=Fam83h PE=1 SV=1
[K].FAALNDSDESDDDEASSCHDQLK.[G]	G3V6W5 2xPhospho [S646;S649]	G3V6W5	G3V6W5 [640-662]	0.825336	-0.182353	FAALNDSDESDDDEASSCHDQLK	RNA helicase OS=Rattus norvegicus OX=10116 GN=Ifih1 PE=1 SV=1
[K].RKLSGDQVEAGAPK.[N]	D4A206 1xPhospho [S1228]	D4A206	D4A206 [1225-1238]	1.44079	-0.182285	RKLSGDQVEAGAPK	Treacle ribosome biogenesis factor 1 OS=Rattus norvegicus OX=10116 GN=Tcof1 PE=1 SV=2
[K].RSSNPPAR.[S]	Q5RKG9 1xPhospho [S]	Q5RKG9	Q5RKG9 [487-494]	0.837605	-0.181757	RSSNPPAR	Eukaryotic translation initiation factor 4B OS=Rattus norvegicus OX=10116 GN=Eif4b PE=1 SV=1
[K].RRHSSLPTESDEDIAPAQR.[V]	B5DFK6 3xPhospho [S754;S755;S760]	B5DFK6	B5DFK6 [751-769]	0.84839	-0.181658	RRHSSLPTESDEDIAPAQR	AP-3 complex subunit delta OS=Rattus norvegicus OX=10116 GN=Ap3d1 PE=1 SV=1
[K].IYQFPDCDSDEDEDFK.[L]	A0A096MJN4 1xPhospho [S306]	A0A096MJN4	A0A096MJN4 [298-313]	1.87949	-0.181352	IYQFPDCDSDEDEDFK	Septin 4 OS=Rattus norvegicus OX=10116 GN=Sept4 PE=1 SV=1
[R].AYLQSITPQGYSDSEERESMPR.[D]	E9PTC3 1xPhospho [S1122]	E9PTC3	E9PTC3 [1111-1132]	0.868433	-0.180293	AYLQSITPQGYSDSEERESMPR	Zinc finger E-box-binding homeobox 2 OS=Rattus norvegicus OX=10116 GN=Zeb2 PE=1 SV=2
[K].RVSMILQSPAFCEELESMIQEQFK.[K]	A0A0G2JSM7 1xPhospho [S59]	A0A0G2JSM7	A0A0G2JSM7 [57-80]	0.640684	-0.180107	RVSMILQSPAFCEELESMIQEQFK	Adducin 1 (Alpha), isoform CRA_b OS=Rattus norvegicus OX=10116 GN=Add1 PE=1 SV=1
[K].SMDSLCSVPVEGK.[E]	D4A987 1xPhospho [S]	D4A987	D4A987 [346-358]	1.61377	-0.179526	SMDSLCSVPVEGK	Cdc42 GTPase-activating protein (Predicted) OS=Rattus norvegicus OX=10116 GN=Arhgap31 PE=1 SV=1
[R].SLSTSGESLYHVLGLDK.[N]	P60905 1xPhospho [S/T]	P60905	P60905 [8-24]	0.626922	-0.179508	SLSTSGESLYHVLGLDK	DnaJ homolog subfamily C member 5 OS=Rattus norvegicus OX=10116 GN=Dnajc5 PE=1 SV=1
[R].SRSRDSGDENEPIQER.[F]	F1M265 2xPhospho [S737;S740]	F1M265	F1M265 [735-750]	1.40995	-0.179429	SRSRDSGDENEPIQER	Uncharacterized protein OS=Rattus norvegicus OX=10116 PE=1 SV=3
[K].VNMALGFSDFDLSEGDDDDDDGEEEK.[D]	D4AE17 1xPhospho [S434]	D4AE17	D4AE17 [422-447]	1.23848	-0.179267	VNMALGFSDFDLSEGDDDDDDGEEEK	Mitogen-activated protein kinase kinase kinase 20 OS=Rattus norvegicus OX=10116 GN=Map3k20 PE=1 SV=1
[K].EEAPASPLRPLYPQISPLK.[I]	D3ZU55 1xPhospho [S96]	D3ZU55	D3ZU55 [91-109]	1.46897	-0.178293	EEAPASPLRPLYPQISPLK	Forkhead box K1 OS=Rattus norvegicus OX=10116 GN=Foxk1 PE=1 SV=2
[K].ERDSDTSEDVKPEEK.[E]	A0A0G2K9D6 2xPhospho [S824;T/S]	A0A0G2K9D6	A0A0G2K9D6 [818-832]	0.824251	-0.177962	ERDSDTSEDVKPEEK	SWI/SNF-related, matrix-associated, actin-dependent regulator of chromatin, subfamily c, member 1 OS=Rattus norvegicus OX=10116 GN=Smarcc1 PE=1 SV=1
[R].SLPITIEMLK.[V]	M0R7T1 1xPhospho [T/S]	M0R7T1	M0R7T1 [477-486]	0.627608	-0.17784	SLPITIEMLK	Phosphatase and actin regulator 4 OS=Rattus norvegicus OX=10116 GN=Phactr4 PE=1 SV=2
[R].HVDPPSPR.[A]	G3V704 1xPhospho [S265]	G3V704	G3V704 [260-267]	0.6366	-0.177704	HVDPPSPR	RCG50182, isoform CRA_b OS=Rattus norvegicus OX=10116 GN=Spata6 PE=1 SV=1
[K].SPGLLSSDNPQLSALLMGK.[A]	A0A0G2K6D0 1xPhospho [S734]	A0A0G2K6D0	A0A0G2K6D0 [734-752]	1.15536	-0.177491	SPGLLSSDNPQLSALLMGK	Lysine demethylase 6A OS=Rattus norvegicus OX=10116 GN=Kdm6a PE=1 SV=1
[K].EYVSNDATQSDDEEK.[L]	A0A0G2K7S6 1xPhospho [S/T]	A0A0G2K7S6	A0A0G2K7S6 [396-410]	1.87918	-0.177118	EYVSNDATQSDDEEK	WD repeat-containing protein 44 OS=Rattus norvegicus OX=10116 GN=Wdr44 PE=1 SV=1
[K].DFDQDASDK.[E]	D4A997 1xPhospho [S596]	D4A997	D4A997 [590-598]	1.24106	-0.176861	DFDQDASDK	HIV TAT specific factor 1 (Predicted) OS=Rattus norvegicus OX=10116 GN=Htatsf1 PE=1 SV=2
[K].GLNLDGTPALSTLGGFSPASKPSSPR.[E]	Q9R1Q2 3xPhospho [S342;S/T]	Q9R1Q2	Q9R1Q2 [320-345]	2.35693	-0.176792	GLNLDGTPALSTLGGFSPASKPSSPR	Cyclin-L1 OS=Rattus norvegicus OX=10116 GN=Ccnl1 PE=1 SV=1
[R].ATSVDYSSFADR.[C]	A0A0G2K543 1xPhospho [S/T]	A0A0G2K543	A0A0G2K543 [895-906]	0.781171	-0.176747	ATSVDYSSFADR	C2 calcium-dependent domain-containing 5 OS=Rattus norvegicus OX=10116 GN=C2cd5 PE=1 SV=1
[R].RISDPLTSSPGR.[S]	D3ZP96 2xPhospho [S22;S27]	D3ZP96	D3ZP96 [20-31]	0.776475	-0.176718	RISDPLTSSPGR	DNA replication licensing factor MCM2 OS=Rattus norvegicus OX=10116 GN=Mcm2 PE=1 SV=2
[R].VALENDDRSEEEK.[Y]	F1M049 1xPhospho [S237]	F1M049	F1M049 [229-241]	2.36151	-0.176317	VALENDDRSEEEK	Ataxin 2 OS=Rattus norvegicus OX=10116 GN=Atxn2 PE=1 SV=3
[K].SLEQDALR.[A]	D3ZWS0 1xPhospho [S1516]	D3ZWS0	D3ZWS0 [1516-1523]	1.50791	-0.176051	SLEQDALR	Scribble planar cell polarity protein OS=Rattus norvegicus OX=10116 GN=Scrib PE=1 SV=1
[KR].SIFNLGR.[S]	D4A987 1xPhospho [S306]	D4A987	D4A987 [306-312]	0.778309	-0.17563	SIFNLGR	Cdc42 GTPase-activating protein (Predicted) OS=Rattus norvegicus OX=10116 GN=Arhgap31 PE=1 SV=1
[R].SRSRTPTR.[R]	A0A0G2K2M9 3xPhospho [S611;S613;T615]	A0A0G2K2M9	A0A0G2K2M9 [611-618]	1.16396	-0.175583	SRSRTPTR	Serine/arginine repetitive matrix 2 OS=Rattus norvegicus OX=10116 GN=Srrm2 PE=1 SV=1
[R].RQPSPQPSPR.[D]	A0A0G2K2M9 1xPhospho [S]	A0A0G2K2M9	A0A0G2K2M9 [2656-2665]	0.832163	-0.175234	RQPSPQPSPR	Serine/arginine repetitive matrix 2 OS=Rattus norvegicus OX=10116 GN=Srrm2 PE=1 SV=1
[K].DERSPQNLSHAVEEALK.[T]	A0A0G2K1E5 1xPhospho [S1252]	A0A0G2K1E5	A0A0G2K1E5 [1249-1265]	1.11519	-0.173933	DERSPQNLSHAVEEALK	Symplekin OS=Rattus norvegicus OX=10116 GN=Sympk PE=1 SV=1
[R].LCSLSQGNLSLNWPR.[C]	D4A5T6 1xPhospho [S525]	D4A5T6	D4A5T6 [521-535]	0.455008	-0.173857	LCSLSQGNLSLNWPR	Rho GTPase-activating protein 6 OS=Rattus norvegicus OX=10116 GN=Arhgap6 PE=1 SV=2
[R].KTSEEEYVIR.[K]	D3ZWQ8 1xPhospho [S/T]	D3ZWQ8	D3ZWQ8 [662-671]	1.09229	-0.173543	KTSEEEYVIR	Rho guanine nucleotide exchange factor 6 OS=Rattus norvegicus OX=10116 GN=Arhgef6 PE=1 SV=3
[R].NASTSFQELEDK.[K]	A0A0G2JSM0 1xPhospho [S]	A0A0G2JSM0	A0A0G2JSM0 [45-56]	0.671842	-0.173388	NASTSFQELEDK	DnaJ homolog subfamily C member 2 OS=Rattus norvegicus OX=10116 GN=Dnajc2 PE=1 SV=1
[R].VIEDNEYTAR.[E]	Q07014 1xPhospho [Y397]	Q07014	Q07014 [391-400]	0.167473	-0.173044	VIEDNEYTAR	Tyrosine-protein kinase Lyn OS=Rattus norvegicus OX=10116 GN=Lyn PE=1 SV=3
[R].RVPGSSGR.[L]	D3ZUC9 1xPhospho [S]	D3ZUC9	D3ZUC9 [320-327]	1.02194	-0.172969	RVPGSSGR	Non-specific serine/threonine protein kinase OS=Rattus norvegicus OX=10116 GN=Oxsr1 PE=1 SV=1
[R].SSDQAVPAIPTSNSYSK.[K]	A0A0G2K6X6 1xPhospho [S/Y]	A0A0G2K6X6	A0A0G2K6X6 [408-424]	1.24734	-0.172414	SSDQAVPAIPTSNSYSK	Non-specific serine/threonine protein kinase OS=Rattus norvegicus OX=10116 GN=Mark2 PE=1 SV=1
[K].DSAQDVQAK.[Q]	Q5RKI5 1xPhospho [S436]	Q5RKI5	Q5RKI5 [435-443]	1.0883	-0.172411	DSAQDVQAK	FLII, actin-remodeling protein OS=Rattus norvegicus OX=10116 GN=Flii PE=1 SV=1
[K].AEDGNEDSEEEVK.[A]	D4A563 1xPhospho [S1408]	D4A563	D4A563 [1401-1413]	1.6188	-0.171886	AEDGNEDSEEEVK	Pseudopodium-enriched atypical kinase 1 OS=Rattus norvegicus OX=10116 GN=Peak1 PE=1 SV=1
[R].MQSIARDSDESSEEEFFDAQENLQHK.[E]	F1LXD6 3xPhospho [S334;S337;S338]	F1LXD6	F1LXD6 [327-352]	1.49884	-0.171855	MQSIARDSDESSEEEFFDAQENLQHK	Phosphatidylinositol transfer protein, membrane-associated 2 OS=Rattus norvegicus OX=10116 GN=Pitpnm2 PE=1 SV=2
[R].SASPPPAASSSSSSR.[R]	Q63624 2xPhospho [S579;S581]	Q63624	Q63624 [579-593]	1.34646	-0.17152	SASPPPAASSSSSSR	Splicing factor, arginine/serine-rich 19 OS=Rattus norvegicus OX=10116 GN=Scaf1 PE=1 SV=2
[K].ASGDPGAGGASPR.[A]	D3ZHD6 1xPhospho [S107]	D3ZHD6	D3ZHD6 [97-109]	1.1653	-0.171463	ASGDPGAGGASPR	RNA-binding motif protein 15B OS=Rattus norvegicus OX=10116 GN=Rbm15b PE=1 SV=2
[R].LPEEPSSEDEQQVEK.[K]	Q9WVE9 1xPhospho [S]	Q9WVE9	Q9WVE9 [329-343]	1.08746	-0.171241	LPEEPSSEDEQQVEK	Intersectin-1 OS=Rattus norvegicus OX=10116 GN=Itsn1 PE=1 SV=2
[K].LYGSGGPPPTGEEDTSEKDEL.[-]	P06761 1xPhospho [T648]	P06761	P06761 [634-654]	0.686931	-0.170183	LYGSGGPPPTGEEDTSEKDEL	Endoplasmic reticulum chaperone BiP OS=Rattus norvegicus OX=10116 GN=Hspa5 PE=1 SV=1
[R].SGTPTQDEMMDKPTSSSVDTMSLLSK.[I]	A0A0G2JTD1 1xPhospho [T/S]	A0A0G2JTD1	A0A0G2JTD1 [731-756]	0.841926	-0.170175	SGTPTQDEMMDKPTSSSVDTMSLLSK	Regulation of nuclear pre-mRNA domain-containing 2 OS=Rattus norvegicus OX=10116 GN=Rprd2 PE=1 SV=1
[R].KLSFSESLTGDGPLLSLNK.[M]	F1LQH2 1xPhospho [S944]	F1LQH2	F1LQH2 [940-958]	1.04339	-0.170075	KLSFSESLTGDGPLLSLNK	Nuclear factor NF-kappa-B p105 subunit OS=Rattus norvegicus OX=10116 GN=Nfkb1 PE=1 SV=2
[K].SQVINVIGSER.[R]	D3ZZW1 1xPhospho [S1743]	D3ZZW1	D3ZZW1 [1743-1753]	1.02272	-0.169604	SQVINVIGSER	Dedicator of cyto-kinesis 1 OS=Rattus norvegicus OX=10116 GN=Dock1 PE=1 SV=1
[K].LGDSGEAFFVQELDSDEEDVPPR.[L]	Q5EBA5 1xPhospho [S94]	Q5EBA5	Q5EBA5 [80-102]	0.926089	-0.169335	LGDSGEAFFVQELDSDEEDVPPR	Phosphatidate phosphatase OS=Rattus norvegicus OX=10116 GN=Lpin3 PE=1 SV=1
[K].EGESDGDYPERESDEGCSK.[R]	D4A997 2xPhospho [S455;S464]	D4A997	D4A997 [452-470]	1.15755	-0.168834	EGESDGDYPERESDEGCSK	HIV TAT specific factor 1 (Predicted) OS=Rattus norvegicus OX=10116 GN=Htatsf1 PE=1 SV=2
[R].QASLELANSFPRK.[S]	D3ZUL5 1xPhospho [S101]	D3ZUL5	D3ZUL5 [99-111]	1.14209	-0.168776	QASLELANSFPRK	Myc target 1 OS=Rattus norvegicus OX=10116 GN=Myct1 PE=1 SV=1
[K].QLFFSSK.[E]	F1LPZ1 1xPhospho [S937]	F1LPZ1	F1LPZ1 [932-938]	1.20192	-0.168223	QLFFSSK	Rho GTPase-activating protein 29 OS=Rattus norvegicus OX=10116 GN=Arhgap29 PE=1 SV=2
[R].RKDSAQDVQAK.[Q]	Q5RKI5 1xPhospho [S436]	Q5RKI5	Q5RKI5 [433-443]	0.411839	-0.16739	RKDSAQDVQAK	FLII, actin-remodeling protein OS=Rattus norvegicus OX=10116 GN=Flii PE=1 SV=1
[K].QEPESEEEEEEK.[Q]	D3Z8R4 1xPhospho [S557]	D3Z8R4	D3Z8R4 [553-564]	2.21972	-0.167332	QEPESEEEEEEK	RNA-binding motif protein 25-like 1 OS=Rattus norvegicus OX=10116 GN=Rbm25l1 PE=1 SV=3
[K].DDSHSAEDSEDEK.[D]	A0A0G2K7X3 2xPhospho [S75;S79]	A0A0G2K7X3	A0A0G2K7X3 [71-83]	0.411449	-0.167254	DDSHSAEDSEDEK	Nuclear ubiquitous casein and cyclin-dependent kinase substrate 1 OS=Rattus norvegicus OX=10116 GN=Nucks1 PE=1 SV=1
[R].QTESNPAVSNSDEEGNETIK.[E]	A0A0G2JXZ3 2xPhospho [S667;S669]	A0A0G2JXZ3	A0A0G2JXZ3 [659-678]	2.42444	-0.167086	QTESNPAVSNSDEEGNETIK	ATP-dependent helicase ATRX OS=Rattus norvegicus OX=10116 GN=Atrx PE=1 SV=1
[K].ERPRSAVLLAEEAIAAPMFTNR.[R]	F1M3G7 1xPhospho [S1838]	F1M3G7	F1M3G7 [1834-1855]	2.207	-0.1657	ERPRSAVLLAEEAIAAPMFTNR	A-kinase anchor protein 13 OS=Rattus norvegicus OX=10116 GN=Akap13 PE=1 SV=2
[K].STSSIDQLGHLHNK.[R]	F1LP26 1xPhospho [S242]	F1LP26	F1LP26 [242-255]	1.38316	-0.165646	STSSIDQLGHLHNK	Shroom family member 3 OS=Rattus norvegicus OX=10116 GN=Shroom3 PE=1 SV=3
[R].TGEPDEEEGTFRSSIR.[R]	A0A0H2UHS8 1xPhospho [T/S]	A0A0H2UHS8	A0A0H2UHS8 [73-88]	0.72318	-0.165467	TGEPDEEEGTFRSSIR	FXYD domain-containing ion transport regulator OS=Rattus norvegicus OX=10116 GN=Fxyd1 PE=1 SV=1
[R].TEDDEQSHPTK.[Y]	Q5I0E5 1xPhospho [S253]	Q5I0E5	Q5I0E5 [247-257]	0.762482	-0.165457	TEDDEQSHPTK	Claudin OS=Rattus norvegicus OX=10116 GN=Cldn18 PE=1 SV=1
[K].DTLSNPQSPQPSPYNSPKPQHK.[V]	A0A0G2JXP3 3xPhospho [S465;S469;S473]	A0A0G2JXP3	A0A0G2JXP3 [458-479]	0.968822	-0.164849	DTLSNPQSPQPSPYNSPKPQHK	HECT-type E3 ubiquitin transferase OS=Rattus norvegicus OX=10116 GN=Nedd4l PE=1 SV=1
[R].DRDREDRSK.[D]	D3ZD97 1xPhospho [S37]	D3ZD97	D3ZD97 [30-38]	0.634441	-0.164827	DRDREDRSK	RNA helicase OS=Rattus norvegicus OX=10116 GN=Dhx15 PE=1 SV=1
[R].AFSDPFVEAEK.[S]	F1LRV4 1xPhospho [S76]	F1LRV4	F1LRV4 [74-84]	0.753585	-0.164741	AFSDPFVEAEK	Heat shock 70 kDa protein 4 OS=Rattus norvegicus OX=10116 GN=Hspa4 PE=1 SV=1
[K].YYMSDDISRDSDGMDEQCR.[W]	A0A0G2JXZ3 1xPhospho [S212]	A0A0G2JXZ3	A0A0G2JXZ3 [202-220]	2.05924	-0.164041	YYMSDDISRDSDGMDEQCR	ATP-dependent helicase ATRX OS=Rattus norvegicus OX=10116 GN=Atrx PE=1 SV=1
[K].AAVLSDSEDEDK.[A]	A0A0G2JWE3 2xPhospho [S342;S344]	A0A0G2JWE3	A0A0G2JWE3 [338-349]	1.64704	-0.163996	AAVLSDSEDEDK	Protein IWS1 homolog OS=Rattus norvegicus OX=10116 GN=Iws1 PE=1 SV=1
[K].ESEENETDKSEFDEGSER.[V]	D4A997 3xPhospho [S616;S/T];S622	D4A997	D4A997 [607-624]	0.711649	-0.163756	ESEENETDKSEFDEGSER	HIV TAT specific factor 1 (Predicted) OS=Rattus norvegicus OX=10116 GN=Htatsf1 PE=1 SV=2
[K].SIQEIQELDK.[D]	Q5XI73 1xPhospho [S34]	Q5XI73	Q5XI73 [34-43]	0.588509	-0.163657	SIQEIQELDK	Rho GDP-dissociation inhibitor 1 OS=Rattus norvegicus OX=10116 GN=Arhgdia PE=1 SV=1
[R].SECDSSPEPK.[A]	A0A0G2K2M9 2xPhospho [S1441;S1442]	A0A0G2K2M9	A0A0G2K2M9 [1437-1446]	2.51983	-0.163615	SECDSSPEPK	Serine/arginine repetitive matrix 2 OS=Rattus norvegicus OX=10116 GN=Srrm2 PE=1 SV=1
[K].GFEEEHKDSDDDSSDDEQEK.[K]	D3ZMS1 3xPhospho [S414;S418;S419]	D3ZMS1	D3ZMS1 [406-425]	0.661245	-0.163447	GFEEEHKDSDDDSSDDEQEK	Splicing factor 3b, subunit 2 OS=Rattus norvegicus OX=10116 GN=Sf3b2 PE=1 SV=3
[R].GQESEYGNITYPPALR.[S]	G3V9T9 1xPhospho [Y538]	G3V9T9	G3V9T9 [533-548]	0.833796	-0.162455	GQESEYGNITYPPALR	Tyrosine-protein phosphatase non-receptor type OS=Rattus norvegicus OX=10116 GN=Ptpn6 PE=1 SV=1
[R].SGSSSPDSEITELK.[F]	B1WC02 2xPhospho [S]	B1WC02	B1WC02 [571-584]	1.57231	-0.162291	SGSSSPDSEITELK	CTP synthase OS=Rattus norvegicus OX=10116 GN=Ctps1 PE=1 SV=1
[R].SRESSPSHGLLK.[L]	Q8CF97 2xPhospho [S996;S]	Q8CF97	Q8CF97 [993-1004]	1.06048	-0.161995	SRESSPSHGLLK	Deubiquitinating protein VCPIP1 OS=Rattus norvegicus OX=10116 GN=Vcpip1 PE=1 SV=2
[R].MSSTGGQTPR.[R]	A0A0G2JWE3 1xPhospho [T671]	A0A0G2JWE3	A0A0G2JWE3 [664-673]	0.841712	-0.161973	MSSTGGQTPR	Protein IWS1 homolog OS=Rattus norvegicus OX=10116 GN=Iws1 PE=1 SV=1
[K].EYVSNDATQSDDEEK.[L]	A0A0G2K7S6 2xPhospho [T403;S405]	A0A0G2K7S6	A0A0G2K7S6 [396-410]	1.57602	-0.161811	EYVSNDATQSDDEEK	WD repeat-containing protein 44 OS=Rattus norvegicus OX=10116 GN=Wdr44 PE=1 SV=1
[R].GIITDSFGR.[H]	A0A0G2K1S9 1xPhospho [S393]	A0A0G2K1S9	A0A0G2K1S9 [388-396]	0.631846	-0.161669	GIITDSFGR	CCM2 scaffold protein OS=Rattus norvegicus OX=10116 GN=Ccm2 PE=1 SV=1
[R].GSSHQVEYEILFPGCVLR.[W]	Q9Z1J8 1xPhospho [S289]	Q9Z1J8	Q9Z1J8 [287-304]	0.756196	-0.161556	GSSHQVEYEILFPGCVLR	SEC14-like protein 3 OS=Rattus norvegicus OX=10116 GN=Sec14l3 PE=1 SV=1
[R].YMEDSTYYK.[A]	O35346 1xPhospho [Y/T]	O35346	O35346 [570-578]	3.1953	-0.161507	YMEDSTYYK	Focal adhesion kinase 1 OS=Rattus norvegicus OX=10116 GN=Ptk2 PE=1 SV=1
[K].GSTYSLSPNR.[T]	G3V959 1xPhospho [S450]	G3V959	G3V959 [444-453]	1.53884	-0.161053	GSTYSLSPNR	FLN29 gene product, isoform CRA_b OS=Rattus norvegicus OX=10116 GN=Trafd1 PE=1 SV=1
[K].SDAEEDGGTGSQDEEDSKPK.[A]	P35565 1xPhospho [S/T]	P35565	P35565 [553-572]	0.44045	-0.161048	SDAEEDGGTGSQDEEDSKPK	Calnexin OS=Rattus norvegicus OX=10116 GN=Canx PE=1 SV=1
[K].LVDLEGEQASQEEK.[I]	D4A5T8 1xPhospho [S1329]	D4A5T8	D4A5T8 [1320-1333]	0.952313	-0.161	LVDLEGEQASQEEK	Periplakin OS=Rattus norvegicus OX=10116 GN=Ppl PE=1 SV=1
[R].VSNGSPSLER.[M]	O08769 1xPhospho [S]	O08769	O08769 [6-15]	0.721599	-0.160639	VSNGSPSLER	Cyclin-dependent kinase inhibitor 1B OS=Rattus norvegicus OX=10116 GN=Cdkn1b PE=1 SV=1
[K].TGNESGSNLSDSGSVK.[R]	G3V949 1xPhospho [S208]	G3V949	G3V949 [199-214]	0.789086	-0.160518	TGNESGSNLSDSGSVK	CAP-Gly domain-containing linker protein 2 OS=Rattus norvegicus OX=10116 GN=Clip2 PE=1 SV=1
[R].MAPTPIPTRSPSDSSTASTPITEQIER.[A]	Q07266 1xPhospho [T/S]	Q07266	Q07266 [374-400]	1.1547	-0.160342	MAPTPIPTRSPSDSSTASTPITEQIER	Drebrin OS=Rattus norvegicus OX=10116 GN=Dbn1 PE=1 SV=3
[R].AAPSSEGDSCDGVEAADTEEPGGNIVATK.[S]	P53565 2xPhospho [S1317;S1321]	P53565	P53565 [1313-1341]	2.35001	-0.159996	AAPSSEGDSCDGVEAADTEEPGGNIVATK	Homeobox protein cut-like 1 OS=Rattus norvegicus OX=10116 GN=Cux1 PE=1 SV=2
[K].EEENKSSSEGGDAGNDTRNTTSDLQK.[A]	Q923W4 3xPhospho [S177;S178;S179]	Q923W4	Q923W4 [172-197]	1.94839	-0.159668	EEENKSSSEGGDAGNDTRNTTSDLQK	Hepatoma-derived growth factor-related protein 3 OS=Rattus norvegicus OX=10116 GN=Hdgfl3 PE=1 SV=1
[K].RPLFLAPDFDRWLDESDAEMELR.[A]	D4ABI7 1xPhospho [S114]	D4ABI7	D4ABI7 [99-121]	0.405266	-0.159299	RPLFLAPDFDRWLDESDAEMELR	Very-long-chain (3R)-3-hydroxyacyl-CoA dehydratase OS=Rattus norvegicus OX=10116 GN=Hacd3 PE=1 SV=2
[R].ASSPAQCVTPVQTVV.[-]	D3ZA31 1xPhospho [S631]	D3ZA31	D3ZA31 [629-643]	1.42043	-0.158939	ASSPAQCVTPVQTVV	Phosphatidylinositol-3,5-bisphosphate 3-phosphatase OS=Rattus norvegicus OX=10116 GN=Mtmr2 PE=1 SV=1
[K].RTEARSSDEENGPPSSPDLDR.[I]	D3ZH75 3xPhospho [S212;S/T]	D3ZH75	D3ZH75 [198-218]	1.74653	-0.158934	RTEARSSDEENGPPSSPDLDR	AKT1 substrate 1 OS=Rattus norvegicus OX=10116 GN=Akt1s1 PE=1 SV=1
[K].SPIVNER.[S]	Q5RKH1 1xPhospho [S278]	Q5RKH1	Q5RKH1 [278-284]	1.82033	-0.158694	SPIVNER	Serine/threonine-protein kinase PRP4 homolog OS=Rattus norvegicus OX=10116 GN=Prpf4b PE=1 SV=1
[R].MVISEGSSHVEPSSSDEEGGLCEGK.[G]	D4AB55 2xPhospho [S]	D4AB55	D4AB55 [92-116]	0.958033	-0.158686	MVISEGSSHVEPSSSDEEGGLCEGK	Regulator of G-protein-signaling 12 OS=Rattus norvegicus OX=10116 GN=Rgs12 PE=1 SV=3
[R].SNTPSPLNLSSTSSK.[N]	E9PTC3 2xPhospho [S780;S784]	E9PTC3	E9PTC3 [780-794]	0.669781	-0.158365	SNTPSPLNLSSTSSK	Zinc finger E-box-binding homeobox 2 OS=Rattus norvegicus OX=10116 GN=Zeb2 PE=1 SV=2
[K].GEESQEQPVSDSHQQQDESGK.[Q]	G3V7X5 1xPhospho [S151]	G3V7X5	G3V7X5 [148-168]	0.471767	-0.158038	GEESQEQPVSDSHQQQDESGK	SPARC-like 1 (Mast9, hevin), isoform CRA_a OS=Rattus norvegicus OX=10116 GN=Sparcl1 PE=1 SV=1
[K].SPYNGVR.[K]	Q9R1Q2 1xPhospho [S375]	Q9R1Q2	Q9R1Q2 [375-381]	2.35848	-0.157922	SPYNGVR	Cyclin-L1 OS=Rattus norvegicus OX=10116 GN=Ccnl1 PE=1 SV=1
[R].SHSLSGAR.[D]	A0A0G2K0C2 1xPhospho [S]	A0A0G2K0C2	A0A0G2K0C2 [393-400]	0.933592	-0.15777	SHSLSGAR	Transmembrane protein 184B OS=Rattus norvegicus OX=10116 GN=Tmem184b PE=1 SV=1
[R].SALVTSSSSLPSFPSTLSWSR.[D]	Q66H91 1xPhospho [T/S]	Q66H91	Q66H91 [551-571]	2.32312	-0.15761	SALVTSSSSLPSFPSTLSWSR	G protein-coupled receptor kinase interacting ArfGAP 2 OS=Rattus norvegicus OX=10116 GN=Git2 PE=1 SV=1
[R].STLNPQWNESFTFK.[L]	F1LS98 1xPhospho [S226]	F1LS98	F1LS98 [217-230]	1.53094	-0.157604	STLNPQWNESFTFK	Protein kinase C OS=Rattus norvegicus OX=10116 GN=Prkca PE=1 SV=3
[R].THSGSSGGSGSR.[E]	A2VD09 1xPhospho [S]	A2VD09	A2VD09 [238-249]	0.317973	-0.157508	THSGSSGGSGSR	Abi1 protein OS=Rattus norvegicus OX=10116 GN=Abi1 PE=1 SV=1
[K].EADSEKESEKSDGDPIVDPEK.[D]	D4A510 2xPhospho [S837;S841]	D4A510	D4A510 [834-854]	0.593693	-0.157314	EADSEKESEKSDGDPIVDPEK	SWI/SNF-related, matrix-associated, actin-dependent regulator of chromatin, subfamily c, member 2 OS=Rattus norvegicus OX=10116 GN=Smarcc2 PE=1 SV=3
[K].SQMEEVQDELFQR.[L]	F1M3L7 1xPhospho [S685]	F1M3L7	F1M3L7 [685-697]	1.46759	-0.157205	SQMEEVQDELFQR	Epidermal growth factor receptor kinase substrate 8 OS=Rattus norvegicus OX=10116 GN=Eps8 PE=1 SV=2
[R].MLQAISPKQSPSSSPTHER.[S]	P19836 3xPhospho [S319;S];S321	P19836	P19836 [310-328]	1.64744	-0.157097	MLQAISPKQSPSSSPTHER	Choline-phosphate cytidylyltransferase A OS=Rattus norvegicus OX=10116 GN=Pcyt1a PE=1 SV=2
[K].AEDSSVEQLSTEIEPSREESWVSIK.[K]	Q5QD51 1xPhospho [S/T]	Q5QD51	Q5QD51 [767-791]	0.984257	-0.15648	AEDSSVEQLSTEIEPSREESWVSIK	A-kinase anchor protein 12 OS=Rattus norvegicus OX=10116 GN=Akap12 PE=1 SV=1
[R].QSRLSLYPGDTIK.[T]	G3V9S3 1xPhospho [S493]	G3V9S3	G3V9S3 [489-501]	1.53139	-0.156332	QSRLSLYPGDTIK	Tyrosine-protein phosphatase non-receptor type 13 OS=Rattus norvegicus OX=10116 GN=Ptpn13 PE=1 SV=1
[K].IEIPVTPTSQSVPSSPSIPGTPILK.[I]	D4A417 2xPhospho [S140;S143]	D4A417	D4A417 [130-154]	0.64483	-0.156228	IEIPVTPTSQSVPSSPSIPGTPILK	Phosphorylated CTD-interacting factor 1 OS=Rattus norvegicus OX=10116 GN=Pcif1 PE=1 SV=1
[K].DTSATFQSVDGSPQAEQPPLESTSK.[E]	A0A140UHX2 1xPhospho [S/T]	A0A140UHX2	A0A140UHX2 [51-75]	0.76434	-0.155837	DTSATFQSVDGSPQAEQPPLESTSK	Zinc finger, C3HC-type-containing 1 OS=Rattus norvegicus OX=10116 GN=Zc3hc1 PE=1 SV=1
[R].SGVAVPTSPK.[G]	Q9JID1 1xPhospho [S/T]	Q9JID1	Q9JID1 [87-96]	1.2469	-0.155486	SGVAVPTSPK	Programmed cell death protein 4 OS=Rattus norvegicus OX=10116 GN=Pdcd4 PE=1 SV=2
[R].STSTPNVHMVSTTLPVDSR.[M]	P11345 1xPhospho [S/T]	P11345	P11345 [257-275]	0.803345	-0.155438	STSTPNVHMVSTTLPVDSR	RAF proto-oncogene serine/threonine-protein kinase OS=Rattus norvegicus OX=10116 GN=Raf1 PE=1 SV=1
[K].LEETEVRSVASNQSEMEYSSLQDMPK.[E]	F1LM55 2xPhospho [S674;S677]	F1LM55	F1LM55 [667-692]	0.780611	-0.155213	LEETEVRSVASNQSEMEYSSLQDMPK	Cell cycle and apoptosis regulator 2 OS=Rattus norvegicus OX=10116 GN=Ccar2 PE=1 SV=1
[K].QPATPTAAESSEGEGEEGDDGGETESR.[E]	Q8CG07 2xPhospho [S91;S92]	Q8CG07	Q8CG07 [82-108]	1.46493	-0.15452	QPATPTAAESSEGEGEEGDDGGETESR	ATPase WRNIP1 OS=Rattus norvegicus OX=10116 GN=Wrnip1 PE=1 SV=1
[R].SGRQESDEDSDSDQPSRK.[R]	G3V897 3xPhospho [S1079;S1083;S1085]	G3V897	G3V897 [1074-1091]	1.69729	-0.154482	SGRQESDEDSDSDQPSRK	CTR9 homolog, Paf1/RNA polymerase II complex component OS=Rattus norvegicus OX=10116 GN=Ctr9 PE=1 SV=1
[K].YFGFDDLSESEDDDDDDCQVER.[K]	D4ADT3 2xPhospho [S467;S469]	D4ADT3	D4ADT3 [460-481]	1.71461	-0.154306	YFGFDDLSESEDDDDDDCQVER	WAPL cohesin release factor OS=Rattus norvegicus OX=10116 GN=Wapl PE=1 SV=2
[K].EENVHSPEDK.[R]	A0A0G2JXZ3 1xPhospho [S919]	A0A0G2JXZ3	A0A0G2JXZ3 [914-923]	2.15925	-0.153367	EENVHSPEDK	ATP-dependent helicase ATRX OS=Rattus norvegicus OX=10116 GN=Atrx PE=1 SV=1
[R].ANSFVGTAQYVSPELLTEK.[S]	O55173 1xPhospho [S/T]	O55173	O55173 [242-260]	4.08622	-0.153307	ANSFVGTAQYVSPELLTEK	3-phosphoinositide-dependent protein kinase 1 OS=Rattus norvegicus OX=10116 GN=Pdpk1 PE=1 SV=2
[K].MVSQSQPGSR.[S]	A0A0G2JZM8 2xPhospho [S688;S692]	A0A0G2JZM8	A0A0G2JZM8 [684-693]	2.05267	-0.152336	MVSQSQPGSR	CLIP-associating protein 2 OS=Rattus norvegicus OX=10116 GN=Clasp2 PE=1 SV=1
[R].FVAFSGEGQSLR.[K]	Q9ES53 1xPhospho [S299]	Q9ES53	Q9ES53 [290-301]	1.07228	-0.152218	FVAFSGEGQSLR	Ubiquitin recognition factor in ER-associated degradation protein 1 OS=Rattus norvegicus OX=10116 GN=Ufd1 PE=1 SV=1
[R].RVSHSPPPK.[Q]	A0A0G2K4F6 2xPhospho [S654;B2RYB3 2xPhospho [S640;S642];S656]	A0A0G2K4F6	A0A0G2K4F6 [652-660]	0.356148	-0.151643	RVSHSPPPK	Serine and arginine repetitive matrix 1 OS=Rattus norvegicus OX=10116 GN=Srrm1 PE=1 SV=1
[R].GGGPLILLDLNDENSNQSFHSEGSLQK.[G]	D3ZUL4 3xPhospho [S100;S103;S106]	D3ZUL4	D3ZUL4 [83-109]	0.761374	-0.151542	GGGPLILLDLNDENSNQSFHSEGSLQK	B-cell CLL/lymphoma 7C (Predicted), isoform CRA_a OS=Rattus norvegicus OX=10116 GN=Bcl7c PE=1 SV=1
[R].SRSPLLNDRR.[S]	Q5RKH1 2xPhospho [S366;S368]	Q5RKH1	Q5RKH1 [366-375]	1.24793	-0.151482	SRSPLLNDRR	Serine/threonine-protein kinase PRP4 homolog OS=Rattus norvegicus OX=10116 GN=Prpf4b PE=1 SV=1
[R].GLHSDLGESSLILK.[A]	P80203 2xPhospho [S161;S]	P80203	P80203 [153-166]	0.508575	-0.151385	GLHSDLGESSLILK	Serine/threonine-protein kinase receptor R3 OS=Rattus norvegicus OX=10116 GN=Acvrl1 PE=1 SV=2
[K].AVSMSGINLLLDCSDPNGNSSQSHATDLNK.[C]	A0A0G2K0V4 2xPhospho [S159;S168]	A0A0G2K0V4	A0A0G2K0V4 [155-184]	0.182002	-0.151339	AVSMSGINLLLDCSDPNGNSSQSHATDLNK	Guanine nucleotide exchange factor H1 OS=Rattus norvegicus OX=10116 GN=Arhgef2 PE=1 SV=1
[K].SVEAAAELSAK.[D]	P04550 1xPhospho [S5]	P04550	P04550 [5-15]	1.01843	-0.150895	SVEAAAELSAK	Parathymosin OS=Rattus norvegicus OX=10116 GN=Ptms PE=1 SV=2
[K].YSPTSPTYSPTSPVYTPTSPK.[Y]	D4A5A6 2xPhospho [T/S/Y]	D4A5A6	D4A5A6 [1888-1908]	1.1573	-0.15084	YSPTSPTYSPTSPVYTPTSPK	DNA-directed RNA polymerase subunit OS=Rattus norvegicus OX=10116 GN=Polr2a PE=1 SV=1
[R].LDSPPPSPITEASEAAEAAEAGNWAASGR.[E]	D3ZF26 1xPhospho [S490]	D3ZF26	D3ZF26 [488-516]	0.603817	-0.150692	LDSPPPSPITEASEAAEAAEAGNWAASGR	Tankyrase 1-binding protein 1 OS=Rattus norvegicus OX=10116 GN=Tnks1bp1 PE=1 SV=1
[R].RNDSSLLYPCGTYSPQDK.[R]	F1LW22 1xPhospho [Y/T/S]	F1LW22	F1LW22 [622-639]	1.24453	-0.15062	RNDSSLLYPCGTYSPQDK	Par-3 family cell polarity regulator beta OS=Rattus norvegicus OX=10116 GN=Pard3b PE=1 SV=2
[R].SLAALDALNTDDENDEEEYEAWK.[V]	D4ACM9 1xPhospho [T/S]	D4ACM9	D4ACM9 [258-280]	0.666625	-0.150568	SLAALDALNTDDENDEEEYEAWK	Microfibrillar-associated protein 1A OS=Rattus norvegicus OX=10116 GN=Mfap1a PE=1 SV=1
[K].DSSYIIESDEDLEMEMLK.[S]	F1LTH9 1xPhospho [Y/S]	F1LTH9	F1LTH9 [426-443]	0.978615	-0.150144	DSSYIIESDEDLEMEMLK	DNA helicase OS=Rattus norvegicus OX=10116 GN=Wrn PE=1 SV=3
[R].SDLPGSEK.[D]	G3V6D9 1xPhospho [S280]	G3V6D9	G3V6D9 [275-282]	1.31792	-0.149811	SDLPGSEK	Na(+)/H(+) exchange regulatory cofactor NHE-RF OS=Rattus norvegicus OX=10116 GN=Slc9a3r2 PE=1 SV=1
[R].DRDRSSR.[D]	B2RYP6 1xPhospho [S]	B2RYP6	B2RYP6 [349-355]	0.461987	-0.148873	DRDRSSR	LUC7-like 2 (S. cerevisiae) OS=Rattus norvegicus OX=10116 GN=Luc7l2 PE=1 SV=1
[R].GVGDDQLGEESEERDDHLLPM.[-]	Q6AY20 1xPhospho [S268]	Q6AY20	Q6AY20 [258-278]	0.666141	-0.148651	GVGDDQLGEESEERDDHLLPM	Cation-dependent mannose-6-phosphate receptor OS=Rattus norvegicus OX=10116 GN=M6pr PE=1 SV=1
[K].QSFTMVADTPENLR.[L]	Q99MZ8 1xPhospho [S61]	Q99MZ8	Q99MZ8 [60-73]	1.01095	-0.148376	QSFTMVADTPENLR	LIM and SH3 domain protein 1 OS=Rattus norvegicus OX=10116 GN=Lasp1 PE=1 SV=1
[K].QKSDAEEDGGTGSQDEEDSKPK.[A]	P35565 2xPhospho [S553;S563]	P35565	P35565 [551-572]	0.391733	-0.147671	QKSDAEEDGGTGSQDEEDSKPK	Calnexin OS=Rattus norvegicus OX=10116 GN=Canx PE=1 SV=1
[R].SLSKSDSDLLTCSPTEDTTMGSR.[S]	D4AC12 1xPhospho [S]	D4AC12	D4AC12 [613-635]	0.827209	-0.147386	SLSKSDSDLLTCSPTEDTTMGSR	Ankyrin repeat and SAM domain containing 1 (Predicted) OS=Rattus norvegicus OX=10116 GN=Anks1a PE=1 SV=1
[R].NDAPTPGTSTTPGLR.[S]	Q9JIT3 2xPhospho [T328;T/S]	Q9JIT3	Q9JIT3 [324-338]	0.887563	-0.147094	NDAPTPGTSTTPGLR	Transducin-like enhancer protein 3 OS=Rattus norvegicus OX=10116 GN=Tle3 PE=1 SV=1
[K].SLSPGVSR.[D]	E9PST5 2xPhospho [S656;S658]	E9PST5	E9PST5 [656-663]	1.28091	-0.146997	SLSPGVSR	Apoptotic chromatin condensation inducer 1 OS=Rattus norvegicus OX=10116 GN=Acin1 PE=1 SV=1
[R].QSSFEIPDDVPLPAGWEMAK.[T]	Q2EJA0 1xPhospho [S]	Q2EJA0	Q2EJA0 [144-163]	1.87128	-0.146917	QSSFEIPDDVPLPAGWEMAK	Transcriptional coactivator YAP1 OS=Rattus norvegicus OX=10116 GN=Yap1 PE=1 SV=1
[R].EQPEMDDADNSEKSVNEENGEVSEDQSQNK.[H]	Q5RKH1 3xPhospho [S21;S24;S33]	Q5RKH1	Q5RKH1 [11-40]	0.985966	-0.14691	EQPEMDDADNSEKSVNEENGEVSEDQSQNK	Serine/threonine-protein kinase PRP4 homolog OS=Rattus norvegicus OX=10116 GN=Prpf4b PE=1 SV=1
[K].EEKESDDKPEIEDVGSDEEEEEK.[K]	P82995 2xPhospho [S252;S263]	P82995	P82995 [248-270]	0.360754	-0.146456	EEKESDDKPEIEDVGSDEEEEEK	Heat shock protein HSP 90-alpha OS=Rattus norvegicus OX=10116 GN=Hsp90aa1 PE=1 SV=3
[K].SFEDLTDHPVTR.[S]	G3V711 1xPhospho [S794]	G3V711	G3V711 [794-805]	0.993464	-0.146099	SFEDLTDHPVTR	A disintegrin and metalloproteinase domain 17 (Tumor necrosis factor, alpha, converting enzyme), isoform CRA_a OS=Rattus norvegicus OX=10116 GN=Adam17 PE=1 SV=1
[R].ISQPSADDPLPSLTYGQLPR.[V]	D4A9T0 1xPhospho [S]	D4A9T0	D4A9T0 [370-389]	0.709382	-0.145657	ISQPSADDPLPSLTYGQLPR	Cask-interacting protein 2 OS=Rattus norvegicus OX=10116 GN=Caskin2 PE=1 SV=1
[R].LSTTPSPTNSLHEDGVDDFRR.[Q]	Q66HT2 2xPhospho [S178;S182]	Q66HT2	Q66HT2 [173-193]	0.536655	-0.145502	LSTTPSPTNSLHEDGVDDFRR	TOX high mobility group box family member 4 OS=Rattus norvegicus OX=10116 GN=Tox4 PE=1 SV=1
[R].ESRQESDPEDDDVK.[K]	D3ZAY8 1xPhospho [S100]	D3ZAY8	D3ZAY8 [95-108]	1.15443	-0.145357	ESRQESDPEDDDVK	Pinin OS=Rattus norvegicus OX=10116 GN=Pnn PE=1 SV=1
[R].GSGTGHPGTGVPQAPDSPAGVR.[T]	D3ZWC6 1xPhospho [S88]	D3ZWC6	D3ZWC6 [72-93]	0.161402	-0.145278	GSGTGHPGTGVPQAPDSPAGVR	Syntrophin, basic 1 (Predicted) OS=Rattus norvegicus OX=10116 GN=Sntb1 PE=1 SV=1
[K].EASRSSPVEFECINEK.[K]	D3ZLA3 1xPhospho [S]	D3ZLA3	D3ZLA3 [238-253]	1.73722	-0.145239	EASRSSPVEFECINEK	Copine 3 OS=Rattus norvegicus OX=10116 GN=Cpne3 PE=1 SV=1
[K].TSFSQEQSCDSAGEGSER.[T]	A0A0G2K1Z2 1xPhospho [S199]	A0A0G2K1Z2	A0A0G2K1Z2 [189-206]	1.11416	-0.145124	TSFSQEQSCDSAGEGSER	Rho GTPase-activating protein 12 OS=Rattus norvegicus OX=10116 GN=Arhgap12 PE=1 SV=1
[R].SNSFSDEREFSAPSTPTGTLEFAGGEGK.[G]	A0A0G2JUA5 2xPhospho [S/T]	A0A0G2JUA5	A0A0G2JUA5 [5347-5374]	0.66269	-0.144893	SNSFSDEREFSAPSTPTGTLEFAGGEGK	AHNAK nucleoprotein OS=Rattus norvegicus OX=10116 GN=Ahnak PE=1 SV=1
[K].SDSRDSNSPEPSSCR.[G]	Q66HF9 2xPhospho [S346;S348]	Q66HF9	Q66HF9 [341-355]	1.92826	-0.144802	SDSRDSNSPEPSSCR	Leucine-rich repeat flightless-interacting protein 1 OS=Rattus norvegicus OX=10116 GN=Lrrfip1 PE=1 SV=1
[K].LTGSTSSLNK.[L]	A0A0G2K2V5 1xPhospho [S/T]	A0A0G2K2V5	A0A0G2K2V5 [294-303]	1.41098	-0.144275	LTGSTSSLNK	Exocyst complex component 1 OS=Rattus norvegicus OX=10116 GN=Exoc1 PE=1 SV=1
[R].QQSWENEGTAEGSEPSPSESAEEK.[Q]	Q4QQV6 1xPhospho [S/T]	Q4QQV6	Q4QQV6 [98-121]	1.14675	-0.143931	QQSWENEGTAEGSEPSPSESAEEK	Lymphocyte specific 1, isoform CRA_a OS=Rattus norvegicus OX=10116 GN=Lsp1 PE=1 SV=1
[K].ISMPDLNLNLK.[G]	A0A0G2JUA5 1xPhospho [S2499]	A0A0G2JUA5	A0A0G2JUA5 [2498-2508]	0.561692	-0.143676	ISMPDLNLNLK	AHNAK nucleoprotein OS=Rattus norvegicus OX=10116 GN=Ahnak PE=1 SV=1
[R].QSLGESPR.[T]	A0A0G2JW01 1xPhospho [S110];F1LWK7 1xPhospho [S471]	F1LWK7	F1LWK7 [466-473]	1.28234	-0.143545	QSLGESPR	Uncharacterized protein (Fragment) OS=Rattus norvegicus OX=10116 PE=1 SV=3
[R].YHSVSTETPHER.[N]	D4AC16 1xPhospho [S621]	D4AC16	D4AC16 [619-630]	0.686407	-0.142948	YHSVSTETPHER	TBC1 domain family member 1 OS=Rattus norvegicus OX=10116 GN=Tbc1d1 PE=1 SV=1
[R].RDEQSESDHMDQETVSR.[A]	D3ZCG3 2xPhospho [S531;S533]	D3ZCG3	D3ZCG3 [527-543]	0.883929	-0.142798	RDEQSESDHMDQETVSR	Protein MON2 homolog OS=Rattus norvegicus OX=10116 GN=Mon2 PE=1 SV=3
[R].CSPTVALVEFSSSPQLRNEVPEEQDQK.[K]	F1M392 2xPhospho [T/S]	F1M392	F1M392 [671-697]	0.424057	-0.142691	CSPTVALVEFSSSPQLRNEVPEEQDQK	LIM and calponin homology domains 1 OS=Rattus norvegicus OX=10116 GN=Limch1 PE=1 SV=2
[R].IGDLQAAIEDEMESDENEDLINSLQDMVTK.[Y]	A0A0G2JY08 1xPhospho [S1942]	A0A0G2JY08	A0A0G2JY08 [1929-1958]	0.480419	-0.142689	IGDLQAAIEDEMESDENEDLINSLQDMVTK	Unconventional myosin-XVIIIa OS=Rattus norvegicus OX=10116 GN=Myo18a PE=1 SV=1
[K].LENEGSDEDIETDVLYSPQMALK.[L]	A0A0H2UI10 1xPhospho [S396]	A0A0H2UI10	A0A0H2UI10 [391-413]	1.60466	-0.142057	LENEGSDEDIETDVLYSPQMALK	Protein O-GlcNAcase OS=Rattus norvegicus OX=10116 GN=Oga PE=1 SV=1
[R].ASPGPGGLSGGESLLVK.[Q]	F1M6V8 1xPhospho [S222]	F1M6V8	F1M6V8 [221-237]	1.40341	-0.141702	ASPGPGGLSGGESLLVK	Striatin 4 OS=Rattus norvegicus OX=10116 GN=Strn4 PE=1 SV=1
[K].ALVVPEPEPDSDSNQERK.[D]	D3ZYQ9 1xPhospho [S138]	D3ZYQ9	D3ZYQ9 [126-143]	0.790249	-0.141521	ALVVPEPEPDSDSNQERK	E3 ubiquitin protein ligase OS=Rattus norvegicus OX=10116 GN=Rnf20 PE=1 SV=1
[R].RLSEQLAHTPTAFK.[R]	A0A0G2JYH1 1xPhospho [S536]	A0A0G2JYH1	A0A0G2JYH1 [534-547]	0.411331	-0.14142	RLSEQLAHTPTAFK	Phosphatidylinositol 4-kinase beta OS=Rattus norvegicus OX=10116 GN=Pi4kb PE=1 SV=1
[R].GSPGALSSDSELPENPYSQVK.[G]	D4A4X4 1xPhospho [S]	D4A4X4	D4A4X4 [84-104]	2.18973	-0.141245	GSPGALSSDSELPENPYSQVK	Cingulin OS=Rattus norvegicus OX=10116 GN=Cgn PE=1 SV=2
[K].EDGEDQDDDQMSRGTKSPTEGEK.[D]	F1MA76 3xPhospho [S328;S333];T331	F1MA76	F1MA76 [317-339]	0.386564	-0.141123	EDGEDQDDDQMSRGTKSPTEGEK	Glutamate-rich 3 OS=Rattus norvegicus OX=10116 GN=Erich3 PE=4 SV=3
[K].LSIGQYDNDAGSQVTFSK.[C]	F1LN91 1xPhospho [S891]	F1LN91	F1LN91 [890-907]	0.89209	-0.14097	LSIGQYDNDAGSQVTFSK	Tensin 3 OS=Rattus norvegicus OX=10116 GN=Tns3 PE=1 SV=2
[R].LCDASETEDEDHIQK.[G]	D3ZC56 1xPhospho [S2185]	D3ZC56	D3ZC56 [2181-2195]	1.64449	-0.140389	LCDASETEDEDHIQK	Dystonin OS=Rattus norvegicus OX=10116 GN=Dst PE=1 SV=3
[R].VFEDDSDDFEEEEEAYEK.[E]	D4A997 1xPhospho [S664]	D4A997	D4A997 [659-676]	0.526667	-0.139935	VFEDDSDDFEEEEEAYEK	HIV TAT specific factor 1 (Predicted) OS=Rattus norvegicus OX=10116 GN=Htatsf1 PE=1 SV=2
[K].GLHSSDSEEEEPK.[R]	A0A0G2JWE3 3xPhospho [S306;S307;S309]	A0A0G2JWE3	A0A0G2JWE3 [303-315]	1.08272	-0.139845	GLHSSDSEEEEPK	Protein IWS1 homolog OS=Rattus norvegicus OX=10116 GN=Iws1 PE=1 SV=1
[R].KASVPMATPGAWK.[Q]	F1M155 1xPhospho [S1026]	F1M155	F1M155 [1024-1036]	1.51701	-0.139332	KASVPMATPGAWK	Supervillin OS=Rattus norvegicus OX=10116 GN=Svil PE=1 SV=3
[R].ISDPLTSSPGR.[S]	D3ZP96 1xPhospho [S/T]	D3ZP96	D3ZP96 [21-31]	0.703976	-0.139062	ISDPLTSSPGR	DNA replication licensing factor MCM2 OS=Rattus norvegicus OX=10116 GN=Mcm2 PE=1 SV=2
[K].TGNESGSNLSDSGSVK.[R]	G3V949 2xPhospho [S208;S210]	G3V949	G3V949 [199-214]	0.381437	-0.138869	TGNESGSNLSDSGSVK	CAP-Gly domain-containing linker protein 2 OS=Rattus norvegicus OX=10116 GN=Clip2 PE=1 SV=1
[K].ATGGLCLLGAYADSDDDENDISEK.[T]	A0A0G2K4C8 1xPhospho [S166]	A0A0G2K4C8	A0A0G2K4C8 [153-176]	0.49446	-0.138622	ATGGLCLLGAYADSDDDENDISEK	Formin-binding protein 4 OS=Rattus norvegicus OX=10116 GN=Fnbp4 PE=1 SV=1
[K].DAQSPVLEVDAASGK.[Y]	M0RAP6 1xPhospho [S844]	M0RAP6	M0RAP6 [841-855]	2.57897	-0.13836	DAQSPVLEVDAASGK	Transcription activation suppressor OS=Rattus norvegicus OX=10116 GN=Tasor PE=1 SV=2
[K].TSPGSPSPR.[S]	A0A0G2K174 2xPhospho [S1298;S1300]	A0A0G2K174	A0A0G2K174 [1294-1302]	0.839096	-0.13815	TSPGSPSPR	LIM domain 7 OS=Rattus norvegicus OX=10116 GN=Lmo7 PE=1 SV=1
[R].RVESEESGDEEGK.[K]	Q5HZV9 2xPhospho [S24;S27]	Q5HZV9	Q5HZV9 [21-33]	0.893259	-0.137693	RVESEESGDEEGK	Protein phosphatase 1 regulatory subunit 7 OS=Rattus norvegicus OX=10116 GN=Ppp1r7 PE=1 SV=1
[R].DRSPSPLRGNVVPSPLPTRR.[T]	Q9WU49 3xPhospho [S30;S32;S41]	Q9WU49	Q9WU49 [28-47]	0.61775	-0.137378	DRSPSPLRGNVVPSPLPTRR	Calcium-regulated heat stable protein 1 OS=Rattus norvegicus OX=10116 GN=Carhsp1 PE=1 SV=1
[K].GSDEVTASSAATGTSPR.[M]	F1LPH1 1xPhospho [S/T]	F1LPH1	F1LPH1 [43-59]	0.804129	-0.137212	GSDEVTASSAATGTSPR	Calpain inhibitor OS=Rattus norvegicus OX=10116 GN=Cast PE=1 SV=1
[K].SQVIAEK.[A]	F1LVA9 1xPhospho [S1741]	F1LVA9	F1LVA9 [1741-1747]	1.51026	-0.137022	SQVIAEK	Dedicator of cytokinesis 5 OS=Rattus norvegicus OX=10116 GN=Dock5 PE=1 SV=2
[K].EQGEPVSPSEDESFSWPGPK.[T]	F1LXQ7 1xPhospho [S]	F1LXQ7	F1LXQ7 [37-56]	1.39704	-0.136662	EQGEPVSPSEDESFSWPGPK	Rho GTPase-activating protein 21 OS=Rattus norvegicus OX=10116 GN=Arhgap21 PE=1 SV=3
[K].NSAAELGGSR.[T]	D4A529 1xPhospho [S49]	D4A529	D4A529 [48-57]	0.687683	-0.136625	NSAAELGGSR	Src homology 2 domain-containing E OS=Rattus norvegicus OX=10116 GN=She PE=4 SV=2
[K].LCDFGVSGQLIDSMANSFVGTR.[S]	P36506 1xPhospho [S226]	P36506	P36506 [210-231]	0.481352	-0.136539	LCDFGVSGQLIDSMANSFVGTR	Dual specificity mitogen-activated protein kinase kinase 2 OS=Rattus norvegicus OX=10116 GN=Map2k2 PE=1 SV=1
[K].VQTLNEQDWER.[A]	A0A1B0GWS0 1xPhospho [T596]	A0A1B0GWS0	A0A1B0GWS0 [594-604]	0.815774	-0.136166	VQTLNEQDWER	PTPRF-interacting protein alpha 1 OS=Rattus norvegicus OX=10116 GN=Ppfia1 PE=1 SV=1
[R].DGIIDFTSGSELLITK.[A]	Q63355 1xPhospho [S/T]	Q63355	Q63355 [1013-1028]	1.14958	-0.135761	DGIIDFTSGSELLITK	Unconventional myosin-Ic OS=Rattus norvegicus OX=10116 GN=Myo1c PE=1 SV=2
[R].DRSRER.[RS]	B2RYP6 1xPhospho [S327];Q62780 1xPhospho [S79]	B2RYP6	B2RYP6 [325-330]	0.705124	-0.135296	DRSRER	LUC7-like 2 (S. cerevisiae) OS=Rattus norvegicus OX=10116 GN=Luc7l2 PE=1 SV=1
[K].EEPPPSRSGSGSGGASAK.[E]	A0A0G2K3A0 2xPhospho [S181;S183]	A0A0G2K3A0	A0A0G2K3A0 [174-191]	1.52637	-0.135123	EEPPPSRSGSGSGGASAK	Non-specific serine/threonine protein kinase OS=Rattus norvegicus OX=10116 GN=Wnk1 PE=1 SV=1
[K].DSSPPTEQR.[I]	A0A140TAD1 1xPhospho [S]	A0A140TAD1	A0A140TAD1 [8-16]	2.87998	-0.134382	DSSPPTEQR	ADP-sugar pyrophosphatase OS=Rattus norvegicus OX=10116 GN=Nudt5 PE=1 SV=1
[K].RKTSSVSSISQVSPER.[G]	O08662 2xPhospho [S251;S253]	O08662	O08662 [247-262]	0.516347	-0.134202	RKTSSVSSISQVSPER	Phosphatidylinositol 4-kinase alpha OS=Rattus norvegicus OX=10116 GN=Pi4ka PE=1 SV=2
[K].SAGGREDSESPGTQR.[S]	Q6AXU6 1xPhospho [S/T]	Q6AXU6	Q6AXU6 [65-79]	0.76364	-0.134161	SAGGREDSESPGTQR	Jupiter microtubule associated homolog 1 OS=Rattus norvegicus OX=10116 GN=JPT1 PE=1 SV=3
[K].ELSEESEDEELQLEEFPMLK.[T]	A0A0G2JSM0 2xPhospho [S60;S63]	A0A0G2JSM0	A0A0G2JSM0 [58-77]	0.391969	-0.134099	ELSEESEDEELQLEEFPMLK	DnaJ homolog subfamily C member 2 OS=Rattus norvegicus OX=10116 GN=Dnajc2 PE=1 SV=1
[K].SHSHTPSHR.[A]	A0A0G2K2M9 2xPhospho [S469;S471]	A0A0G2K2M9	A0A0G2K2M9 [469-477]	0.412885	-0.134083	SHSHTPSHR	Serine/arginine repetitive matrix 2 OS=Rattus norvegicus OX=10116 GN=Srrm2 PE=1 SV=1
[R].QQYSDQEYHSSTEK.[L]	Q3ZB99 3xPhospho [S404;S410;S411]	Q3ZB99	Q3ZB99 [401-414]	1.52263	-0.134048	QQYSDQEYHSSTEK	Tight junction protein 2 OS=Rattus norvegicus OX=10116 GN=Tjp2 PE=1 SV=1
[K].VQSGMGLILQGYESGSEEEGEIHEK.[A]	Q5RKH1 2xPhospho [S145;Y/S]	Q5RKH1	Q5RKH1 [130-154]	2.31339	-0.133952	VQSGMGLILQGYESGSEEEGEIHEK	Serine/threonine-protein kinase PRP4 homolog OS=Rattus norvegicus OX=10116 GN=Prpf4b PE=1 SV=1
[K].DGSEQTDEEAEGPFSDDEMVTHK.[G]	D4A0H1 2xPhospho [T200;S209]	D4A0H1	D4A0H1 [195-217]	0.951376	-0.133328	DGSEQTDEEAEGPFSDDEMVTHK	Receptor expression-enhancing protein OS=Rattus norvegicus OX=10116 GN=Reep3 PE=1 SV=2
[R].SQSSSQGDNPLAPGYLPPHYK.[E]	D3ZRK0 3xPhospho [S7;S];S8	D3ZRK0	D3ZRK0 [5-25]	1.53529	-0.133303	SQSSSQGDNPLAPGYLPPHYK	Family with sequence similarity 83, member H OS=Rattus norvegicus OX=10116 GN=Fam83h PE=1 SV=1
[R].QSSSSDTDLSLTPK.[T]	A0A0G2K543 2xPhospho [S306;S307]	A0A0G2K543	A0A0G2K543 [303-316]	0.499754	-0.133034	QSSSSDTDLSLTPK	C2 calcium-dependent domain-containing 5 OS=Rattus norvegicus OX=10116 GN=C2cd5 PE=1 SV=1
[R].ASPSPPPK.[R]	A0A0G2K4F6 2xPhospho [S644;B2RYB3 2xPhospho [S630;S632];S646]	A0A0G2K4F6	A0A0G2K4F6 [643-650]	0.344699	-0.13247	ASPSPPPK	Serine and arginine repetitive matrix 1 OS=Rattus norvegicus OX=10116 GN=Srrm1 PE=1 SV=1
[R].RSSISGISLEDNR.[S]	M0R4H5 1xPhospho [S]	M0R4H5	M0R4H5 [117-129]	1.01329	-0.13233	RSSISGISLEDNR	PDZ and LIM domain protein 4 OS=Rattus norvegicus OX=10116 GN=Pdlim4 PE=1 SV=1
[K].IEDVGSDEEDDSGK.[D]	P34058 2xPhospho [S255;S261]	P34058	P34058 [250-263]	0.582962	-0.132043	IEDVGSDEEDDSGK	Heat shock protein HSP 90-beta OS=Rattus norvegicus OX=10116 GN=Hsp90ab1 PE=1 SV=4
[R].AVLLTAVELLQEYDSNSDQSGSQEK.[L]	F1LU97 1xPhospho [S]	F1LU97	F1LU97 [520-544]	1.38345	-0.13182	AVLLTAVELLQEYDSNSDQSGSQEK	SAM and SH3 domain-containing 1 OS=Rattus norvegicus OX=10116 GN=Sash1 PE=1 SV=3
[R].TRTPASINATPANINLADLTR.[A]	F1LR36 3xPhospho [T1530;T1532;T1539]	F1LR36	F1LR36 [1530-1550]	1.26448	-0.131749	TRTPASINATPANINLADLTR	Transcription elongation factor spt6 OS=Rattus norvegicus OX=10116 GN=Supt6h PE=1 SV=2
[K].EQGVESPGAQPSSSPK.[A]	B2GV14 1xPhospho [S]	B2GV14	B2GV14 [513-528]	1.0282	-0.131728	EQGVESPGAQPSSSPK	Taxilin alpha OS=Rattus norvegicus OX=10116 GN=Txlna PE=1 SV=1
[K].RTEARSSDEENGPPSSPDLDR.[I]	D3ZH75 2xPhospho [T199;S213]	D3ZH75	D3ZH75 [198-218]	1.18835	-0.131679	RTEARSSDEENGPPSSPDLDR	AKT1 substrate 1 OS=Rattus norvegicus OX=10116 GN=Akt1s1 PE=1 SV=1
[K].EAFLVLSDEEDISCGK.[D]	D3ZS88 1xPhospho [S539]	D3ZS88	D3ZS88 [533-548]	2.46477	-0.131634	EAFLVLSDEEDISCGK	Activating transcription factor 7-interacting protein OS=Rattus norvegicus OX=10116 GN=Atf7ip PE=1 SV=3
[R].NSSSPPSPSSMNQR.[R]	M0R9Z5 1xPhospho [S]	M0R9Z5	M0R9Z5 [438-451]	3.15374	-0.131023	NSSSPPSPSSMNQR	Interferon regulatory factor 2-binding protein 2 OS=Rattus norvegicus OX=10116 GN=Irf2bp2 PE=1 SV=1
[R].RNSAPVSVSAVR.[T]	D4A987 1xPhospho [S]	D4A987	D4A987 [1164-1175]	1.09533	-0.1309	RNSAPVSVSAVR	Cdc42 GTPase-activating protein (Predicted) OS=Rattus norvegicus OX=10116 GN=Arhgap31 PE=1 SV=1
[K].FGIHVYQFPECDSDEDEDFK.[Q]	D3ZDH8 1xPhospho [S234]	D3ZDH8	D3ZDH8 [222-241]	0.984355	-0.130872	FGIHVYQFPECDSDEDEDFK	Septin OS=Rattus norvegicus OX=10116 GN=Sept5 PE=1 SV=1
[R].RYSDFEWLK.[N]	D4A719 1xPhospho [Y/S]	D4A719	D4A719 [71-79]	1.33774	-0.129442	RYSDFEWLK	Sorting nexin 12 OS=Rattus norvegicus OX=10116 GN=Snx12 PE=1 SV=1
[R].RHSGQDVHVVLK.[L]	O35987 1xPhospho [S176]	O35987	O35987 [174-185]	1.3099	-0.129412	RHSGQDVHVVLK	NSFL1 cofactor p47 OS=Rattus norvegicus OX=10116 GN=Nsfl1c PE=1 SV=1
[R].LFDDEASVDEPR.[T]	F1MAD2 1xPhospho [S647]	F1MAD2	F1MAD2 [641-652]	1.84593	-0.128844	LFDDEASVDEPR	InaD-like protein OS=Rattus norvegicus OX=10116 GN=Patj PE=1 SV=2
[K].ETPQTPSR.[G]	A0A0G2K2M9 1xPhospho [T]	A0A0G2K2M9	A0A0G2K2M9 [1427-1434]	1.63877	-0.128009	ETPQTPSR	Serine/arginine repetitive matrix 2 OS=Rattus norvegicus OX=10116 GN=Srrm2 PE=1 SV=1
[K].QPGIGDQNSDSDEMLAILK.[E]	A0A0G2JXZ3 2xPhospho [S721;S723]	A0A0G2JXZ3	A0A0G2JXZ3 [713-731]	1.2332	-0.128006	QPGIGDQNSDSDEMLAILK	ATP-dependent helicase ATRX OS=Rattus norvegicus OX=10116 GN=Atrx PE=1 SV=1
[R].SGYSSPGSPGTPGSR.[S]	F1LST4 1xPhospho [S/T]	F1LST4	F1LST4 [506-520]	0.700235	-0.127645	SGYSSPGSPGTPGSR	Microtubule-associated protein OS=Rattus norvegicus OX=10116 GN=Mapt PE=1 SV=1
[R].TPSPLALEDTAELSSPPLSPTVK.[L]	Q4QQV6 3xPhospho [T/S]	Q4QQV6	Q4QQV6 [167-189]	2.29344	-0.127642	TPSPLALEDTAELSSPPLSPTVK	Lymphocyte specific 1, isoform CRA_a OS=Rattus norvegicus OX=10116 GN=Lsp1 PE=1 SV=1
[R].REISSSPTSK.[N]	A0A0G2K2M9 2xPhospho [S452;S453]	A0A0G2K2M9	A0A0G2K2M9 [448-457]	3.18553	-0.127242	REISSSPTSK	Serine/arginine repetitive matrix 2 OS=Rattus norvegicus OX=10116 GN=Srrm2 PE=1 SV=1
[K].YDEIFYNLAPADGKLSGSK.[A]	Q4V8H8 1xPhospho [S]	Q4V8H8	Q4V8H8 [453-471]	0.433478	-0.127066	YDEIFYNLAPADGKLSGSK	EH domain-containing protein 2 OS=Rattus norvegicus OX=10116 GN=Ehd2 PE=1 SV=1
[K].GNEEVASHPELSPR.[H]	F7FJR8 2xPhospho [S238;S243]	F7FJR8	F7FJR8 [232-245]	0.81221	-0.126608	GNEEVASHPELSPR	LAS1-like, ribosome biogenesis factor OS=Rattus norvegicus OX=10116 GN=Las1l PE=1 SV=1
[R].RGSLTFAGESSK.[T]	D3ZRK0 1xPhospho [S970]	D3ZRK0	D3ZRK0 [968-979]	0.860851	-0.126591	RGSLTFAGESSK	Family with sequence similarity 83, member H OS=Rattus norvegicus OX=10116 GN=Fam83h PE=1 SV=1
[K].AVEEQGDDQDSEK.[S]	D4ABT8 1xPhospho [S183]	D4ABT8	D4ABT8 [173-185]	0.906579	-0.126517	AVEEQGDDQDSEK	Heterogeneous nuclear ribonucleoprotein U-like 2 OS=Rattus norvegicus OX=10116 GN=Hnrnpul2 PE=1 SV=1
[K].RNSSPPPSPNK.[N]	P11505 1xPhospho [S1177]	P11505	P11505 [1175-1185]	0.571884	-0.126088	RNSSPPPSPNK	Plasma membrane calcium-transporting ATPase 1 OS=Rattus norvegicus OX=10116 GN=Atp2b1 PE=1 SV=3
[R].SVENLPECGITHEQR.[A]	A0A0G2JYH1 1xPhospho [S453]	A0A0G2JYH1	A0A0G2JYH1 [453-467]	0.395174	-0.12607	SVENLPECGITHEQR	Phosphatidylinositol 4-kinase beta OS=Rattus norvegicus OX=10116 GN=Pi4kb PE=1 SV=1
[R].TLSMPDLDK.[L]	Q9QZR8 1xPhospho [S2399]	Q9QZR8	Q9QZR8 [2397-2405]	1.00581	-0.126039	TLSMPDLDK	PDZ domain-containing protein 2 OS=Rattus norvegicus OX=10116 GN=Pdzd2 PE=1 SV=1
[K].SLYESFVSSSDR.[L]	Q6MG75 1xPhospho [S131]	Q6MG75	Q6MG75 [131-142]	0.544754	-0.125674	SLYESFVSSSDR	Negative elongation factor E OS=Rattus norvegicus OX=10116 GN=Nelfe PE=1 SV=1
[R].QETFDSETQESR.[D]	Q8VGC3 1xPhospho [T549]	Q8VGC3	Q8VGC3 [547-558]	0.617221	-0.125524	QETFDSETQESR	Voltage-dependent L-type calcium channel subunit beta-2 OS=Rattus norvegicus OX=10116 GN=Cacnb2 PE=1 SV=2
[R].VEQALSEVASSLQSSAPK.[Q]	A0A0G2JXJ6 3xPhospho [S418;S];S419	A0A0G2JXJ6	A0A0G2JXJ6 [409-426]	0.593941	-0.125364	VEQALSEVASSLQSSAPK	Tetratricopeptide repeat domain 7B OS=Rattus norvegicus OX=10116 GN=Ttc7b PE=1 SV=1
[K].LMHDASDSEVDQDDVVEWK.[D]	Q9JKL8 2xPhospho [S954;S956]	Q9JKL8	Q9JKL8 [949-967]	0.870683	-0.125289	LMHDASDSEVDQDDVVEWK	Activity-dependent neuroprotector homeobox protein OS=Rattus norvegicus OX=10116 GN=Adnp PE=1 SV=2
[K].LQVVSESEEERDAEEEEALVPDIVNEVQK.[A]	D3ZZY2 2xPhospho [S378;S380]	D3ZZY2	D3ZZY2 [374-402]	0.600882	-0.125056	LQVVSESEEERDAEEEEALVPDIVNEVQK	UTP14A small subunit processome component OS=Rattus norvegicus OX=10116 GN=Utp14a PE=1 SV=3
[R].SAQLER.[I]	B4F7E7 1xPhospho [S53]	B4F7E7	B4F7E7 [53-58]	1.1387	-0.124831	SAQLER	MAGUK p55 subfamily member 5 OS=Rattus norvegicus OX=10116 GN=Mpp5 PE=1 SV=1
[R].SHSESASPSALSSSPNNLSPTGWSQPK.[T]	P11345 2xPhospho [S296;S301]	P11345	P11345 [283-309]	0.282177	-0.124767	SHSESASPSALSSSPNNLSPTGWSQPK	RAF proto-oncogene serine/threonine-protein kinase OS=Rattus norvegicus OX=10116 GN=Raf1 PE=1 SV=1
[R].SSELLVR.[K]	Q5PQM2 1xPhospho [S565]	Q5PQM2	Q5PQM2 [565-571]	0.649627	-0.124696	SSELLVR	Kinesin light chain 4 OS=Rattus norvegicus OX=10116 GN=Klc4 PE=1 SV=1
[R].QASVDDSREEGK.[A]	Q5XIS1 1xPhospho [S642]	Q5XIS1	Q5XIS1 [640-651]	1.38599	-0.124355	QASVDDSREEGK	Protein phosphatase Slingshot homolog 3 OS=Rattus norvegicus OX=10116 GN=Ssh3 PE=1 SV=1
[R].SGSSPEMK.[E]	A0A0G2K2M9 2xPhospho [S1559;S1560]	A0A0G2K2M9	A0A0G2K2M9 [1557-1564]	0.610274	-0.124112	SGSSPEMK	Serine/arginine repetitive matrix 2 OS=Rattus norvegicus OX=10116 GN=Srrm2 PE=1 SV=1
[R].SAFTPATATGSSPSPVLGQGEK.[V]	Q9WVE9 1xPhospho [S896]	Q9WVE9	Q9WVE9 [883-904]	2.9192	-0.123949	SAFTPATATGSSPSPVLGQGEK	Intersectin-1 OS=Rattus norvegicus OX=10116 GN=Itsn1 PE=1 SV=2
[R].IYQYIQSR.[F]	Q63470 1xPhospho [Y321]	Q63470	Q63470 [318-325]	0.195548	-0.123433	IYQYIQSR	Dual specificity tyrosine-phosphorylation-regulated kinase 1A OS=Rattus norvegicus OX=10116 GN=Dyrk1a PE=1 SV=2
[K].RLSLPADIR.[LI]	G3V6J5 1xPhospho [S146];Q68G39 1xPhospho [S119]	G3V6J5	G3V6J5 [144-152]	1.40343	-0.123363	RLSLPADIR	Cyclin-dependent kinase 17 OS=Rattus norvegicus OX=10116 GN=Cdk17 PE=1 SV=1
[K].TRSPVEK.[E]	G3V6Y9 1xPhospho [S714]	G3V6Y9	G3V6Y9 [712-718]	1.72706	-0.123059	TRSPVEK	Peptidyl-prolyl cis-trans isomerase G OS=Rattus norvegicus OX=10116 GN=Ppig PE=1 SV=1
[K].LEGDSDDLLEDSDSEEHSRSDSVTGHTSQK.[E]	A0A0G2JZ53 3xPhospho [S485;S489;S491]	A0A0G2JZ53	A0A0G2JZ53 [472-501]	0.232268	-0.122785	LEGDSDDLLEDSDSEEHSRSDSVTGHTSQK	Baculoviral IAP repeat-containing 6 OS=Rattus norvegicus OX=10116 GN=Birc6 PE=1 SV=1
[R].RSSSSTMLDGAGALGK.[F]	F1LXD6 2xPhospho [S/T]	F1LXD6	F1LXD6 [685-700]	1.16934	-0.12205	RSSSSTMLDGAGALGK	Phosphatidylinositol transfer protein, membrane-associated 2 OS=Rattus norvegicus OX=10116 GN=Pitpnm2 PE=1 SV=2
[R].RFSEGVLRPPSQDQEK.[L]	D3ZF26 1xPhospho [S423]	D3ZF26	D3ZF26 [421-436]	1.04531	-0.121727	RFSEGVLRPPSQDQEK	Tankyrase 1-binding protein 1 OS=Rattus norvegicus OX=10116 GN=Tnks1bp1 PE=1 SV=1
[R].SFLSEPSSPGR.[A]	D3ZKC9 1xPhospho [S1578]	D3ZKC9	D3ZKC9 [1571-1581]	0.57966	-0.121011	SFLSEPSSPGR	Vir-like m6A methyltransferase-associated OS=Rattus norvegicus OX=10116 GN=Virma PE=1 SV=3
[R].SQGCSREASPSR.[L]	A0A0G2JZM8 2xPhospho [S736;S740]	A0A0G2JZM8	A0A0G2JZM8 [732-743]	1.53753	-0.120885	SQGCSREASPSR	CLIP-associating protein 2 OS=Rattus norvegicus OX=10116 GN=Clasp2 PE=1 SV=1
[K].MQESPTLSQQSYNFDPDACEESLDPFK.[A]	A0A0G2K598 1xPhospho [T/S]	A0A0G2K598	A0A0G2K598 [2257-2283]	0.857058	-0.120703	MQESPTLSQQSYNFDPDACEESLDPFK	Transforming, acidic coiled-coil-containing protein 2 OS=Rattus norvegicus OX=10116 GN=Tacc2 PE=1 SV=1
[R].SLDSPTSSPGAGAR.[R]	D3ZA46 2xPhospho [S/T]	D3ZA46	D3ZA46 [431-444]	2.39513	-0.120384	SLDSPTSSPGAGAR	Gem-interacting protein OS=Rattus norvegicus OX=10116 GN=Gmip PE=1 SV=1
[K].SYDEGLDDYREDAK.[L]	F1LXQ7 1xPhospho [S/Y]	F1LXQ7	F1LXQ7 [887-900]	1.08923	-0.120344	SYDEGLDDYREDAK	Rho GTPase-activating protein 21 OS=Rattus norvegicus OX=10116 GN=Arhgap21 PE=1 SV=3
[R].SLSYSPVER.[R]	A0A0G2K2M9 2xPhospho [S2649;S2651]	A0A0G2K2M9	A0A0G2K2M9 [2647-2655]	2.62423	-0.120222	SLSYSPVER	Serine/arginine repetitive matrix 2 OS=Rattus norvegicus OX=10116 GN=Srrm2 PE=1 SV=1
[R].KASLDSPTTAYFDNPMK.[A]	M0RDY6 2xPhospho [S1047;S1050]	M0RDY6	M0RDY6 [1045-1061]	1.31151	-0.119605	KASLDSPTTAYFDNPMK	Uncharacterized protein OS=Rattus norvegicus OX=10116 PE=1 SV=2
[R].STSSDRQDSR.[S]	E9PSN4 1xPhospho [T/S]	E9PSN4	E9PSN4 [1325-1334]	0.393802	-0.119181	STSSDRQDSR	Zinc finger CCCH type-containing 13 OS=Rattus norvegicus OX=10116 GN=Zc3h13 PE=1 SV=2
[K].VEQESSSDDNLEDFDVEEEDEEAVIEQR.[R]	Q5RKH1 3xPhospho [S518;S519;S520]	Q5RKH1	Q5RKH1 [514-541]	0.986914	-0.119135	VEQESSSDDNLEDFDVEEEDEEAVIEQR	Serine/threonine-protein kinase PRP4 homolog OS=Rattus norvegicus OX=10116 GN=Prpf4b PE=1 SV=1
[K].SDTPLTSQRSFDQTPLTK.[A]	A0A0G2JUX2 1xPhospho [T/S]	A0A0G2JUX2	A0A0G2JUX2 [1427-1444]	0.57196	-0.118895	SDTPLTSQRSFDQTPLTK	ArfGAP with RhoGAP domain, ankyrin repeat and PH domain 3 OS=Rattus norvegicus OX=10116 GN=Arap3 PE=1 SV=1
[K].LPVHVYEVDEEADKDEDAASLGSQK.[G]	A0A0G2K2I6 2xPhospho [S164;S167]	A0A0G2K2I6	A0A0G2K2I6 [145-169]	0.586179	-0.118582	LPVHVYEVDEEADKDEDAASLGSQK	Dedicator of cytokinesis protein 9 OS=Rattus norvegicus OX=10116 GN=Dock9 PE=1 SV=1
[R].SMSIDDTPR.[G]	A0A0G2K3H2 1xPhospho [S180]	A0A0G2K3H2	A0A0G2K3H2 [180-188]	1.03626	-0.118571	SMSIDDTPR	Dedicator of cytokinesis 7 OS=Rattus norvegicus OX=10116 GN=Dock7 PE=1 SV=1
[R].EISSSPTSK.[N]	A0A0G2K2M9 1xPhospho [S]	A0A0G2K2M9	A0A0G2K2M9 [449-457]	2.14435	-0.118296	EISSSPTSK	Serine/arginine repetitive matrix 2 OS=Rattus norvegicus OX=10116 GN=Srrm2 PE=1 SV=1
[R].LADDEGDSDSESVGQSR.[G]	G3V661 2xPhospho [S1463;S]	G3V661	G3V661 [1454-1470]	1.97965	-0.118116	LADDEGDSDSESVGQSR	Bromodomain adjacent to zinc finger domain protein 1B OS=Rattus norvegicus OX=10116 GN=Baz1b PE=1 SV=1
[K].SLDLPSIGGSSVGK.[E]	Q9JKC9 1xPhospho [S904]	Q9JKC9	Q9JKC9 [904-917]	0.687918	-0.117851	SLDLPSIGGSSVGK	Synergin gamma OS=Rattus norvegicus OX=10116 GN=Synrg PE=1 SV=3
[R].SDSRSPGSISYLPSFFTK.[L]	A0A0G2K2B4 1xPhospho [S]	A0A0G2K2B4	A0A0G2K2B4 [2155-2172]	1.04834	-0.117714	SDSRSPGSISYLPSFFTK	Nuclear receptor corepressor 1 OS=Rattus norvegicus OX=10116 GN=Ncor1 PE=1 SV=1
[R].RDSTPSLK.[T]	D3ZAR1 1xPhospho [S197]	D3ZAR1	D3ZAR1 [195-202]	1.6846	-0.117355	RDSTPSLK	Low density lipoprotein receptor adapter protein 1 OS=Rattus norvegicus OX=10116 GN=Ldlrap1 PE=1 SV=2
[R].TNPPTQKPPSPPVSGR.[G]	A2VD09 1xPhospho [S183]	A2VD09	A2VD09 [174-189]	1.10948	-0.117144	TNPPTQKPPSPPVSGR	Abi1 protein OS=Rattus norvegicus OX=10116 GN=Abi1 PE=1 SV=1
[K].QSNASSDVEAEEK.[E]	F1SW39 2xPhospho [S105;S106]	F1SW39	F1SW39 [101-113]	0.483447	-0.11699	QSNASSDVEAEEK	PC4 and SFRS1 interacting protein 1 OS=Rattus norvegicus OX=10116 GN=Psip1 PE=1 SV=1
[R].GGSPPCHLLSPAK.[S]	F1LP26 1xPhospho [S231]	F1LP26	F1LP26 [229-241]	1.34011	-0.116962	GGSPPCHLLSPAK	Shroom family member 3 OS=Rattus norvegicus OX=10116 GN=Shroom3 PE=1 SV=3
[R].SSSVGSSSSYPISSAVPR.[T]	Q6S395 1xPhospho [S]	Q6S395	Q6S395 [4245-4262]	0.958043	-0.116355	SSSVGSSSSYPISSAVPR	Plectin OS=Rattus norvegicus OX=10116 GN=Plec PE=1 SV=1
[R].RCSVTSVESTVSSGTQTAIPDDPEQFEVIK.[Q]	Q7TSU1 1xPhospho [S621]	Q7TSU1	Q7TSU1 [619-648]	0.302271	-0.115732	RCSVTSVESTVSSGTQTAIPDDPEQFEVIK	Brefeldin A-inhibited guanine nucleotide-exchange protein 2 OS=Rattus norvegicus OX=10116 GN=Arfgef2 PE=1 SV=1
[K].TSEPEAETNAGNSPVTTNR.[K]	M0R9T2 1xPhospho [S377]	M0R9T2	M0R9T2 [365-383]	1.47354	-0.115114	TSEPEAETNAGNSPVTTNR	Erbb2-interacting protein OS=Rattus norvegicus OX=10116 GN=Erbin PE=1 SV=2
[R].SRDSGDENEPIQER.[F]	F1M265 1xPhospho [S]	F1M265	F1M265 [737-750]	0.838267	-0.113934	SRDSGDENEPIQER	Uncharacterized protein OS=Rattus norvegicus OX=10116 PE=1 SV=3
[K].RKGSGSEQEGEEEEGGER.[K]	G3V897 2xPhospho [S941;S943]	G3V897	G3V897 [938-955]	1.39038	-0.113659	RKGSGSEQEGEEEEGGER	CTR9 homolog, Paf1/RNA polymerase II complex component OS=Rattus norvegicus OX=10116 GN=Ctr9 PE=1 SV=1
[K].CSGPGLSPGMVR.[A]	C0JPT7 1xPhospho [S1459]	C0JPT7	C0JPT7 [1453-1464]	0.842708	-0.113526	CSGPGLSPGMVR	Filamin A OS=Rattus norvegicus OX=10116 GN=Flna PE=1 SV=1
[R].QESDPEDDDVK.[K]	D3ZAY8 1xPhospho [S100]	D3ZAY8	D3ZAY8 [98-108]	0.982091	-0.113523	QESDPEDDDVK	Pinin OS=Rattus norvegicus OX=10116 GN=Pnn PE=1 SV=1
[R].SSPAPNPALASPSPVLASPGPAQLQLVR.[E]	B2RYN8 1xPhospho [S167]	B2RYN8	B2RYN8 [166-193]	0.290097	-0.113501	SSPAPNPALASPSPVLASPGPAQLQLVR	Ankyrin repeat domain 47 (Predicted) OS=Rattus norvegicus OX=10116 GN=Kank3 PE=1 SV=1
[R].ETTGSESDGGDSSSTK.[S]	Q925Q9 1xPhospho [S227]	Q925Q9	Q925Q9 [221-236]	0.771776	-0.11326	ETTGSESDGGDSSSTK	SH3 domain-containing kinase-binding protein 1 OS=Rattus norvegicus OX=10116 GN=Sh3kbp1 PE=1 SV=2
[R].SDCQRSPPGVLK.[L]	G3V959 1xPhospho [S477]	G3V959	G3V959 [472-483]	0.570109	-0.113166	SDCQRSPPGVLK	FLN29 gene product, isoform CRA_b OS=Rattus norvegicus OX=10116 GN=Trafd1 PE=1 SV=1
[R].ASSLNFLNK.[S]	B2GV74 1xPhospho [S582]	B2GV74	B2GV74 [580-588]	0.702287	-0.112916	ASSLNFLNK	Kinesin light chain OS=Rattus norvegicus OX=10116 GN=Klc2 PE=1 SV=1
[R].FAFSPLSEEDEEDEQK.[E]	D4A017 1xPhospho [S479]	D4A017	D4A017 [473-488]	0.729798	-0.112912	FAFSPLSEEDEEDEQK	Transmembrane protein 87A OS=Rattus norvegicus OX=10116 GN=Tmem87a PE=1 SV=3
[K].DNTSDTASAIVPSTTPSVDSDDESFSK.[D]	A0A0G2JYK2 2xPhospho [S]	A0A0G2JYK2	A0A0G2JYK2 [186-212]	0.881796	-0.112731	DNTSDTASAIVPSTTPSVDSDDESFSK	Rab11 family-interacting protein 1 OS=Rattus norvegicus OX=10116 GN=Rab11fip1 PE=1 SV=1
[R].KGSSGNASEVSVACLTER.[I]	Q2KN99 2xPhospho [S386;S]	Q2KN99	Q2KN99 [383-400]	0.435852	-0.112085	KGSSGNASEVSVACLTER	Cytospin-A OS=Rattus norvegicus OX=10116 GN=Specc1l PE=1 SV=1
[R].GLSPLSSTADTK.[A]	E9PST5 1xPhospho [S479]	E9PST5	E9PST5 [477-488]	1.58988	-0.112039	GLSPLSSTADTK	Apoptotic chromatin condensation inducer 1 OS=Rattus norvegicus OX=10116 GN=Acin1 PE=1 SV=1
[K].FLGSDESEDDQELVEAFLR.[R]	P62521 2xPhospho [S141;S144]	P62521	P62521 [138-156]	0.241273	-0.112031	FLGSDESEDDQELVEAFLR	Coiled-coil domain-containing protein 8 OS=Rattus norvegicus OX=10116 GN=Ccdc8 PE=1 SV=1
[K].DTLSDAFTGLDPLGDK.[E]	O88797 1xPhospho [T/S]	O88797	O88797 [631-646]	0.266579	-0.11137	DTLSDAFTGLDPLGDK	Disabled homolog 2 OS=Rattus norvegicus OX=10116 GN=Dab2 PE=1 SV=1
[K].SQSPSLPPLPEDLEK.[A]	E9PST5 1xPhospho [S]	E9PST5	E9PST5 [385-399]	2.54155	-0.110897	SQSPSLPPLPEDLEK	Apoptotic chromatin condensation inducer 1 OS=Rattus norvegicus OX=10116 GN=Acin1 PE=1 SV=1
[R].SCDYQFPSSPATDTVK.[G]	M0RAP6 1xPhospho [S]	M0RAP6	M0RAP6 [962-977]	1.00664	-0.11078	SCDYQFPSSPATDTVK	Transcription activation suppressor OS=Rattus norvegicus OX=10116 GN=Tasor PE=1 SV=2
[R].LSGSGPAELAELSGGEDDELESEPVSK.[S]	F7FH17 1xPhospho [S363]	F7FH17	F7FH17 [351-377]	0.769635	-0.110311	LSGSGPAELAELSGGEDDELESEPVSK	Rho GTPase-activating protein 9 OS=Rattus norvegicus OX=10116 GN=Arhgap9 PE=1 SV=1
[K].DVSLDSDDDRPPTPGK.[L]	M0R9A9 3xPhospho [S270;S273;T280]	M0R9A9	M0R9A9 [268-283]	0.21522	-0.110128	DVSLDSDDDRPPTPGK	Centrosomal protein 164 OS=Rattus norvegicus OX=10116 GN=Cep164 PE=4 SV=2
[K].ATDEDMQSLASLMSMK.[Q]	F1LVX2 2xPhospho [S171;S174]	F1LVX2	F1LVX2 [164-179]	0.677558	-0.109859	ATDEDMQSLASLMSMK	EH domain-binding protein 1 OS=Rattus norvegicus OX=10116 GN=Ehbp1 PE=1 SV=3
[R].EQPEMDDADNSEKSVNEENGEVSEDQSQNK.[H]	Q5RKH1 2xPhospho [S21;S24]	Q5RKH1	Q5RKH1 [11-40]	0.556789	-0.109846	EQPEMDDADNSEKSVNEENGEVSEDQSQNK	Serine/threonine-protein kinase PRP4 homolog OS=Rattus norvegicus OX=10116 GN=Prpf4b PE=1 SV=1
[K].ARSPADEK.[I]	Q5RKH1 1xPhospho [S258]	Q5RKH1	Q5RKH1 [256-263]	0.696563	-0.109108	ARSPADEK	Serine/threonine-protein kinase PRP4 homolog OS=Rattus norvegicus OX=10116 GN=Prpf4b PE=1 SV=1
[R].SQEESPVPQPR.[T]	Q3ZB99 1xPhospho [S463]	Q3ZB99	Q3ZB99 [459-469]	1.27529	-0.107408	SQEESPVPQPR	Tight junction protein 2 OS=Rattus norvegicus OX=10116 GN=Tjp2 PE=1 SV=1
[R].AQTLPTSVVTITSESSPGK.[R]	A0A0G2K8W9 1xPhospho [S/T]	A0A0G2K8W9	A0A0G2K8W9 [2320-2338]	0.488757	-0.107106	AQTLPTSVVTITSESSPGK	Spectrin beta chain OS=Rattus norvegicus OX=10116 GN=Sptbn1 PE=1 SV=1
[R].SLEPIASATLESGSEK.[G]	B5DF86 1xPhospho [S]	B5DF86	B5DF86 [593-608]	1.04989	-0.106996	SLEPIASATLESGSEK	Conserved oligomeric Golgi complex subunit 8 OS=Rattus norvegicus OX=10116 GN=Cog8 PE=1 SV=1
[R].SIQGVGHMMSTMVLSR.[K]	C7E1V1 1xPhospho [S916]	C7E1V1	C7E1V1 [916-931]	0.678241	-0.106957	SIQGVGHMMSTMVLSR	Inositol 1,4,5-trisphosphate receptor type 3 OS=Rattus norvegicus OX=10116 GN=Itpr3 PE=1 SV=1
[R].QPSIELPSMAVASTK.[T]	Q4QQV6 1xPhospho [S]	Q4QQV6	Q4QQV6 [242-256]	1.35692	-0.106888	QPSIELPSMAVASTK	Lymphocyte specific 1, isoform CRA_a OS=Rattus norvegicus OX=10116 GN=Lsp1 PE=1 SV=1
[R].DVPQQEEEAEGNYQESWQASGSQPYSPEHR.[Q]	Q63187 1xPhospho [S/Y]	Q63187	Q63187 [100-129]	0.351178	-0.106855	DVPQQEEEAEGNYQESWQASGSQPYSPEHR	Elongin-A OS=Rattus norvegicus OX=10116 GN=Eloa PE=1 SV=1
[R].YMEDSTYYK.[A]	O35346 2xPhospho [Y576;Y577]	O35346	O35346 [570-578]	0.82536	-0.106677	YMEDSTYYK	Focal adhesion kinase 1 OS=Rattus norvegicus OX=10116 GN=Ptk2 PE=1 SV=1
[R].NVPQEESLEDSDVDADFK.[A]	Q56R18 1xPhospho [S60]	Q56R18	Q56R18 [50-67]	0.451996	-0.106256	NVPQEESLEDSDVDADFK	Importin subunit alpha OS=Rattus norvegicus OX=10116 GN=Kpna3 PE=1 SV=1
[R].MGAVPVMVPAQSQAGSLV.[-]	Q6AYD4 2xPhospho [S388;S392]	Q6AYD4	Q6AYD4 [377-394]	0.306228	-0.106208	MGAVPVMVPAQSQAGSLV	Endothelial cell-selective adhesion molecule OS=Rattus norvegicus OX=10116 GN=Esam PE=1 SV=1
[K].SPSPERRSPDRGVSQSSTQEEPTSK.[K]	F1LY38 3xPhospho [S84;S86;S91]	F1LY38	F1LY38 [84-108]	0.715755	-0.105912	SPSPERRSPDRGVSQSSTQEEPTSK	CWC22 spliceosome-associated protein homolog OS=Rattus norvegicus OX=10116 GN=Cwc22 PE=1 SV=3
[K].SKPAGSDGERR.[G]	D4ABT8 2xPhospho [S186;S191]	D4ABT8	D4ABT8 [186-196]	0.479675	-0.10572	SKPAGSDGERR	Heterogeneous nuclear ribonucleoprotein U-like 2 OS=Rattus norvegicus OX=10116 GN=Hnrnpul2 PE=1 SV=1
[R].GLSPGRAGEELIELR.[V]	D4A1K4 1xPhospho [S26]	D4A1K4	D4A1K4 [24-38]	0.593228	-0.105694	GLSPGRAGEELIELR	Hypothetical LOC304650 (Predicted), isoform CRA_b OS=Rattus norvegicus OX=10116 GN=Misp3 PE=1 SV=1
[R].IHIDPEAQDGSPATSRRSSISGISLEDNR.[S]	M0R4H5 3xPhospho [S118;S]	M0R4H5	M0R4H5 [101-129]	0.530808	-0.10563	IHIDPEAQDGSPATSRRSSISGISLEDNR	PDZ and LIM domain protein 4 OS=Rattus norvegicus OX=10116 GN=Pdlim4 PE=1 SV=1
[K].KSEPDDELLFDFLNSSQK.[E]	G3V6Z7 1xPhospho [S116]	G3V6Z7	G3V6Z7 [115-132]	0.291312	-0.105583	KSEPDDELLFDFLNSSQK	Golgin subfamily A member 5 OS=Rattus norvegicus OX=10116 GN=Golga5 PE=1 SV=1
[K].NSTPSEPDSGQGPPPEEEEGEEEAAK.[E]	Q8VHK7 1xPhospho [T/S]	Q8VHK7	Q8VHK7 [198-223]	0.371769	-0.105324	NSTPSEPDSGQGPPPEEEEGEEEAAK	Hepatoma-derived growth factor OS=Rattus norvegicus OX=10116 GN=Hdgf PE=1 SV=2
[R].RKSQMEEVQDELFQR.[L]	F1M3L7 1xPhospho [S685]	F1M3L7	F1M3L7 [683-697]	0.512244	-0.105283	RKSQMEEVQDELFQR	Epidermal growth factor receptor kinase substrate 8 OS=Rattus norvegicus OX=10116 GN=Eps8 PE=1 SV=2
[K].LCAGIMITASHNPK.[Q]	F7FLB2 1xPhospho [S/T]	F7FLB2	F7FLB2 [164-177]	1.02695	-0.10509	LCAGIMITASHNPK	Pgm2 protein OS=Rattus norvegicus OX=10116 GN=Pgm2 PE=1 SV=2
[R].RVIENTDGSEEEMDARDSDFNGTK.[A]	A0A0G2K6S9 2xPhospho [S1970;S/T]	A0A0G2K6S9	A0A0G2K6S9 [1953-1976]	0.219545	-0.104857	RVIENTDGSEEEMDARDSDFNGTK	Myosin-11 OS=Rattus norvegicus OX=10116 GN=Myh11 PE=1 SV=1
[R].DSENSGDSGYPSEK.[R]	P70531 1xPhospho [S444]	P70531	P70531 [433-446]	0.244786	-0.10484	DSENSGDSGYPSEK	Eukaryotic elongation factor 2 kinase OS=Rattus norvegicus OX=10116 GN=Eef2k PE=1 SV=1
[K].DNTSDTASAIVPSTTPSVDSDDESFSK.[D]	A0A0G2JYK2 1xPhospho [S]	A0A0G2JYK2	A0A0G2JYK2 [186-212]	1.73676	-0.104838	DNTSDTASAIVPSTTPSVDSDDESFSK	Rab11 family-interacting protein 1 OS=Rattus norvegicus OX=10116 GN=Rab11fip1 PE=1 SV=1
[K].EGLSPAK.[R]	Q5RKH1 1xPhospho [S94]	Q5RKH1	Q5RKH1 [91-97]	1.01246	-0.104743	EGLSPAK	Serine/threonine-protein kinase PRP4 homolog OS=Rattus norvegicus OX=10116 GN=Prpf4b PE=1 SV=1
[K].TVASDSEEEVGK.[E]	A0A0G2JWE3 2xPhospho [S383;S385]	A0A0G2JWE3	A0A0G2JWE3 [380-391]	1.00002	-0.104735	TVASDSEEEVGK	Protein IWS1 homolog OS=Rattus norvegicus OX=10116 GN=Iws1 PE=1 SV=1
[R].DSTVPVESDTDDEGAPR.[I]	F6PUQ7 2xPhospho [T463;T470]	F6PUQ7	F6PUQ7 [461-477]	0.38474	-0.104714	DSTVPVESDTDDEGAPR	60S ribosomal export protein NMD3 OS=Rattus norvegicus OX=10116 GN=Nmd3 PE=1 SV=2
[K].KVPVPEGLDLDAWINEPPSDSESEDEKPK.[A]	B5DFK6 3xPhospho [S632;S634;S636]	B5DFK6	B5DFK6 [614-642]	0.376302	-0.104598	KVPVPEGLDLDAWINEPPSDSESEDEKPK	AP-3 complex subunit delta OS=Rattus norvegicus OX=10116 GN=Ap3d1 PE=1 SV=1
[K].IVEPEVVGESDSEVEGDAWR.[L]	D4ACM9 2xPhospho [S116;S118]	D4ACM9	D4ACM9 [107-126]	0.693318	-0.104562	IVEPEVVGESDSEVEGDAWR	Microfibrillar-associated protein 1A OS=Rattus norvegicus OX=10116 GN=Mfap1a PE=1 SV=1
[R].SRSLSSPR.[S]	A0A0G2K2M9 3xPhospho [S756;S758;S760]	A0A0G2K2M9	A0A0G2K2M9 [756-763]	1.08237	-0.104558	SRSLSSPR	Serine/arginine repetitive matrix 2 OS=Rattus norvegicus OX=10116 GN=Srrm2 PE=1 SV=1
[K].VGIFSSQSVSSPLLETVQQRTPSRER.[S]	A0A0G2K2M9 2xPhospho [S1362;S]	A0A0G2K2M9	A0A0G2K2M9 [1352-1377]	1.06124	-0.104499	VGIFSSQSVSSPLLETVQQRTPSRER	Serine/arginine repetitive matrix 2 OS=Rattus norvegicus OX=10116 GN=Srrm2 PE=1 SV=1
[R].DSSQSSDVSLPDCKA.[-]	E9PTZ9 1xPhospho [S369];Q6MGB8 1xPhospho [S360]	Q6MGB8	Q6MGB8 [352-366]	0.274996	-0.103094	DSSQSSDVSLPDCKA	RT1 class I, A2 OS=Rattus norvegicus OX=10116 GN=RT1-A2 PE=1 SV=1
[R].NRTPSDVK.[E]	F7EL36 1xPhospho [T15]	F7EL36	F7EL36 [13-20]	0.938084	-0.10282	NRTPSDVK	Acidic leucine-rich nuclear phosphoprotein 32 family member A OS=Rattus norvegicus OX=10116 GN=Anp32a PE=1 SV=2
[R].SLSSCSESQSEASSLLPQMTK.[S]	Q9QZR8 1xPhospho [S]	Q9QZR8	Q9QZR8 [2306-2326]	0.448313	-0.102767	SLSSCSESQSEASSLLPQMTK	PDZ domain-containing protein 2 OS=Rattus norvegicus OX=10116 GN=Pdzd2 PE=1 SV=1
[K].WSTDQEDCSDQDLAGTPELGPQK.[S]	A0A0G2K2Q1 1xPhospho [S521]	A0A0G2K2Q1	A0A0G2K2Q1 [513-535]	1.03107	-0.102736	WSTDQEDCSDQDLAGTPELGPQK	Protein cordon-bleu OS=Rattus norvegicus OX=10116 GN=Cobl PE=1 SV=1
[R].QSSFEIPDDVPLPAGWEMAK.[T]	Q2EJA0 1xPhospho [S]	Q2EJA0	Q2EJA0 [144-163]	0.661842	-0.102678	QSSFEIPDDVPLPAGWEMAK	Transcriptional coactivator YAP1 OS=Rattus norvegicus OX=10116 GN=Yap1 PE=1 SV=1
[K].VLTDTGTESSPRSPVCSLR.[H]	F1LSX7 1xPhospho [S23]	F1LSX7	F1LSX7 [11-29]	0.626887	-0.102196	VLTDTGTESSPRSPVCSLR	Exosome component 5 OS=Rattus norvegicus OX=10116 GN=Exosc5 PE=1 SV=1
[K].YFDTNSEIEEESEEDEDYIPSEDWK.[K]	A0A0G2KA91 2xPhospho [S309;S315]	A0A0G2KA91	A0A0G2KA91 [304-328]	0.26081	-0.102064	YFDTNSEIEEESEEDEDYIPSEDWK	Mesoderm induction early response protein 1 OS=Rattus norvegicus OX=10116 GN=Mier1 PE=1 SV=1
[R].TRSPIPAQPYPSSLEK.[G]	E9PU29 1xPhospho [S431]	E9PU29	E9PU29 [429-444]	1.35887	-0.101841	TRSPIPAQPYPSSLEK	RBR-type E3 ubiquitin transferase OS=Rattus norvegicus OX=10116 GN=Rnf31 PE=1 SV=2
[K].IAKEEESEEESNEEEEEEDEEESEAEAK.[S]	E9PTG1 3xPhospho [S1519;S1523;S1535]	E9PTG1	E9PTG1 [1513-1540]	0.43641	-0.101796	IAKEEESEEESNEEEEEEDEEESEAEAK	SWI/SNF-related, matrix-associated, actin-dependent regulator of chromatin, subfamily a, member 2 OS=Rattus norvegicus OX=10116 GN=Smarca2 PE=1 SV=1
[K].SRSPIVHSPK.[R]	D3ZY40 2xPhospho [S490;S495]	D3ZY40	D3ZY40 [488-497]	0.605283	-0.101792	SRSPIVHSPK	PCF11 cleavage and polyadenylation factor subunit OS=Rattus norvegicus OX=10116 GN=Pcf11 PE=1 SV=1
[R].SASITNLSLDR.[S]	D3ZYT8 1xPhospho [S319]	D3ZYT8	D3ZYT8 [317-327]	1.06527	-0.101669	SASITNLSLDR	1-phosphatidylinositol-3-phosphate 5-kinase OS=Rattus norvegicus OX=10116 GN=Pikfyve PE=1 SV=2
[K].LATKPETSFEEGDGR.[A]	A0A0G2K781 1xPhospho [S445];D3ZJW3 1xPhospho [S363]	D3ZJW3	D3ZJW3 [356-370]	0.542867	-0.101306	LATKPETSFEEGDGR	PPFIA-binding protein 1 OS=Rattus norvegicus OX=10116 GN=Ppfibp1 PE=1 SV=1
[K].GNAEGSSDEEGK.[L]	Q8VHK7 2xPhospho [S132;S133]	Q8VHK7	Q8VHK7 [127-138]	0.968304	-0.10129	GNAEGSSDEEGK	Hepatoma-derived growth factor OS=Rattus norvegicus OX=10116 GN=Hdgf PE=1 SV=2
[R].QTPSPDVVLR.[G]	F1M392 1xPhospho [S/T]	F1M392	F1M392 [214-223]	1.40156	-0.101221	QTPSPDVVLR	LIM and calponin homology domains 1 OS=Rattus norvegicus OX=10116 GN=Limch1 PE=1 SV=2
[R].SDSYSQSLK.[S]	B1WBV4 1xPhospho [S226]	B1WBV4	B1WBV4 [224-232]	0.724578	-0.100562	SDSYSQSLK	Pleckstrin homology and FYVE domain-containing 2 OS=Rattus norvegicus OX=10116 GN=Plekhf2 PE=1 SV=1
[R].SLNPALDGLTCGLTSHDK.[R]	G3V9M3 1xPhospho [S312]	G3V9M3	G3V9M3 [312-329]	1.07769	-0.100076	SLNPALDGLTCGLTSHDK	RCG28460 OS=Rattus norvegicus OX=10116 GN=Wdr47 PE=1 SV=1
[R].QAYSPR.[R]	Q5M7V8 1xPhospho [S119]	Q5M7V8	Q5M7V8 [116-121]	1.22792	-0.099731	QAYSPR	Thyroid hormone receptor-associated protein 3 OS=Rattus norvegicus OX=10116 GN=Thrap3 PE=1 SV=1
[R].RVSSSSELDLPPGDPCEAGLLQLDVSLLR.[A]	A0A0G2JY08 1xPhospho [S]	A0A0G2JY08	A0A0G2JY08 [1065-1093]	0.349306	-0.0996546	RVSSSSELDLPPGDPCEAGLLQLDVSLLR	Unconventional myosin-XVIIIa OS=Rattus norvegicus OX=10116 GN=Myo18a PE=1 SV=1
[R].TCSFGGFDLTNR.[S]	F1LU97 1xPhospho [S/T]	F1LU97	F1LU97 [240-251]	0.460807	-0.0994014	TCSFGGFDLTNR	SAM and SH3 domain-containing 1 OS=Rattus norvegicus OX=10116 GN=Sash1 PE=1 SV=3
[R].SRSFDYNYR.[R]	Q4KM38 2xPhospho [S131;S133]	Q4KM38	Q4KM38 [131-139]	0.468233	-0.0993052	SRSFDYNYR	FUS interacting protein (Serine-arginine rich) 1 OS=Rattus norvegicus OX=10116 GN=Srsf10 PE=1 SV=1
[K].APVVLQPEQIVSEEETPPPLLTK.[E]	E9PST5 2xPhospho [S411;T415]	E9PST5	E9PST5 [400-422]	0.896312	-0.0992627	APVVLQPEQIVSEEETPPPLLTK	Apoptotic chromatin condensation inducer 1 OS=Rattus norvegicus OX=10116 GN=Acin1 PE=1 SV=1
[R].NASTSFQELEDKK.[E]	A0A0G2JSM0 1xPhospho [S47]	A0A0G2JSM0	A0A0G2JSM0 [45-57]	0.421602	-0.0991079	NASTSFQELEDKK	DnaJ homolog subfamily C member 2 OS=Rattus norvegicus OX=10116 GN=Dnajc2 PE=1 SV=1
[R].VIENTDGSEEEMDAR.[D]	A0A0G2K6S9 2xPhospho [T1958;S1961]	A0A0G2K6S9	A0A0G2K6S9 [1954-1968]	0.282973	-0.0990642	VIENTDGSEEEMDAR	Myosin-11 OS=Rattus norvegicus OX=10116 GN=Myh11 PE=1 SV=1
[K].SSPSLLIDGDTLEK.[A]	F1LTE6 1xPhospho [S]	F1LTE6	F1LTE6 [687-700]	2.00179	-0.0985333	SSPSLLIDGDTLEK	FYVE, RhoGEF and PH domain-containing 5 OS=Rattus norvegicus OX=10116 GN=Fgd5 PE=1 SV=2
[K].FTYAGIDCSAEEAA.[-]	D3ZCD0 1xPhospho [S1115]	D3ZCD0	D3ZCD0 [1107-1120]	0.813985	-0.0980101	FTYAGIDCSAEEAA	Receptor protein-tyrosine kinase OS=Rattus norvegicus OX=10116 GN=Tek PE=1 SV=1
[K].GDDDEESDEEAVK.[K]	A0A0G2JTI7 1xPhospho [S619]	A0A0G2JTI7	A0A0G2JTI7 [613-625]	0.311381	-0.0977237	GDDDEESDEEAVK	Pre-mRNA-splicing factor 3 OS=Rattus norvegicus OX=10116 GN=Prpf3 PE=1 SV=1
[R].RDSSLGYEAPGR.[V]	B5DEH0 1xPhospho [S303]	B5DEH0	B5DEH0 [301-312]	0.603875	-0.0971382	RDSSLGYEAPGR	LIM domain-containing protein 1 OS=Rattus norvegicus OX=10116 GN=Limd1 PE=1 SV=1
[K].SSLLPPPPPVR.[R]	D3ZDZ1 1xPhospho [S512]	D3ZDZ1	D3ZDZ1 [512-522]	0.718522	-0.0968347	SSLLPPPPPVR	Amyloid beta (A4) protein-binding, family B, member 1 interacting protein OS=Rattus norvegicus OX=10116 GN=Apbb1ip PE=1 SV=2
[R].TSSIADEGTYTLDSILR.[Q]	A0A0G2K4Y7 1xPhospho [S/T]	A0A0G2K4Y7	A0A0G2K4Y7 [1623-1639]	0.640558	-0.0968173	TSSIADEGTYTLDSILR	Unconventional myosin-Va OS=Rattus norvegicus OX=10116 GN=Myo5a PE=1 SV=1
[R].GASSREGSPAR.[S]	Q5U2U8 2xPhospho [S278;S282]	Q5U2U8	Q5U2U8 [275-285]	0.422378	-0.0965396	GASSREGSPAR	BAG cochaperone 3 OS=Rattus norvegicus OX=10116 GN=Bag3 PE=1 SV=1
[R].QIVDTPPHVAAGLK.[D]	Q6AY02 1xPhospho [T71]	Q6AY02	Q6AY02 [67-80]	0.485837	-0.0965302	QIVDTPPHVAAGLK	Splicing factor 45 OS=Rattus norvegicus OX=10116 GN=Rbm17 PE=1 SV=1
[R].GREDVSNFDDEFTSEAPILTPPREPR.[I]	F1LPA4 1xPhospho [T957]	F1LPA4	F1LPA4 [938-963]	0.663769	-0.0963379	GREDVSNFDDEFTSEAPILTPPREPR	Protein kinase C OS=Rattus norvegicus OX=10116 GN=Pkn2 PE=1 SV=1
[K].VWTSGQVEEYDLDADDINSRVEMKPK.[-]	P29975 1xPhospho [S262]	P29975	P29975 [244-269]	0.209139	-0.0963323	VWTSGQVEEYDLDADDINSRVEMKPK	Aquaporin-1 OS=Rattus norvegicus OX=10116 GN=Aqp1 PE=1 SV=4
[R].DMLGSLRDSSLFVK.[N]	B1WC33 1xPhospho [S]	B1WC33	B1WC33 [99-112]	0.469713	-0.0961721	DMLGSLRDSSLFVK	CDC42 effector protein (Rho GTPase binding) 4 (Predicted), isoform CRA_a OS=Rattus norvegicus OX=10116 GN=Cdc42ep4 PE=1 SV=1
[K].GALHTVSHEDIR.[D]	A0A1B0GWS0 1xPhospho [S797]	A0A1B0GWS0	A0A1B0GWS0 [791-802]	0.969874	-0.0960845	GALHTVSHEDIR	PTPRF-interacting protein alpha 1 OS=Rattus norvegicus OX=10116 GN=Ppfia1 PE=1 SV=1
[R].ATTPPNQGRPDSPVYANLQELK.[I]	A0A0G2K1Z2 2xPhospho [T228;S238]	A0A0G2K1Z2	A0A0G2K1Z2 [227-248]	2.54747	-0.096005	ATTPPNQGRPDSPVYANLQELK	Rho GTPase-activating protein 12 OS=Rattus norvegicus OX=10116 GN=Arhgap12 PE=1 SV=1
[K].DTFGEMSDGDMQEQLR.[L]	M0RA39 1xPhospho [S/T]	M0RA39	M0RA39 [154-169]	0.346786	-0.0959195	DTFGEMSDGDMQEQLR	Matrix-remodeling-associated 7 OS=Rattus norvegicus OX=10116 GN=Mxra7 PE=1 SV=1
[R].AQTPESCGSVTPER.[T]	D4A900 2xPhospho [T984;T992]	D4A900	D4A900 [982-995]	0.759337	-0.0956638	AQTPESCGSVTPER	Filamin A-interacting protein 1-like OS=Rattus norvegicus OX=10116 GN=Filip1l PE=1 SV=2
[K].VVDYSQFQESDDADEDYGR.[D]	A0A0G2K7X3 1xPhospho [S]	A0A0G2K7X3	A0A0G2K7X3 [10-28]	0.421733	-0.0954195	VVDYSQFQESDDADEDYGR	Nuclear ubiquitous casein and cyclin-dependent kinase substrate 1 OS=Rattus norvegicus OX=10116 GN=Nucks1 PE=1 SV=1
[K].GGEFDEFVNDDTDDDLPISK.[K]	G3V897 1xPhospho [T925]	G3V897	G3V897 [914-933]	1.64963	-0.0948565	GGEFDEFVNDDTDDDLPISK	CTR9 homolog, Paf1/RNA polymerase II complex component OS=Rattus norvegicus OX=10116 GN=Ctr9 PE=1 SV=1
[R].SEPFLSLNSTEDLAEGK.[E]	D4A5T6 1xPhospho [S/T]	D4A5T6	D4A5T6 [591-607]	0.578443	-0.0948212	SEPFLSLNSTEDLAEGK	Rho GTPase-activating protein 6 OS=Rattus norvegicus OX=10116 GN=Arhgap6 PE=1 SV=2
[K].KYDSDSDDD.[-]	Q5M8C7 2xPhospho [S221;S223]	Q5M8C7	Q5M8C7 [218-226]	1.14014	-0.0945401	KYDSDSDDD	Thioredoxin domain containing 9 OS=Rattus norvegicus OX=10116 GN=Txndc9 PE=1 SV=1
[K].QEPPRQQSWENEGTAEGSEPSPSESAEEK.[Q]	Q4QQV6 2xPhospho [S110;S113]	Q4QQV6	Q4QQV6 [93-121]	0.67845	-0.0943853	QEPPRQQSWENEGTAEGSEPSPSESAEEK	Lymphocyte specific 1, isoform CRA_a OS=Rattus norvegicus OX=10116 GN=Lsp1 PE=1 SV=1
[K].LPVHVYEVDEEADKDEDAASLGSQK.[G]	A0A0G2K2I6 1xPhospho [S164]	A0A0G2K2I6	A0A0G2K2I6 [145-169]	1.03788	-0.0943202	LPVHVYEVDEEADKDEDAASLGSQK	Dedicator of cytokinesis protein 9 OS=Rattus norvegicus OX=10116 GN=Dock9 PE=1 SV=1
[R].RASTQLER.[G]	F1LWM1 1xPhospho [S598]	F1LWM1	F1LWM1 [596-603]	0.613557	-0.0942701	RASTQLER	Slingshot protein phosphatase 1 OS=Rattus norvegicus OX=10116 GN=Ssh1 PE=1 SV=3
[R].CVSVQTDPTDEVPTK.[K]	F1MAQ7 1xPhospho [S/T]	F1MAQ7	F1MAQ7 [92-106]	0.410391	-0.0939558	CVSVQTDPTDEVPTK	SON DNA and RNA-binding protein OS=Rattus norvegicus OX=10116 GN=Son PE=1 SV=2
[K].LTGSTSSLNK.[L]	A0A0G2K2V5 2xPhospho [S297;S299]	A0A0G2K2V5	A0A0G2K2V5 [294-303]	0.939165	-0.0939163	LTGSTSSLNK	Exocyst complex component 1 OS=Rattus norvegicus OX=10116 GN=Exoc1 PE=1 SV=1
[R].EKPDSDDDLDIESLVTAK.[L]	G3V7L9 1xPhospho [S]	G3V7L9	G3V7L9 [656-673]	0.60502	-0.0937555	EKPDSDDDLDIESLVTAK	Leucine zipper protein 1 OS=Rattus norvegicus OX=10116 GN=Luzp1 PE=1 SV=1
[K].SSILSSEPGSQ.[-]	F1LVA9 1xPhospho [S]	F1LVA9	F1LVA9 [1858-1868]	0.915146	-0.0934782	SSILSSEPGSQ	Dedicator of cytokinesis 5 OS=Rattus norvegicus OX=10116 GN=Dock5 PE=1 SV=2
[RK].SPSLSSK.[HQ]	A0A0G2K4F6 1xPhospho [S671];B2RYB3 1xPhospho [S657];F1LSM0 1xPhospho [S1138]	A0A0G2K4F6	A0A0G2K4F6 [671-677]	0.185722	-0.0930457	SPSLSSK	Serine and arginine repetitive matrix 1 OS=Rattus norvegicus OX=10116 GN=Srrm1 PE=1 SV=1
[R].SSRRSSSELSPEIVEK.[V]	A0A0G2K2M9 2xPhospho [S]	A0A0G2K2M9	A0A0G2K2M9 [1336-1351]	0.757888	-0.0928118	SSRRSSSELSPEIVEK	Serine/arginine repetitive matrix 2 OS=Rattus norvegicus OX=10116 GN=Srrm2 PE=1 SV=1
[R].VHTPEFGEDGGTLK.[S]	D3ZC56 1xPhospho [T3073]	D3ZC56	D3ZC56 [3071-3084]	0.624555	-0.0927398	VHTPEFGEDGGTLK	Dystonin OS=Rattus norvegicus OX=10116 GN=Dst PE=1 SV=3
[K].STPGVSDDSDQCDSTQDI.[-]	M0RC42 3xPhospho [S340;S343;S348]	M0RC42	M0RC42 [335-352]	0.469079	-0.092567	STPGVSDDSDQCDSTQDI	Dysbindin OS=Rattus norvegicus OX=10116 GN=Dtnbp1 PE=1 SV=2
[R].CVSTLLDLIQTK.[V]	G3V9N8 1xPhospho [T/S]	G3V9N8	G3V9N8 [391-402]	0.49462	-0.0925386	CVSTLLDLIQTK	AP complex subunit beta OS=Rattus norvegicus OX=10116 GN=Ap1b1 PE=1 SV=3
[K].TSSLPGYGK.[S]	A0A0G2JW01 1xPhospho [S304]	A0A0G2JW01	A0A0G2JW01 [302-310]	0.417511	-0.0924145	TSSLPGYGK	HP domain-containing protein OS=Rattus norvegicus OX=10116 PE=1 SV=1
[R].AQSPTPSLPASWK.[Y]	D4A702 1xPhospho [S/T]	D4A702	D4A702 [898-910]	0.564134	-0.0923909	AQSPTPSLPASWK	Synaptopodin-2 OS=Rattus norvegicus OX=10116 GN=Synpo2 PE=1 SV=2
[R].WEEISTPGSPPDTPPGNPVDPEEGK.[D]	A0A0G2JUH4 2xPhospho [T/S]	A0A0G2JUH4	A0A0G2JUH4 [106-130]	0.935752	-0.0923461	WEEISTPGSPPDTPPGNPVDPEEGK	Polynucleotide kinase 3'-phosphatase OS=Rattus norvegicus OX=10116 GN=Pnkp PE=1 SV=1
[K].GSDYSWSYQTPPSSPSSSSSR.[K]	D4A3S6 3xPhospho [T257;S266;S267]	D4A3S6	D4A3S6 [248-268]	0.690628	-0.0921663	GSDYSWSYQTPPSSPSSSSSR	MTSS I-BAR domain-containing 2 OS=Rattus norvegicus OX=10116 GN=Mtss2 PE=1 SV=3
[K].SLSDATMLIHSSEEDEDLEDDSSR.[E]	A0A0G2JTB7 2xPhospho [S710;S711]	A0A0G2JTB7	A0A0G2JTB7 [700-723]	0.539526	-0.0920769	SLSDATMLIHSSEEDEDLEDDSSR	Tyrosine-protein phosphatase non-receptor type OS=Rattus norvegicus OX=10116 GN=Ptpn21 PE=1 SV=1
[R].VTVHQVSPQHR.[A]	Q498D5 1xPhospho [S121]	Q498D5	Q498D5 [115-125]	0.223807	-0.0920353	VTVHQVSPQHR	Regulator of microtubule dynamics protein 2 OS=Rattus norvegicus OX=10116 GN=Rmdn2 PE=1 SV=1
[R].SWASPVYTETEGTFSR.[L]	A0A0G2K174 1xPhospho [S]	A0A0G2K174	A0A0G2K174 [290-305]	0.553567	-0.0916888	SWASPVYTETEGTFSR	LIM domain 7 OS=Rattus norvegicus OX=10116 GN=Lmo7 PE=1 SV=1
[R].GRLSIQPLIDH.[-]	D4AED6 1xPhospho [S246]	D4AED6	D4AED6 [243-253]	0.415425	-0.0916631	GRLSIQPLIDH	Methyltransferase-like 27 OS=Rattus norvegicus OX=10116 GN=Mettl27 PE=1 SV=1
[R].AGGASPAASSTTQPPTQHR.[L]	D4AAZ8 1xPhospho [S453]	D4AAZ8	D4AAZ8 [449-467]	0.507647	-0.091399	AGGASPAASSTTQPPTQHR	Interferon regulatory factor 2 binding protein 1 (Predicted) OS=Rattus norvegicus OX=10116 GN=Irf2bp1 PE=1 SV=1
[K].SRQPSGAGLCDITEGTVVPEDR.[C]	Q9WU70 2xPhospho [S689;S693]	Q9WU70	Q9WU70 [689-710]	0.910763	-0.0913733	SRQPSGAGLCDITEGTVVPEDR	Syntaxin-binding protein 5 OS=Rattus norvegicus OX=10116 GN=Stxbp5 PE=1 SV=1
[R].AEEEGGSDGSAAEAEPR.[A]	Q4G061 2xPhospho [S114;S117]	Q4G061	Q4G061 [108-124]	1.16609	-0.0909498	AEEEGGSDGSAAEAEPR	Eukaryotic translation initiation factor 3 subunit B OS=Rattus norvegicus OX=10116 GN=Eif3b PE=1 SV=1
[K].SLLCLPSSASCGQITCIPK.[E]	D4A4I9 1xPhospho [S]	D4A4I9	D4A4I9 [995-1013]	0.580473	-0.0908936	SLLCLPSSASCGQITCIPK	Pro-interleukin-16 OS=Rattus norvegicus OX=10116 GN=Il16 PE=1 SV=1
[R].RQTESNPAVSNSDEEGNETIK.[E]	A0A0G2JXZ3 2xPhospho [S667;S669]	A0A0G2JXZ3	A0A0G2JXZ3 [658-678]	1.12433	-0.0907183	RQTESNPAVSNSDEEGNETIK	ATP-dependent helicase ATRX OS=Rattus norvegicus OX=10116 GN=Atrx PE=1 SV=1
[R].TLQRLSSGFDDIDLPSAVK.[Y]	D3ZJ50 1xPhospho [S]	D3ZJ50	D3ZJ50 [333-351]	0.485309	-0.0906546	TLQRLSSGFDDIDLPSAVK	Plakophilin 3 OS=Rattus norvegicus OX=10116 GN=Pkp3 PE=1 SV=1
[R].RVIHFVSGETMEEYSTDEDEVDGLDK.[K]	D3ZIM7 2xPhospho [T66;Y/T]	D3ZIM7	D3ZIM7 [51-76]	0.433036	-0.0904427	RVIHFVSGETMEEYSTDEDEVDGLDK	Family with sequence similarity 177, member A1 OS=Rattus norvegicus OX=10116 GN=Fam177a1 PE=1 SV=1
[K].ENETDEENAEVMIK.[G]	D3ZT03 1xPhospho [T1087]	D3ZT03	D3ZT03 [1084-1097]	0.322511	-0.0903945	ENETDEENAEVMIK	UPF2, regulator of nonsense mediated mRNA decay OS=Rattus norvegicus OX=10116 GN=Upf2 PE=1 SV=3
[K].ASVGQSPVLPSTTFK.[L]	A0A0G2JTD1 1xPhospho [S]	A0A0G2JTD1	A0A0G2JTD1 [610-624]	0.889546	-0.0902922	ASVGQSPVLPSTTFK	Regulation of nuclear pre-mRNA domain-containing 2 OS=Rattus norvegicus OX=10116 GN=Rprd2 PE=1 SV=1
[R].GASPVTPSSTPPPPTDPQLTK.[A]	D4A1G8 3xPhospho [S534;S539;S540]	D4A1G8	D4A1G8 [532-552]	0.619104	-0.0899371	GASPVTPSSTPPPPTDPQLTK	Centrosomal protein 170B OS=Rattus norvegicus OX=10116 GN=Cep170b PE=1 SV=1
[R].EGESLEDLMK.[L]	A0A0G2K014 1xPhospho [S275]	A0A0G2K014	A0A0G2K014 [272-281]	0.504409	-0.0896599	EGESLEDLMK	Lymphocyte cytosolic protein 1 OS=Rattus norvegicus OX=10116 GN=Lcp1 PE=1 SV=1
[K].MWVAVASAYSYSDDEEEPNK.[D]	A0A0G2K089 1xPhospho [S1378]	A0A0G2K089	A0A0G2K089 [1367-1386]	0.492677	-0.0895314	MWVAVASAYSYSDDEEEPNK	DENN domain-containing 4C OS=Rattus norvegicus OX=10116 GN=Dennd4c PE=1 SV=1
[K].ENSREALVEPASESPRPALAR.[S]	Q9JJ19 2xPhospho [S266;S275]	Q9JJ19	Q9JJ19 [264-284]	0.414199	-0.0895305	ENSREALVEPASESPRPALAR	Na(+)/H(+) exchange regulatory cofactor NHE-RF1 OS=Rattus norvegicus OX=10116 GN=Slc9a3r1 PE=1 SV=3
[R].AVPEGCVSEDEGEGDS.[-]	B5DFA1 1xPhospho [S916]	B5DFA1	B5DFA1 [909-924]	0.248028	-0.0894502	AVPEGCVSEDEGEGDS	TBC1 domain family member 2A OS=Rattus norvegicus OX=10116 GN=Tbc1d2 PE=2 SV=1
[R].SRSRSPLAIR.[R]	A0A0G2K2M9 3xPhospho [S1998;S2000;S2002]	A0A0G2K2M9	A0A0G2K2M9 [1998-2007]	0.697758	-0.089447	SRSRSPLAIR	Serine/arginine repetitive matrix 2 OS=Rattus norvegicus OX=10116 GN=Srrm2 PE=1 SV=1
[R].RQPSPQPSPR.[D]	A0A0G2K2M9 2xPhospho [S2659;S2663]	A0A0G2K2M9	A0A0G2K2M9 [2656-2665]	1.07975	-0.0893559	RQPSPQPSPR	Serine/arginine repetitive matrix 2 OS=Rattus norvegicus OX=10116 GN=Srrm2 PE=1 SV=1
[R].WEEISTPGSPPDTPPGNPVDPEEGK.[D]	A0A0G2JUH4 1xPhospho [S114]	A0A0G2JUH4	A0A0G2JUH4 [106-130]	0.275309	-0.0893427	WEEISTPGSPPDTPPGNPVDPEEGK	Polynucleotide kinase 3'-phosphatase OS=Rattus norvegicus OX=10116 GN=Pnkp PE=1 SV=1
[K].LNDPFQPFPGNDSPK.[E]	E9PSY8 1xPhospho [S815]	E9PSY8	E9PSY8 [803-817]	0.318638	-0.0893145	LNDPFQPFPGNDSPK	Epidermal growth factor receptor pathway substrate 15 OS=Rattus norvegicus OX=10116 GN=Eps15 PE=1 SV=2
[R].SASEPSLHR.[AT]	P11345 1xPhospho [S621];P14056 1xPhospho [S580]	P11345	P11345 [619-627]	0.201481	-0.088788	SASEPSLHR	RAF proto-oncogene serine/threonine-protein kinase OS=Rattus norvegicus OX=10116 GN=Raf1 PE=1 SV=1
[R].DVTNLTVGGFTPMSPR.[I]	E9PTB2 1xPhospho [S/T]	E9PTB2	E9PTB2 [652-667]	0.874196	-0.0887432	DVTNLTVGGFTPMSPR	Transcription elongation factor SPT5 OS=Rattus norvegicus OX=10116 GN=Supt5h PE=1 SV=2
[K].SEPDDELLFDFLNSSQK.[E]	G3V6Z7 1xPhospho [S116]	G3V6Z7	G3V6Z7 [116-132]	0.277088	-0.0885589	SEPDDELLFDFLNSSQK	Golgin subfamily A member 5 OS=Rattus norvegicus OX=10116 GN=Golga5 PE=1 SV=1
[K].GFNGCDSPEPDGEDSLEQSPLLEDK.[Y]	A0A0G2JSU7 2xPhospho [S98;S106]	A0A0G2JSU7	A0A0G2JSU7 [92-116]	0.326475	-0.0884666	GFNGCDSPEPDGEDSLEQSPLLEDK	Myocyte enhancer factor 2D OS=Rattus norvegicus OX=10116 GN=Mef2d PE=1 SV=1
[K].EFTPSAQAAFQK.[V]	Q62669 1xPhospho [T124]	Q62669	Q62669 [122-133]	0.205449	-0.0883899	EFTPSAQAAFQK	Globin a1 OS=Rattus norvegicus OX=10116 GN=LOC103694855 PE=1 SV=1
[R].DAEQSSSPR.[T]	O70188 1xPhospho [S]	O70188	O70188 [188-196]	0.476838	-0.0881115	DAEQSSSPR	Nuclear factor 1 OS=Rattus norvegicus OX=10116 GN=Nfic PE=1 SV=2
[K].ENQSEGKGSDSDSEGDNPEK.[K]	F7F1Y3 3xPhospho [S168;S170;S172]	F7F1Y3	F7F1Y3 [160-179]	0.388214	-0.088002	ENQSEGKGSDSDSEGDNPEK	Vesicle-fusing ATPase OS=Rattus norvegicus OX=10116 GN=Vps4a PE=1 SV=1
[K].FFDEEESEDDDRDVVTR.[A]	D4ABL9 1xPhospho [S561]	D4ABL9	D4ABL9 [555-571]	0.61923	-0.0877883	FFDEEESEDDDRDVVTR	Coiled-coil domain containing 151 OS=Rattus norvegicus OX=10116 GN=Ccdc151 PE=1 SV=2
[K].RWSGNEPTDEFSDLPLR.[V]	D4A8M4 1xPhospho [S320]	D4A8M4	D4A8M4 [318-334]	1.04531	-0.0877208	RWSGNEPTDEFSDLPLR	Leucine-rich repeats and calponin homology domain-containing 3 OS=Rattus norvegicus OX=10116 GN=Lrch3 PE=1 SV=2
[R].VIENTDGSEEEMDARDSDFNGTK.[A]	A0A0G2K6S9 3xPhospho [T1958;S1961;S1970]	A0A0G2K6S9	A0A0G2K6S9 [1954-1976]	0.265885	-0.0874857	VIENTDGSEEEMDARDSDFNGTK	Myosin-11 OS=Rattus norvegicus OX=10116 GN=Myh11 PE=1 SV=1
[K].AVGSMPTAGSAGSVPENLNLFPEPGSK.[S]	B1WBX6 1xPhospho [T/S]	B1WBX6	B1WBX6 [227-253]	0.475888	-0.0872184	AVGSMPTAGSAGSVPENLNLFPEPGSK	Small ArfGAP2 OS=Rattus norvegicus OX=10116 GN=Smap2 PE=1 SV=1
[K].MEGSFGSPSK.[Q]	D3ZS88 1xPhospho [S520]	D3ZS88	D3ZS88 [514-523]	1.48282	-0.0871668	MEGSFGSPSK	Activating transcription factor 7-interacting protein OS=Rattus norvegicus OX=10116 GN=Atf7ip PE=1 SV=3
[R].FCDSPTSDLEMR.[N]	D4ACN4 1xPhospho [S358]	D4ACN4	D4ACN4 [355-366]	0.299188	-0.0870762	FCDSPTSDLEMR	Zinc finger protein 609 OS=Rattus norvegicus OX=10116 GN=Zfp609 PE=1 SV=1
[K].LMHDASDSEVDQDDVVEWK.[D]	Q9JKL8 2xPhospho [S954;S956]	Q9JKL8	Q9JKL8 [949-967]	0.625995	-0.0870625	LMHDASDSEVDQDDVVEWK	Activity-dependent neuroprotector homeobox protein OS=Rattus norvegicus OX=10116 GN=Adnp PE=1 SV=2
[R].KASSSDDEGGPR.[T]	Q5QD51 2xPhospho [S684;S]	Q5QD51	Q5QD51 [681-692]	1.24761	-0.0864944	KASSSDDEGGPR	A-kinase anchor protein 12 OS=Rattus norvegicus OX=10116 GN=Akap12 PE=1 SV=1
[K].TVASDSEEEVGKEESSVK.[K]	A0A0G2JWE3 2xPhospho [S383;S385]	A0A0G2JWE3	A0A0G2JWE3 [380-397]	0.515919	-0.0864415	TVASDSEEEVGKEESSVK	Protein IWS1 homolog OS=Rattus norvegicus OX=10116 GN=Iws1 PE=1 SV=1
[R].IWEREPAPLLSAQYETLSDSDD.[-]	A0A0G2K2B4 2xPhospho [S2410;S2412]	A0A0G2K2B4	A0A0G2K2B4 [2393-2414]	1.0194	-0.0861697	IWEREPAPLLSAQYETLSDSDD	Nuclear receptor corepressor 1 OS=Rattus norvegicus OX=10116 GN=Ncor1 PE=1 SV=1
[R].APSVATVGSICDLNLK.[I]	A0A0G2JXT8 1xPhospho [S/T]	A0A0G2JXT8	A0A0G2JXT8 [2105-2120]	0.375961	-0.0860521	APSVATVGSICDLNLK	Filamin B OS=Rattus norvegicus OX=10116 GN=Flnb PE=1 SV=1
[R].TPSPLALEDTAELSSPPLSPTVK.[L]	Q4QQV6 2xPhospho [T/S]	Q4QQV6	Q4QQV6 [167-189]	0.735224	-0.0859668	TPSPLALEDTAELSSPPLSPTVK	Lymphocyte specific 1, isoform CRA_a OS=Rattus norvegicus OX=10116 GN=Lsp1 PE=1 SV=1
[K].SQEMVHLVNKEPTETPDQFMTADETR.[N]	F1LSA1 1xPhospho [S743]	F1LSA1	F1LSA1 [743-768]	0.429771	-0.0850804	SQEMVHLVNKEPTETPDQFMTADETR	CD44 antigen OS=Rattus norvegicus OX=10116 GN=Cd44 PE=1 SV=1
[K].DIQRLSPIPEEVVR.[G]	D3ZGQ8 1xPhospho [S608]	D3ZGQ8	D3ZGQ8 [603-616]	0.997835	-0.0849874	DIQRLSPIPEEVVR	Remodeling and spacing factor 1 OS=Rattus norvegicus OX=10116 GN=Rsf1 PE=1 SV=2
[K].LYESLLVGSLPDMNK.[M]	A2RRU1 1xPhospho [S412]	A2RRU1	A2RRU1 [404-418]	0.343223	-0.0848783	LYESLLVGSLPDMNK	Glycogen [starch] synthase, muscle OS=Rattus norvegicus OX=10116 GN=Gys1 PE=1 SV=1
[K].IQPQLPDEDGNESDKEDEQPQVVVLK.[K]	Q5RKH3 1xPhospho [S50]	Q5RKH3	Q5RKH3 [38-63]	0.30946	-0.0847731	IQPQLPDEDGNESDKEDEQPQVVVLK	Uncharacterized protein KIAA1143 homolog OS=Rattus norvegicus OX=10116 PE=1 SV=1
[K].KEESPPPPK.[V]	D4ACW0 1xPhospho [S888]	D4ACW0	D4ACW0 [885-893]	1.28752	-0.0846926	KEESPPPPK	RNA-binding motif protein 6 OS=Rattus norvegicus OX=10116 GN=Rbm6 PE=1 SV=1
[R].SNEQIVSEK.[S]	F1LPH1 1xPhospho [S122]	F1LPH1	F1LPH1 [122-130]	0.317278	-0.0846391	SNEQIVSEK	Calpain inhibitor OS=Rattus norvegicus OX=10116 GN=Cast PE=1 SV=1
[K].QITQEDDDSDEEVAPENFFSLPDK.[A]	B2RYA6 1xPhospho [S/T]	B2RYA6	B2RYA6 [257-280]	0.686796	-0.0842235	QITQEDDDSDEEVAPENFFSLPDK	Papillary renal cell carcinoma (Translocation-associated) (Predicted) OS=Rattus norvegicus OX=10116 GN=Prcc PE=1 SV=1
[K].KTSLHNDNSWIR.[Q]	A0A0G2K174 1xPhospho [T/S]	A0A0G2K174	A0A0G2K174 [1196-1207]	0.720622	-0.0841098	KTSLHNDNSWIR	LIM domain 7 OS=Rattus norvegicus OX=10116 GN=Lmo7 PE=1 SV=1
[R].NSASATTPLSGNSSR.[R]	Q4V7E8 2xPhospho [S125;S128]	Q4V7E8	Q4V7E8 [116-130]	0.412504	-0.083909	NSASATTPLSGNSSR	Leucine-rich repeat flightless-interacting protein 2 OS=Rattus norvegicus OX=10116 GN=Lrrfip2 PE=1 SV=1
[R].SGGQLPSLQEETTK.[R]	D4A7Y4 1xPhospho [S793]	D4A7Y4	D4A7Y4 [793-806]	0.450718	-0.0836881	SGGQLPSLQEETTK	Family with sequence similarity 171, member A1 OS=Rattus norvegicus OX=10116 GN=Fam171a1 PE=1 SV=3
[K].RGSLTCLPDEK.[N]	D3ZDC7 1xPhospho [S138]	D3ZDC7	D3ZDC7 [136-146]	0.61011	-0.0835193	RGSLTCLPDEK	Zinc finger FYVE domain-containing protein OS=Rattus norvegicus OX=10116 GN=Zfyve9 PE=1 SV=3
[R].APMPPPPPEEVAPQPDSSLEILPEDEDGA.[-]	B1H264 2xPhospho [S634;S635]	B1H264	B1H264 [618-646]	0.715407	-0.0835055	APMPPPPPEEVAPQPDSSLEILPEDEDGA	TBC1 domain family, member 17 OS=Rattus norvegicus OX=10116 GN=Tbc1d17 PE=1 SV=1
[K].EEAAAGSGSAGEGDGK.[A]	Q5U2S7 1xPhospho [S]	Q5U2S7	Q5U2S7 [37-52]	1.22196	-0.0831634	EEAAAGSGSAGEGDGK	Proteasome (Prosome, macropain) 26S subunit, non-ATPase, 3 OS=Rattus norvegicus OX=10116 GN=Psmd3 PE=1 SV=1
[R].SMDSSDLSDGAVTLQEYLELK.[K]	Q9Z272 3xPhospho [S419;S422;S423]	Q9Z272	Q9Z272 [419-439]	0.243853	-0.082774	SMDSSDLSDGAVTLQEYLELK	ARF GTPase-activating protein GIT1 OS=Rattus norvegicus OX=10116 GN=Git1 PE=1 SV=1
[K].SCYNLTNPSDSGRGSSLLDR.[T]	A0A0G2JXJ6 2xPhospho [S370;S371]	A0A0G2JXJ6	A0A0G2JXJ6 [356-375]	0.593183	-0.0826342	SCYNLTNPSDSGRGSSLLDR	Tetratricopeptide repeat domain 7B OS=Rattus norvegicus OX=10116 GN=Ttc7b PE=1 SV=1
[R].GLLYDSDEEDEERPAR.[K]	D3ZP96 1xPhospho [Y138]	D3ZP96	D3ZP96 [135-150]	0.426138	-0.0826024	GLLYDSDEEDEERPAR	DNA replication licensing factor MCM2 OS=Rattus norvegicus OX=10116 GN=Mcm2 PE=1 SV=2
[R].ANRPGWNEEDDISVSDDCELPTSTTLK.[A]	B5DEJ9 2xPhospho [S1037;S1039]	B5DEJ9	B5DEJ9 [1025-1051]	0.329301	-0.082536	ANRPGWNEEDDISVSDDCELPTSTTLK	LOC691036 protein OS=Rattus norvegicus OX=10116 GN=Sbf2 PE=2 SV=1
[R].RSSSNESFSSNQSADSAPDEETLALR.[E]	D4A3C2 1xPhospho [S]	D4A3C2	D4A3C2 [71-96]	0.305541	-0.0822303	RSSSNESFSSNQSADSAPDEETLALR	Similar to RIKEN cDNA 6430548M08 OS=Rattus norvegicus OX=10116 GN=RGD1304884 PE=1 SV=1
[R].RKSELPQDVYTIK.[A]	F1MAA3 1xPhospho [S566]	F1MAA3	F1MAA3 [564-576]	0.804425	-0.0820394	RKSELPQDVYTIK	Serine/threonine-protein phosphatase 2A 56 kDa regulatory subunit OS=Rattus norvegicus OX=10116 GN=Ppp2r5d PE=1 SV=2
[K].IADEGHPRNSNSDSDDDERPNR.[R]	G3V897 3xPhospho [S1037;S1039;S1041]	G3V897	G3V897 [1028-1049]	0.730342	-0.0810757	IADEGHPRNSNSDSDDDERPNR	CTR9 homolog, Paf1/RNA polymerase II complex component OS=Rattus norvegicus OX=10116 GN=Ctr9 PE=1 SV=1
[R].VSALEEDMDDVESSEEEEEEDEK.[L]	D3ZGL5 2xPhospho [S193;S194]	D3ZGL5	D3ZGL5 [181-203]	0.486818	-0.0808266	VSALEEDMDDVESSEEEEEEDEK	Pre-mRNA-splicing factor 38A OS=Rattus norvegicus OX=10116 GN=Prpf38a PE=1 SV=1
[R].YAPSYTPSAPMDTNLLSNIQK.[L]	F1M4I4 1xPhospho [S/Y]	F1M4I4	F1M4I4 [659-679]	0.765159	-0.080469	YAPSYTPSAPMDTNLLSNIQK	Vacuolar protein sorting-associated protein 51 homolog OS=Rattus norvegicus OX=10116 GN=Vps51 PE=1 SV=2
[R].TASLTSAASIDGSR.[S]	A0A0G2JSV0 1xPhospho [S/T]	A0A0G2JSV0	A0A0G2JSV0 [330-343]	0.399826	-0.0802821	TASLTSAASIDGSR	Protein NDRG2 OS=Rattus norvegicus OX=10116 GN=Ndrg2 PE=1 SV=1
[K].QSPSSSPTHER.[S]	P19836 2xPhospho [S319;S321]	P19836	P19836 [318-328]	0.415493	-0.0801637	QSPSSSPTHER	Choline-phosphate cytidylyltransferase A OS=Rattus norvegicus OX=10116 GN=Pcyt1a PE=1 SV=2
[K].SEDMDSVQSK.[R]	D3ZS88 1xPhospho [S599]	D3ZS88	D3ZS88 [599-608]	1.23634	-0.0799621	SEDMDSVQSK	Activating transcription factor 7-interacting protein OS=Rattus norvegicus OX=10116 GN=Atf7ip PE=1 SV=3
[R].RPSESDKEEELEK.[V]	Q5QD51 2xPhospho [S614;S616]	Q5QD51	Q5QD51 [612-624]	0.237911	-0.0796012	RPSESDKEEELEK	A-kinase anchor protein 12 OS=Rattus norvegicus OX=10116 GN=Akap12 PE=1 SV=1
[R].AHSLLFESSDSFSEDTGTLGR.[T]	M0R7T1 1xPhospho [S456]	M0R7T1	M0R7T1 [454-474]	0.716439	-0.0795932	AHSLLFESSDSFSEDTGTLGR	Phosphatase and actin regulator 4 OS=Rattus norvegicus OX=10116 GN=Phactr4 PE=1 SV=2
[R].RCSVTSVESTVSSGTQTAIPDDPEQFEVIK.[Q]	Q7TSU1 2xPhospho [S/T]	Q7TSU1	Q7TSU1 [619-648]	0.157581	-0.0795096	RCSVTSVESTVSSGTQTAIPDDPEQFEVIK	Brefeldin A-inhibited guanine nucleotide-exchange protein 2 OS=Rattus norvegicus OX=10116 GN=Arfgef2 PE=1 SV=1
[K].GSPVPQGAK.[E]	D4A206 1xPhospho [S1280]	D4A206	D4A206 [1279-1287]	0.822142	-0.0794778	GSPVPQGAK	Treacle ribosome biogenesis factor 1 OS=Rattus norvegicus OX=10116 GN=Tcof1 PE=1 SV=2
[R].RGSGDTSSLIDPDTSLSELR.[E]	Q4V7E8 1xPhospho [S/T]	Q4V7E8	Q4V7E8 [131-150]	0.790732	-0.0792944	RGSGDTSSLIDPDTSLSELR	Leucine-rich repeat flightless-interacting protein 2 OS=Rattus norvegicus OX=10116 GN=Lrrfip2 PE=1 SV=1
[K].LSMEDSKSPPPK.[A]	B5DEK0 1xPhospho [S134]	B5DEK0	B5DEK0 [127-138]	0.411499	-0.078826	LSMEDSKSPPPK	Regulation of nuclear pre-mRNA domain-containing 1B OS=Rattus norvegicus OX=10116 GN=Rprd1b PE=1 SV=1
[K].RIPSAVSSPLNSPLDR.[S]	G3V662 2xPhospho [S335;S339]	G3V662	G3V662 [328-343]	0.51754	-0.0787959	RIPSAVSSPLNSPLDR	Nuclear pore complex protein Nup153 OS=Rattus norvegicus OX=10116 GN=Nup153 PE=1 SV=1
[K].EVLMESPPDYSTGPR.[S]	A0A0H2UHI8 1xPhospho [Y/T/S]	A0A0H2UHI8	A0A0H2UHI8 [28-42]	0.295653	-0.0786611	EVLMESPPDYSTGPR	Pulmonary surfactant-associated protein C OS=Rattus norvegicus OX=10116 GN=Sftpc PE=4 SV=1
[K].LEGDSDVDSELEDRVDGVK.[S]	A0A0G2JY08 1xPhospho [S]	A0A0G2JY08	A0A0G2JY08 [1966-1984]	0.199466	-0.0783913	LEGDSDVDSELEDRVDGVK	Unconventional myosin-XVIIIa OS=Rattus norvegicus OX=10116 GN=Myo18a PE=1 SV=1
[R].RNSSSSSSPSERPR.[Q]	D4A4R1 2xPhospho [S156;S157]	D4A4R1	D4A4R1 [154-167]	0.240794	-0.0781858	RNSSSSSSPSERPR	EMAP-like 3 OS=Rattus norvegicus OX=10116 GN=Eml3 PE=1 SV=2
[R].SSEAPETLQRVSGISFPK.[A]	Q68FW7 3xPhospho [S272;S282;S285]	Q68FW7	Q68FW7 [271-288]	0.438428	-0.0781695	SSEAPETLQRVSGISFPK	Threonine--tRNA ligase, mitochondrial OS=Rattus norvegicus OX=10116 GN=Tars2 PE=2 SV=1
[R].STGVSFWTQDSDENEQERQSDTEDGSSK.[R]	A0A0G2JWJ0 2xPhospho [S/T]	A0A0G2JWJ0	A0A0G2JWJ0 [854-881]	0.392905	-0.0781209	STGVSFWTQDSDENEQERQSDTEDGSSK	Protein phosphatase 1 regulatory subunit OS=Rattus norvegicus OX=10116 GN=Ppp1r12a PE=1 SV=1
[R].EMLLEDVGSEEEPEEDDEAPFQEK.[D]	A0A0G2K7X3 1xPhospho [S113]	A0A0G2K7X3	A0A0G2K7X3 [105-128]	0.394305	-0.0780864	EMLLEDVGSEEEPEEDDEAPFQEK	Nuclear ubiquitous casein and cyclin-dependent kinase substrate 1 OS=Rattus norvegicus OX=10116 GN=Nucks1 PE=1 SV=1
[R].RNTCSSTEKPEELVGTLEEANAGAK.[A]	A0A0G2K7I4 1xPhospho [S/T]	A0A0G2K7I4	A0A0G2K7I4 [241-265]	0.434247	-0.0779725	RNTCSSTEKPEELVGTLEEANAGAK	RCSD domain containing 1 (Predicted), isoform CRA_a OS=Rattus norvegicus OX=10116 GN=Rcsd1 PE=1 SV=1
[K].DYDTLSK.[Y]	Q3KR97 1xPhospho [T276]	Q3KR97	Q3KR97 [273-279]	0.388132	-0.0777955	DYDTLSK	Brain-specific angiogenesis inhibitor 1-associated protein 2-like protein 1 OS=Rattus norvegicus OX=10116 GN=Baiap2l1 PE=1 SV=1
[K].NRPGYVSEEEEDDEDFEMAVK.[K]	M0R3M4 1xPhospho [S2540]	M0R3M4	M0R3M4 [2534-2554]	0.720773	-0.0775993	NRPGYVSEEEEDDEDFEMAVK	RAN-binding protein 2 OS=Rattus norvegicus OX=10116 GN=Ranbp2 PE=1 SV=1
[K].TYEDMTLEELQENEDEFSEEDERAIEMYR.[Q]	Q4KLJ8 1xPhospho [S65]	Q4KLJ8	Q4KLJ8 [48-76]	0.221122	-0.0771719	TYEDMTLEELQENEDEFSEEDERAIEMYR	Phosducin-like protein 3 OS=Rattus norvegicus OX=10116 GN=Pdcl3 PE=1 SV=1
[K].AYSFCGTVEYMAPEVVNR.[QR]	D3Z8E0 1xPhospho [S/Y/T]	D3Z8E0	D3Z8E0 [225-242]	0.442535	-0.0768833	AYSFCGTVEYMAPEVVNR	Ribosomal protein S6 kinase OS=Rattus norvegicus OX=10116 GN=Rps6ka3 PE=1 SV=2
[K].DGDESSPILTSFELVK.[V]	O88763 1xPhospho [S]	O88763	O88763 [239-254]	0.34553	-0.0768652	DGDESSPILTSFELVK	Phosphatidylinositol 3-kinase catalytic subunit type 3 OS=Rattus norvegicus OX=10116 GN=Pik3c3 PE=1 SV=1
[R].AQTLPTSVVTITSESSPGKR.[E]	A0A0G2K8W9 2xPhospho [T2322;S2335]	A0A0G2K8W9	A0A0G2K8W9 [2320-2339]	0.215367	-0.0766081	AQTLPTSVVTITSESSPGKR	Spectrin beta chain OS=Rattus norvegicus OX=10116 GN=Sptbn1 PE=1 SV=1
[K].VLSDSEEEEK.[D]	F1M3B3 2xPhospho [S1217;S1219]	F1M3B3	F1M3B3 [1215-1224]	0.256342	-0.0764818	VLSDSEEEEK	Pleckstrin homology domain-interacting protein OS=Rattus norvegicus OX=10116 GN=Phip PE=1 SV=2
[R].KKSEPDDELLFDFLNSSQK.[E]	G3V6Z7 1xPhospho [S116]	G3V6Z7	G3V6Z7 [114-132]	0.206209	-0.0762578	KKSEPDDELLFDFLNSSQK	Golgin subfamily A member 5 OS=Rattus norvegicus OX=10116 GN=Golga5 PE=1 SV=1
[K].DVSLDSDDDRPPTPGK.[L]	M0R9A9 2xPhospho [S273;T280]	M0R9A9	M0R9A9 [268-283]	0.248668	-0.0759588	DVSLDSDDDRPPTPGK	Centrosomal protein 164 OS=Rattus norvegicus OX=10116 GN=Cep164 PE=4 SV=2
[R].LMSMEMD.[-]	F1M790 1xPhospho [S875]	F1M790	F1M790 [873-879]	0.361677	-0.0759414	LMSMEMD	Prostaglandin F2 receptor negative regulator OS=Rattus norvegicus OX=10116 GN=Ptgfrn PE=1 SV=3
[R].GRSECDSSPEPK.[A]	A0A0G2K2M9 2xPhospho [S1441;S1442]	A0A0G2K2M9	A0A0G2K2M9 [1435-1446]	0.905589	-0.0759138	GRSECDSSPEPK	Serine/arginine repetitive matrix 2 OS=Rattus norvegicus OX=10116 GN=Srrm2 PE=1 SV=1
[R].SNSFSDER.[E]	A0A0G2JUA5 1xPhospho [S5349]	A0A0G2JUA5	A0A0G2JUA5 [5347-5354]	0.417089	-0.0757866	SNSFSDER	AHNAK nucleoprotein OS=Rattus norvegicus OX=10116 GN=Ahnak PE=1 SV=1
[R].SSDAVSETSSVSHIEDLEK.[V]	B5DFK8 1xPhospho [S/T]	B5DFK8	B5DFK8 [713-731]	1.02028	-0.0757066	SSDAVSETSSVSHIEDLEK	Pdxdc1 protein OS=Rattus norvegicus OX=10116 GN=Pdxdc1 PE=1 SV=1
[R].STQSLSLQREPLGSCK.[L]	A8IHN8 2xPhospho [S213;S216]	A8IHN8	A8IHN8 [213-228]	0.254798	-0.0755219	STQSLSLQREPLGSCK	Uncharacterized protein C11orf96 homolog OS=Rattus norvegicus OX=10116 GN=Ag2 PE=1 SV=1
[K].NSQEDSEDSEEK.[D]	A0A0G2K7X3 1xPhospho [S58]	A0A0G2K7X3	A0A0G2K7X3 [53-64]	0.366125	-0.0754042	NSQEDSEDSEEK	Nuclear ubiquitous casein and cyclin-dependent kinase substrate 1 OS=Rattus norvegicus OX=10116 GN=Nucks1 PE=1 SV=1
[R].GSSDGRGSDSESDLPHR.[K]	F1M392 1xPhospho [S]	F1M392	F1M392 [224-240]	0.651756	-0.07539	GSSDGRGSDSESDLPHR	LIM and calponin homology domains 1 OS=Rattus norvegicus OX=10116 GN=Limch1 PE=1 SV=2
[R].RVIENTDGSEEEMDAR.[D]	A0A0G2K6S9 1xPhospho [S1961]	A0A0G2K6S9	A0A0G2K6S9 [1953-1968]	0.259856	-0.0752032	RVIENTDGSEEEMDAR	Myosin-11 OS=Rattus norvegicus OX=10116 GN=Myh11 PE=1 SV=1
[R].TSTFCGTPEFLAPEVLTETSYTR.[A]	F1LPA4 1xPhospho [T/S]	F1LPA4	F1LPA4 [813-835]	0.3753	-0.0751392	TSTFCGTPEFLAPEVLTETSYTR	Protein kinase C OS=Rattus norvegicus OX=10116 GN=Pkn2 PE=1 SV=1
[K].RQSAPSPTR.[V]	F1M8L9 1xPhospho [S311]	F1M8L9	F1M8L9 [306-314]	0.424692	-0.0751183	RQSAPSPTR	Rap guanine nucleotide exchange factor 1 OS=Rattus norvegicus OX=10116 GN=Rapgef1 PE=1 SV=3
[R].HSHSGSTSPYPK.[S]	A0A0G2K2M9 2xPhospho [S964;S966]	A0A0G2K2M9	A0A0G2K2M9 [959-970]	0.144501	-0.074878	HSHSGSTSPYPK	Serine/arginine repetitive matrix 2 OS=Rattus norvegicus OX=10116 GN=Srrm2 PE=1 SV=1
[R].IACEEEFSDSDEEGEGGRK.[N]	Q4QQW4 2xPhospho [S421;S423]	Q4QQW4	Q4QQW4 [414-432]	0.387136	-0.074875	IACEEEFSDSDEEGEGGRK	Histone deacetylase 1 OS=Rattus norvegicus OX=10116 GN=Hdac1 PE=1 SV=1
[R].WDQTADQTPGATPK.[K]	G3V7T6 2xPhospho [T207;T211]	G3V7T6	G3V7T6 [200-213]	0.473698	-0.0748113	WDQTADQTPGATPK	Splicing factor 3b, subunit 1 OS=Rattus norvegicus OX=10116 GN=Sf3b1 PE=1 SV=1
[K].AAPPRPGTFTPTPSVSSQALSSPR.[L]	Q6AYD4 3xPhospho [S340;S342;S343]	Q6AYD4	Q6AYD4 [327-350]	1.47765	-0.0747384	AAPPRPGTFTPTPSVSSQALSSPR	Endothelial cell-selective adhesion molecule OS=Rattus norvegicus OX=10116 GN=Esam PE=1 SV=1
[K].EEQAASPVAEDVGDVAVSSDDEK.[R]	A0A0G2JY62 3xPhospho [S212;S224;S225]	A0A0G2JY62	A0A0G2JY62 [207-229]	0.736374	-0.0746377	EEQAASPVAEDVGDVAVSSDDEK	Phosphatidate phosphatase OS=Rattus norvegicus OX=10116 GN=Lpin2 PE=1 SV=1
[K].VETQSDEENGRACEMNGECAEDLR.[M]	A0A0G2JVD9 1xPhospho [T/S]	A0A0G2JVD9	A0A0G2JVD9 [58-81]	0.441109	-0.0741459	VETQSDEENGRACEMNGECAEDLR	IKAROS family zinc finger 1 OS=Rattus norvegicus OX=10116 GN=Ikzf1 PE=1 SV=1
[R].ASSLDLNK.[V]	A0A0G2K1L4 1xPhospho [S407]	A0A0G2K1L4	A0A0G2K1L4 [405-412]	0.373768	-0.0740421	ASSLDLNK	RALBP1-associated Eps domain-containing 2 OS=Rattus norvegicus OX=10116 GN=Reps2 PE=1 SV=1
[K].SVIDLRPEDVAQESGILGDR.[S]	G3V6G6 1xPhospho [S274]	G3V6G6	G3V6G6 [274-293]	0.414918	-0.0740237	SVIDLRPEDVAQESGILGDR	Synaptotagmin-like 4, isoform CRA_a OS=Rattus norvegicus OX=10116 GN=Sytl4 PE=1 SV=1
[K].ELSEESEDEELQLEEFPMLK.[T]	A0A0G2JSM0 2xPhospho [S60;S63]	A0A0G2JSM0	A0A0G2JSM0 [58-77]	0.400005	-0.0739958	ELSEESEDEELQLEEFPMLK	DnaJ homolog subfamily C member 2 OS=Rattus norvegicus OX=10116 GN=Dnajc2 PE=1 SV=1
[R].SPSPAHLPEDHK.[V]	D3ZF45 1xPhospho [S601]	D3ZF45	D3ZF45 [599-610]	0.284219	-0.073808	SPSPAHLPEDHK	La ribonucleoprotein 4B OS=Rattus norvegicus OX=10116 GN=Larp4b PE=1 SV=2
[K].SLDTSSLSSQFLAYIEQR.[R]	D4A8M4 1xPhospho [S/T]	D4A8M4	D4A8M4 [391-408]	0.450838	-0.0732604	SLDTSSLSSQFLAYIEQR	Leucine-rich repeats and calponin homology domain-containing 3 OS=Rattus norvegicus OX=10116 GN=Lrch3 PE=1 SV=2
[K].ALDIDSDEEPEPK.[E]	D4A1D2 1xPhospho [S390]	D4A1D2	D4A1D2 [385-397]	0.836202	-0.0731425	ALDIDSDEEPEPK	Rho guanine nucleotide exchange factor 26 OS=Rattus norvegicus OX=10116 GN=Arhgef26 PE=1 SV=3
[R].LYADSDSGEDSDK.[R]	F1M9C8 2xPhospho [S673;S]	F1M9C8	F1M9C8 [667-679]	0.576532	-0.0730023	LYADSDSGEDSDK	Kinesin-like protein KIF1C OS=Rattus norvegicus OX=10116 GN=Kif1c PE=1 SV=1
[R].SMDSSDLSDGAVTLQEYLELK.[K]	Q9Z272 2xPhospho [S423;S]	Q9Z272	Q9Z272 [419-439]	0.235615	-0.0729302	SMDSSDLSDGAVTLQEYLELK	ARF GTPase-activating protein GIT1 OS=Rattus norvegicus OX=10116 GN=Git1 PE=1 SV=1
[R].IQQFDDGGSDEEDIWEEK.[H]	F1MAH5 1xPhospho [S617]	F1MAH5	F1MAH5 [609-626]	0.455301	-0.0726733	IQQFDDGGSDEEDIWEEK	Protein phosphatase 6, regulatory subunit 3 OS=Rattus norvegicus OX=10116 GN=Ppp6r3 PE=1 SV=3
[R].RMSTEGGEELPVSVLDEVTIK.[M]	Q9JHX4 1xPhospho [S/T]	Q9JHX4	Q9JHX4 [186-206]	0.653898	-0.0726247	RMSTEGGEELPVSVLDEVTIK	Caspase-8 OS=Rattus norvegicus OX=10116 GN=Casp8 PE=1 SV=1
[K].KEEENVDSDDEGELQDLLSQDWR.[V]	Q3MHS2 1xPhospho [S349]	Q3MHS2	Q3MHS2 [342-364]	2.47755	-0.0725057	KEEENVDSDDEGELQDLLSQDWR	Zinc finger protein 830 OS=Rattus norvegicus OX=10116 GN=Znf830 PE=1 SV=1
[K].QASASYDSEEEEEGLPMSYDEK.[R]	B5DF71 1xPhospho [S/Y]	B5DF71	B5DF71 [573-594]	0.884702	-0.0724903	QASASYDSEEEEEGLPMSYDEK	Brd3 protein OS=Rattus norvegicus OX=10116 GN=Brd3 PE=1 SV=1
[K].KGSPVSEIGWETPPPESPR.[L]	D3ZWC6 2xPhospho [T215;S220]	D3ZWC6	D3ZWC6 [204-222]	0.770865	-0.0722781	KGSPVSEIGWETPPPESPR	Syntrophin, basic 1 (Predicted) OS=Rattus norvegicus OX=10116 GN=Sntb1 PE=1 SV=1
[R].QSLGESPR.[T]	A0A0G2JW01 1xPhospho [S110];F1LWK7 1xPhospho [S471]	A0A0G2JW01	A0A0G2JW01 [105-112]	0.682658	-0.0721658	QSLGESPR	HP domain-containing protein OS=Rattus norvegicus OX=10116 PE=1 SV=1
[K].DAVFDGSSCISPTIVQQFGYQR.[R]	P11345 1xPhospho [S29]	P11345	P11345 [19-40]	0.208001	-0.0719767	DAVFDGSSCISPTIVQQFGYQR	RAF proto-oncogene serine/threonine-protein kinase OS=Rattus norvegicus OX=10116 GN=Raf1 PE=1 SV=1
[R].AGDMLEDSPK.[R]	Q8VHK7 1xPhospho [S165]	Q8VHK7	Q8VHK7 [158-167]	0.328332	-0.0718938	AGDMLEDSPK	Hepatoma-derived growth factor OS=Rattus norvegicus OX=10116 GN=Hdgf PE=1 SV=2
[K].LFDDSDERGTVGNVK.[E]	D4A997 1xPhospho [S743]	D4A997	D4A997 [739-753]	0.697295	-0.0717016	LFDDSDERGTVGNVK	HIV TAT specific factor 1 (Predicted) OS=Rattus norvegicus OX=10116 GN=Htatsf1 PE=1 SV=2
[R].AAPSSEGDSCDGVEAADTEEPGGNIVATK.[S]	P53565 1xPhospho [S1321]	P53565	P53565 [1313-1341]	0.477686	-0.0716107	AAPSSEGDSCDGVEAADTEEPGGNIVATK	Homeobox protein cut-like 1 OS=Rattus norvegicus OX=10116 GN=Cux1 PE=1 SV=2
[R].TFSAGSQSSVFSDK.[V]	A0A0G2JTB7 2xPhospho [S675;S]	A0A0G2JTB7	A0A0G2JTB7 [668-681]	0.257478	-0.071488	TFSAGSQSSVFSDK	Tyrosine-protein phosphatase non-receptor type OS=Rattus norvegicus OX=10116 GN=Ptpn21 PE=1 SV=1
[K].FSEPNTYIDGLPSR.[D]	M0R484 1xPhospho [S485]	M0R484	M0R484 [484-497]	0.425349	-0.0713418	FSEPNTYIDGLPSR	Actin filament-associated protein 1-like 2 OS=Rattus norvegicus OX=10116 GN=Afap1l2 PE=1 SV=2
[R].TRLSPPR.[A]	M0R9Q1 1xPhospho [S582]	M0R9Q1	M0R9Q1 [579-585]	0.75613	-0.0711262	TRLSPPR	RCG48334, isoform CRA_e OS=Rattus norvegicus OX=10116 GN=Rbm14 PE=1 SV=1
[K].GDYTPAPGRDSSQSSDVSLPDCK.[A]	Q6MGB8 2xPhospho [S]	Q6MGB8	Q6MGB8 [343-365]	0.0429855	-0.0703998	GDYTPAPGRDSSQSSDVSLPDCK	RT1 class I, A2 OS=Rattus norvegicus OX=10116 GN=RT1-A2 PE=1 SV=1
[R].ELESTSEK.[A]	A0A0G2KAV3 1xPhospho [S]	A0A0G2KAV3	A0A0G2KAV3 [352-359]	0.117274	-0.0701408	ELESTSEK	Angiomotin-like protein 2 OS=Rattus norvegicus OX=10116 GN=Amotl2 PE=3 SV=1
[R].HSQDSQHCSVSGDEEDELFK.[G]	D4AE06 1xPhospho [S]	D4AE06	D4AE06 [1130-1149]	0.157725	-0.0701367	HSQDSQHCSVSGDEEDELFK	Peptidylprolyl isomerase OS=Rattus norvegicus OX=10116 GN=Fkbp15 PE=1 SV=3
[R].RVESEESGDEEGKK.[H]	Q5HZV9 1xPhospho [S27]	Q5HZV9	Q5HZV9 [21-34]	0.60164	-0.0698338	RVESEESGDEEGKK	Protein phosphatase 1 regulatory subunit 7 OS=Rattus norvegicus OX=10116 GN=Ppp1r7 PE=1 SV=1
[K].VLESPEQDYYSSVR.[Q]	G3V9K8 1xPhospho [S199]	G3V9K8	G3V9K8 [196-209]	0.240628	-0.0695423	VLESPEQDYYSSVR	Developmentally regulated RNA-binding protein 1 OS=Rattus norvegicus OX=10116 GN=Rbm45 PE=1 SV=1
[R].STTELNDPLIEK.[S]	A0A0G2K174 1xPhospho [S/T]	A0A0G2K174	A0A0G2K174 [1142-1153]	0.195098	-0.0690945	STTELNDPLIEK	LIM domain 7 OS=Rattus norvegicus OX=10116 GN=Lmo7 PE=1 SV=1
[R].VIENTDGSEEEMDAR.[D]	A0A0G2K6S9 2xPhospho [T1958;S1961]	A0A0G2K6S9	A0A0G2K6S9 [1954-1968]	0.226941	-0.0690504	VIENTDGSEEEMDAR	Myosin-11 OS=Rattus norvegicus OX=10116 GN=Myh11 PE=1 SV=1
[K].RDSLGSFSIQDASLQDWEFGK.[R]	D3ZF26 2xPhospho [S865;S]	D3ZF26	D3ZF26 [860-880]	0.275779	-0.0683216	RDSLGSFSIQDASLQDWEFGK	Tankyrase 1-binding protein 1 OS=Rattus norvegicus OX=10116 GN=Tnks1bp1 PE=1 SV=1
[R].TVSRVESFEDR.[S]	F1LTE6 1xPhospho [S800]	F1LTE6	F1LTE6 [794-804]	0.218899	-0.0682341	TVSRVESFEDR	FYVE, RhoGEF and PH domain-containing 5 OS=Rattus norvegicus OX=10116 GN=Fgd5 PE=1 SV=2
[R].VIENTDGSEEEMDAR.[D]	A0A0G2K6S9 1xPhospho [S/T]	A0A0G2K6S9	A0A0G2K6S9 [1954-1968]	0.2007	-0.0678554	VIENTDGSEEEMDAR	Myosin-11 OS=Rattus norvegicus OX=10116 GN=Myh11 PE=1 SV=1
[R].IHPQSQPQEDTSLESDIPPPPNSSPPER.[L]	A7E3N2 1xPhospho [S]	A7E3N2	A7E3N2 [293-320]	0.415779	-0.0675259	IHPQSQPQEDTSLESDIPPPPNSSPPER	Neutrophil cytosol factor 2 OS=Rattus norvegicus OX=10116 GN=Ncf2 PE=2 SV=1
[R].YQTQPVTLGEVEQVQSGK.[L]	F1M155 1xPhospho [T/Y]	F1M155	F1M155 [803-820]	0.506064	-0.0673988	YQTQPVTLGEVEQVQSGK	Supervillin OS=Rattus norvegicus OX=10116 GN=Svil PE=1 SV=3
[R].VIENTDGSEEEMDAR.[D]	A0A0G2K6S9 1xPhospho [S/T]	A0A0G2K6S9	A0A0G2K6S9 [1954-1968]	0.180087	-0.0672216	VIENTDGSEEEMDAR	Myosin-11 OS=Rattus norvegicus OX=10116 GN=Myh11 PE=1 SV=1
[R].QRQSILPPPQSPAPIPFQR.[Q]	F7DLY1 1xPhospho [S197]	F7DLY1	F7DLY1 [194-212]	0.340125	-0.0671737	QRQSILPPPQSPAPIPFQR	EPS8-like 2 OS=Rattus norvegicus OX=10116 GN=Eps8l2 PE=1 SV=2
[K].TSDFNTFLAQEGCTR.[G]	D4A4T9 1xPhospho [T/S]	D4A4T9	D4A4T9 [199-213]	0.209132	-0.0671269	TSDFNTFLAQEGCTR	Cysteine and histidine-rich domain-containing protein 1 OS=Rattus norvegicus OX=10116 GN=Chordc1 PE=3 SV=1
[R].TMIISPERLDPFADGGK.[T]	G3V7T6 1xPhospho [S129]	G3V7T6	G3V7T6 [125-141]	0.241766	-0.0670366	TMIISPERLDPFADGGK	Splicing factor 3b, subunit 1 OS=Rattus norvegicus OX=10116 GN=Sf3b1 PE=1 SV=1
[K].RLSATEPSDEDTVSLNVPMSNIAEEDQTTK.[E]	B2GV98 1xPhospho [S/T]	B2GV98	B2GV98 [317-346]	0.21743	-0.0669206	RLSATEPSDEDTVSLNVPMSNIAEEDQTTK	Leucine-rich repeats and calponin homology domain-containing 1 OS=Rattus norvegicus OX=10116 GN=Lrch1 PE=1 SV=1
[K].KGATPAEDDEDNDIDLFGSDEEEEDK.[E]	Q68FR9 2xPhospho [T147;S162]	Q68FR9	Q68FR9 [144-169]	0.550265	-0.0669038	KGATPAEDDEDNDIDLFGSDEEEEDK	Elongation factor 1-delta OS=Rattus norvegicus OX=10116 GN=Eef1d PE=1 SV=2
[K].MVGSPDTVGMSYGSYMEEK.[H]	A0A0G2JWE9 1xPhospho [S/T]	A0A0G2JWE9	A0A0G2JWE9 [93-111]	1.02492	-0.0665712	MVGSPDTVGMSYGSYMEEK	ETS transcription factor ERG OS=Rattus norvegicus OX=10116 GN=Erg PE=3 SV=1
[R].LSSSSSNDSGTK.[L]	A0A0G2JUA5 2xPhospho [S/T]	A0A0G2JUA5	A0A0G2JUA5 [5422-5433]	0.107312	-0.0664856	LSSSSSNDSGTK	AHNAK nucleoprotein OS=Rattus norvegicus OX=10116 GN=Ahnak PE=1 SV=1
[R].SPTPPPR.[R]	A0A0G2K4F6 2xPhospho [S590;B2RYB3 2xPhospho [S576;T578];T592]	A0A0G2K4F6	A0A0G2K4F6 [590-596]	0.18099	-0.0663948	SPTPPPR	Serine and arginine repetitive matrix 1 OS=Rattus norvegicus OX=10116 GN=Srrm1 PE=1 SV=1
[K].VPIVINPNAYDNLAIYK.[S]	D4A563 1xPhospho [Y631]	D4A563	D4A563 [622-638]	0.228418	-0.0663837	VPIVINPNAYDNLAIYK	Pseudopodium-enriched atypical kinase 1 OS=Rattus norvegicus OX=10116 GN=Peak1 PE=1 SV=1
[K].MVTLQLLNHQEEEQGECSSEEEK.[E]	D4AE06 2xPhospho [S918;S919]	D4AE06	D4AE06 [901-923]	0.378736	-0.0661011	MVTLQLLNHQEEEQGECSSEEEK	Peptidylprolyl isomerase OS=Rattus norvegicus OX=10116 GN=Fkbp15 PE=1 SV=3
[R].NGPLNESQEEEEDSEQGSNLNR.[E]	Q53UA7 1xPhospho [S324]	Q53UA7	Q53UA7 [318-339]	0.30786	-0.065869	NGPLNESQEEEEDSEQGSNLNR	Serine/threonine-protein kinase TAO3 OS=Rattus norvegicus OX=10116 GN=Taok3 PE=1 SV=1
[K].DASDNSDGQNDENKEDYTIPDEYR.[I]	A0A0G2JSR7 2xPhospho [S757;S760]	A0A0G2JSR7	A0A0G2JSR7 [755-778]	0.339989	-0.0657971	DASDNSDGQNDENKEDYTIPDEYR	Matrin-3 OS=Rattus norvegicus OX=10116 GN=Matr3 PE=1 SV=1
[K].DDDDIDLFGSDDEEESEDAK.[R]	B5DEN5 1xPhospho [S]	B5DEN5	B5DEN5 [97-116]	0.308077	-0.0657828	DDDDIDLFGSDDEEESEDAK	Elongation factor 1-beta OS=Rattus norvegicus OX=10116 GN=Eef1b2 PE=1 SV=1
[K].DDSHSAEDSEDEKDDHK.[S]	A0A0G2K7X3 3xPhospho [S73;S75;S79]	A0A0G2K7X3	A0A0G2K7X3 [71-87]	0.160718	-0.0657152	DDSHSAEDSEDEKDDHK	Nuclear ubiquitous casein and cyclin-dependent kinase substrate 1 OS=Rattus norvegicus OX=10116 GN=Nucks1 PE=1 SV=1
[R].HSHSHSPMSTR.[R]	P62997 2xPhospho [S97;S99]	P62997	P62997 [94-104]	0.119967	-0.0655494	HSHSHSPMSTR	Transformer-2 protein homolog beta OS=Rattus norvegicus OX=10116 GN=Tra2b PE=1 SV=1
[K].SQDSGSDNRINTVSLK.[E]	G3V697 2xPhospho [S406;S]	G3V697	G3V697 [403-418]	0.286437	-0.0655032	SQDSGSDNRINTVSLK	Circadian locomoter output cycles protein kaput OS=Rattus norvegicus OX=10116 GN=Clock PE=1 SV=2
[K].DQWGSEEEGEEEGGIYR.[V]	B1WC33 1xPhospho [S223]	B1WC33	B1WC33 [219-235]	1.05722	-0.0653006	DQWGSEEEGEEEGGIYR	CDC42 effector protein (Rho GTPase binding) 4 (Predicted), isoform CRA_a OS=Rattus norvegicus OX=10116 GN=Cdc42ep4 PE=1 SV=1
[K].VLDDSDDDDLSSDAGSLYEAPLSYPFPK.[D]	D4A3V5 1xPhospho [S]	D4A3V5	D4A3V5 [1257-1284]	0.358207	-0.0650846	VLDDSDDDDLSSDAGSLYEAPLSYPFPK	Cingulin-like 1 OS=Rattus norvegicus OX=10116 GN=Cgnl1 PE=1 SV=1
[R].QQGSPLSR.[S]	Q66H91 1xPhospho [S360]	Q66H91	Q66H91 [357-364]	0.370278	-0.0650783	QQGSPLSR	G protein-coupled receptor kinase interacting ArfGAP 2 OS=Rattus norvegicus OX=10116 GN=Git2 PE=1 SV=1
[R].RRHSGQDVHVVLK.[L]	O35987 1xPhospho [S176]	O35987	O35987 [173-185]	0.676986	-0.0650399	RRHSGQDVHVVLK	NSFL1 cofactor p47 OS=Rattus norvegicus OX=10116 GN=Nsfl1c PE=1 SV=1
[K].TTCSSSEEDDCISLSK.[A]	Q5XII9 2xPhospho [T/S]	Q5XII9	Q5XII9 [217-232]	0.290338	-0.0650034	TTCSSSEEDDCISLSK	Mitochondrial fission regulator 1-like OS=Rattus norvegicus OX=10116 GN=Mtfr1l PE=1 SV=1
[K].KQDSSSDEEEESENQK.[Q]	F1M3B3 3xPhospho [S815;S816;S817]	F1M3B3	F1M3B3 [812-827]	0.158386	-0.0649433	KQDSSSDEEEESENQK	Pleckstrin homology domain-interacting protein OS=Rattus norvegicus OX=10116 GN=Phip PE=1 SV=2
[K].FGSADNIAHLK.[ND]	D3ZE26 1xPhospho [S435];D3ZLE2 1xPhospho [S216]	D3ZE26	D3ZE26 [433-443]	0.127322	-0.0648516	FGSADNIAHLK	Similar to RIKEN cDNA 1110063G11 (Predicted) OS=Rattus norvegicus OX=10116 GN=Tmcc2 PE=1 SV=1
[K].GILAADESTGSIAK.[R]	P05065 1xPhospho [S/T]	P05065	P05065 [29-42]	0.644423	-0.0645939	GILAADESTGSIAK	Fructose-bisphosphate aldolase A OS=Rattus norvegicus OX=10116 GN=Aldoa PE=1 SV=2
[K].LFDDSDERGTVGNVK.[E]	D4A997 2xPhospho [S743;T748]	D4A997	D4A997 [739-753]	0.509573	-0.0643805	LFDDSDERGTVGNVK	HIV TAT specific factor 1 (Predicted) OS=Rattus norvegicus OX=10116 GN=Htatsf1 PE=1 SV=2
[K].RLSLESEGANEGAAAAPELSALEEAFR.[R]	A0A5H1ZRV3 1xPhospho [S]	A0A5H1ZRV3	A0A5H1ZRV3 [46-72]	0.295055	-0.0643562	RLSLESEGANEGAAAAPELSALEEAFR	Tubulin polymerization-promoting protein OS=Rattus norvegicus OX=10116 GN=Tppp PE=1 SV=1
[R].ETVNVDPFSPSDQFR.[Y]	D3ZN76 1xPhospho [S489]	D3ZN76	D3ZN76 [481-495]	0.47755	-0.0642481	ETVNVDPFSPSDQFR	Protein transport protein sec16 OS=Rattus norvegicus OX=10116 GN=Sec16a PE=1 SV=1
[K].RKGSGSEQEGEEEEGGERK.[K]	G3V897 2xPhospho [S941;S943]	G3V897	G3V897 [938-956]	0.781888	-0.064226	RKGSGSEQEGEEEEGGERK	CTR9 homolog, Paf1/RNA polymerase II complex component OS=Rattus norvegicus OX=10116 GN=Ctr9 PE=1 SV=1
[K].RHEEQQRELEDEEENSDEDELDSHTMVK.[T]	B1WBQ5 1xPhospho [S316]	B1WBQ5	B1WBQ5 [301-328]	0.487488	-0.0641696	RHEEQQRELEDEEENSDEDELDSHTMVK	Non-specific serine/threonine protein kinase OS=Rattus norvegicus OX=10116 GN=Stk3 PE=1 SV=1
[K].EKPELAEPSHLNGPSSDLEAAFLSR.[G]	A0A0G2K3A0 1xPhospho [S]	A0A0G2K3A0	A0A0G2K3A0 [1741-1765]	0.160754	-0.0641053	EKPELAEPSHLNGPSSDLEAAFLSR	Non-specific serine/threonine protein kinase OS=Rattus norvegicus OX=10116 GN=Wnk1 PE=1 SV=1
[R].ISSFENFGSSQLPDR.[G]	D4A4I9 1xPhospho [S]	D4A4I9	D4A4I9 [838-852]	0.276841	-0.0640931	ISSFENFGSSQLPDR	Pro-interleukin-16 OS=Rattus norvegicus OX=10116 GN=Il16 PE=1 SV=1
[R].HVSTLNIQLSDSK.[K]	A0A0G2K6S9 1xPhospho [S/T]	A0A0G2K6S9	A0A0G2K6S9 [1372-1384]	0.145578	-0.0637698	HVSTLNIQLSDSK	Myosin-11 OS=Rattus norvegicus OX=10116 GN=Myh11 PE=1 SV=1
[R].RDSFSENEK.[Q]	F1LY38 1xPhospho [S794]	F1LY38	F1LY38 [792-800]	0.796437	-0.0634853	RDSFSENEK	CWC22 spliceosome-associated protein homolog OS=Rattus norvegicus OX=10116 GN=Cwc22 PE=1 SV=3
[K].SPLNDASDDDDDDDSSD.[-]	B1WBV4 2xPhospho [S239;S247]	B1WBV4	B1WBV4 [233-249]	1.26358	-0.0633396	SPLNDASDDDDDDDSSD	Pleckstrin homology and FYVE domain-containing 2 OS=Rattus norvegicus OX=10116 GN=Plekhf2 PE=1 SV=1
[K].YGLQDSDEEEEEHPPK.[T]	P49793 1xPhospho [S888]	P49793	P49793 [883-898]	0.93609	-0.0632912	YGLQDSDEEEEEHPPK	Nuclear pore complex protein Nup98-Nup96 OS=Rattus norvegicus OX=10116 GN=Nup98 PE=1 SV=2
[R].RLSASSTPALQYK.[K]	F1LP26 1xPhospho [S]	F1LP26	F1LP26 [761-773]	0.892308	-0.0631168	RLSASSTPALQYK	Shroom family member 3 OS=Rattus norvegicus OX=10116 GN=Shroom3 PE=1 SV=3
[K].GSPVSEIGWETPPPESPR.[L]	D3ZWC6 2xPhospho [T215;S220]	D3ZWC6	D3ZWC6 [205-222]	0.53984	-0.0630763	GSPVSEIGWETPPPESPR	Syntrophin, basic 1 (Predicted) OS=Rattus norvegicus OX=10116 GN=Sntb1 PE=1 SV=1
[K].GEEGSDDDETENGPKPK.[K]	G3V897 1xPhospho [S970]	G3V897	G3V897 [966-982]	0.369062	-0.062881	GEEGSDDDETENGPKPK	CTR9 homolog, Paf1/RNA polymerase II complex component OS=Rattus norvegicus OX=10116 GN=Ctr9 PE=1 SV=1
[K].EAGVVHSDAEK.[D]	D3ZAY8 1xPhospho [S346]	D3ZAY8	D3ZAY8 [340-350]	0.68373	-0.0626991	EAGVVHSDAEK	Pinin OS=Rattus norvegicus OX=10116 GN=Pnn PE=1 SV=1
[K].GSETPGATPGSK.[I]	G3V7T6 2xPhospho [T244;T248]	G3V7T6	G3V7T6 [241-252]	1.2306	-0.0621837	GSETPGATPGSK	Splicing factor 3b, subunit 1 OS=Rattus norvegicus OX=10116 GN=Sf3b1 PE=1 SV=1
[K].GAPGDHGPEGSGGERHSDTDSDRR.[E]	Q7TP42 2xPhospho [S548;S552]	Q7TP42	Q7TP42 [532-555]	0.293281	-0.0621005	GAPGDHGPEGSGGERHSDTDSDRR	Translocation protein SEC62 OS=Rattus norvegicus OX=10116 GN=Sec62 PE=1 SV=1
[K].VEEEDTGDPFGFDSDDESLPVSSK.[S]	D4ADT3 1xPhospho [S]	D4ADT3	D4ADT3 [64-87]	0.725166	-0.0620363	VEEEDTGDPFGFDSDDESLPVSSK	WAPL cohesin release factor OS=Rattus norvegicus OX=10116 GN=Wapl PE=1 SV=2
[K].TSASPPLEK.[S]	A0A0G2K7X3 1xPhospho [S/T]	A0A0G2K7X3	A0A0G2K7X3 [220-228]	0.332306	-0.0617949	TSASPPLEK	Nuclear ubiquitous casein and cyclin-dependent kinase substrate 1 OS=Rattus norvegicus OX=10116 GN=Nucks1 PE=1 SV=1
[R].FPVREDLSDVTDEDTGPAQPPPPSK.[F]	D3ZKQ4 2xPhospho [T602;T606]	D3ZKQ4	D3ZKQ4 [592-616]	0.283563	-0.0617802	FPVREDLSDVTDEDTGPAQPPPPSK	RAB, member RAS oncogene family-like 6 OS=Rattus norvegicus OX=10116 GN=Rabl6 PE=1 SV=1
[R].AGTLSITEFADMLSGNAGGFRSR.[S]	Q6S395 1xPhospho [S4243]	Q6S395	Q6S395 [4222-4244]	0.570556	-0.0615412	AGTLSITEFADMLSGNAGGFRSR	Plectin OS=Rattus norvegicus OX=10116 GN=Plec PE=1 SV=1
[K].ELSEESEDEELQLEEFPMLK.[T]	A0A0G2JSM0 1xPhospho [S63]	A0A0G2JSM0	A0A0G2JSM0 [58-77]	0.117311	-0.0615231	ELSEESEDEELQLEEFPMLK	DnaJ homolog subfamily C member 2 OS=Rattus norvegicus OX=10116 GN=Dnajc2 PE=1 SV=1
[K].NNPAADTEDEESDGEDRGGGTSGSLRR.[S]	A0A0G2K0J4 2xPhospho [T2661;T/S]	A0A0G2K0J4	A0A0G2K0J4 [2655-2681]	0.47172	-0.0610446	NNPAADTEDEESDGEDRGGGTSGSLRR	Nipped-B protein OS=Rattus norvegicus OX=10116 GN=Nipbl PE=1 SV=1
[R].HMSESPNRK.[I]	G3V6Y9 2xPhospho [S411;S413]	G3V6Y9	G3V6Y9 [409-417]	0.316596	-0.0609716	HMSESPNRK	Peptidyl-prolyl cis-trans isomerase G OS=Rattus norvegicus OX=10116 GN=Ppig PE=1 SV=1
[R].TNPSPTNPFSSDAQK.[A]	F1LNZ2 1xPhospho [T/S]	F1LNZ2	F1LNZ2 [633-647]	0.438139	-0.0609545	TNPSPTNPFSSDAQK	Protein numb homolog OS=Rattus norvegicus OX=10116 GN=Numb PE=1 SV=3
[R].TRSSGVWDSPELDRNPAAEAASTEPAASYK.[V]	A0A0G2JZC6 1xPhospho [S]	A0A0G2JZC6	A0A0G2JZC6 [1345-1374]	0.344481	-0.0607996	TRSSGVWDSPELDRNPAAEAASTEPAASYK	Rho guanine nucleotide exchange factor 11 OS=Rattus norvegicus OX=10116 GN=Arhgef11 PE=1 SV=1
[K].SLLSHEFQDETDTEEETLYSSK.[H]	F1LPC6 2xPhospho [T1366;T1368]	F1LPC6	F1LPC6 [1356-1377]	0.101715	-0.0605968	SLLSHEFQDETDTEEETLYSSK	Carboxypeptidase D OS=Rattus norvegicus OX=10116 GN=Cpd PE=1 SV=2
[R].SQPGSPGRAER.[L]	D4A1Q9 2xPhospho [S7;S11]	D4A1Q9	D4A1Q9 [7-17]	0.447796	-0.0604633	SQPGSPGRAER	Tubulin tyrosine ligase-like 12 OS=Rattus norvegicus OX=10116 GN=Ttll12 PE=1 SV=1
[K].EGLRPGDTTSTFCGTPNYIAPEILR.[G]	F1M7Y5 2xPhospho [T410;T412]	F1M7Y5	F1M7Y5 [402-426]	0.484508	-0.0603887	EGLRPGDTTSTFCGTPNYIAPEILR	Protein kinase C iota type OS=Rattus norvegicus OX=10116 GN=Prkci PE=1 SV=1
[K].ESSPVPSPTSDRK.[A]	A0A0G2K8W9 2xPhospho [S/T]	A0A0G2K8W9	A0A0G2K8W9 [2157-2169]	0.440693	-0.0603772	ESSPVPSPTSDRK	Spectrin beta chain OS=Rattus norvegicus OX=10116 GN=Sptbn1 PE=1 SV=1
[K].YGLTLDPETDSEYLSR.[Y]	F1M155 1xPhospho [T122]	F1M155	F1M155 [114-129]	0.155577	-0.0603451	YGLTLDPETDSEYLSR	Supervillin OS=Rattus norvegicus OX=10116 GN=Svil PE=1 SV=3
[R].LGEQGPEPGPTPPQTPTPPSTPPPAK.[Q]	F1M6X7 3xPhospho [T746;T/S]	F1M6X7	F1M6X7 [732-757]	0.861427	-0.0603217	LGEQGPEPGPTPPQTPTPPSTPPPAK	Rho GTPase-activating protein 17 OS=Rattus norvegicus OX=10116 GN=Arhgap17 PE=1 SV=3
[R].RSSLPSAQDSTEIEK.[S]	A0A0G2K089 1xPhospho [S]	A0A0G2K089	A0A0G2K089 [1272-1286]	1.32276	-0.059929	RSSLPSAQDSTEIEK	DENN domain-containing 4C OS=Rattus norvegicus OX=10116 GN=Dennd4c PE=1 SV=1
[K].FLSHSTDSLNK.[I]	F1M3G7 1xPhospho [S]	F1M3G7	F1M3G7 [1887-1897]	0.132547	-0.0598505	FLSHSTDSLNK	A-kinase anchor protein 13 OS=Rattus norvegicus OX=10116 GN=Akap13 PE=1 SV=2
[K].MECNPSQVNGSRNSPDECSVTK.[G]	A0A0G2JWE9 1xPhospho [S]	A0A0G2JWE9	A0A0G2JWE9 [68-89]	0.90262	-0.0597854	MECNPSQVNGSRNSPDECSVTK	ETS transcription factor ERG OS=Rattus norvegicus OX=10116 GN=Erg PE=3 SV=1
[R].RQQFSPLSDYEGQEEELNGSK.[M]	M0RAP6 2xPhospho [S636;S639]	M0RAP6	M0RAP6 [632-652]	0.41862	-0.0597142	RQQFSPLSDYEGQEEELNGSK	Transcription activation suppressor OS=Rattus norvegicus OX=10116 GN=Tasor PE=1 SV=2
[R].REEQTDTSDGESVTHHIR.[R]	Q6MG06 2xPhospho [T48;T50]	Q6MG06	Q6MG06 [44-61]	0.222667	-0.059692	REEQTDTSDGESVTHHIR	Guanine nucleotide-binding protein-like 1 OS=Rattus norvegicus OX=10116 GN=Gnl1 PE=1 SV=1
[K].VENMSSNQDGNDSDEFM.[-]	D4AAU6 1xPhospho [S204]	D4AAU6	D4AAU6 [192-208]	0.512034	-0.0595289	VENMSSNQDGNDSDEFM	Coiled-coil domain-containing protein 25 OS=Rattus norvegicus OX=10116 GN=Ccdc25 PE=1 SV=1
[K].RLSATSDR.[C]	D3ZK45 1xPhospho [S447]	D3ZK45	D3ZK45 [445-452]	0.29888	-0.0594405	RLSATSDR	Band 4.1-like protein 5 OS=Rattus norvegicus OX=10116 GN=Epb41l5 PE=1 SV=3
[K].TEETPSQLDQDTQVQDMDEGSDDEEEGQK.[V]	D3ZQM0 1xPhospho [S357]	D3ZQM0	D3ZQM0 [337-365]	0.624309	-0.0592006	TEETPSQLDQDTQVQDMDEGSDDEEEGQK	Splicing factor 3a, subunit 1 OS=Rattus norvegicus OX=10116 GN=Sf3a1 PE=1 SV=1
[K].KDDSHSAEDSEDEKDDHK.[S]	A0A0G2K7X3 2xPhospho [S75;S79]	A0A0G2K7X3	A0A0G2K7X3 [70-87]	0.273256	-0.0591501	KDDSHSAEDSEDEKDDHK	Nuclear ubiquitous casein and cyclin-dependent kinase substrate 1 OS=Rattus norvegicus OX=10116 GN=Nucks1 PE=1 SV=1
[R].VSVSPGR.[T]	A0A0G2K4F6 1xPhospho [S];B2RYB3 1xPhospho [S]	A0A0G2K4F6	A0A0G2K4F6 [426-432]	0.288157	-0.0587945	VSVSPGR	Serine and arginine repetitive matrix 1 OS=Rattus norvegicus OX=10116 GN=Srrm1 PE=1 SV=1
[K].EADIDSSDESDVEEDVDQPTAHK.[T]	D3Z9E6 3xPhospho [S419;S420;S423]	D3Z9E6	D3Z9E6 [414-436]	0.578196	-0.0581675	EADIDSSDESDVEEDVDQPTAHK	Cleavage and polyadenylation specificity factor subunit 2 OS=Rattus norvegicus OX=10116 GN=Cpsf2 PE=1 SV=1
[K].SGTPPRSGSVTNMQAEECSTTPQR.[Q]	A0A0G2K2M9 3xPhospho [T822;S828;S838]	A0A0G2K2M9	A0A0G2K2M9 [820-843]	0.444945	-0.0580724	SGTPPRSGSVTNMQAEECSTTPQR	Serine/arginine repetitive matrix 2 OS=Rattus norvegicus OX=10116 GN=Srrm2 PE=1 SV=1
[K].SHTGEAIAAR.[G]	D3ZT71 1xPhospho [S387]	D3ZT71	D3ZT71 [387-396]	0.295832	-0.0578411	SHTGEAIAAR	BCL2-like 13 OS=Rattus norvegicus OX=10116 GN=Bcl2l13 PE=1 SV=3
[K].SLGGESSGGTTPVGSFHTEAAR.[W]	A0A0G2JZC6 2xPhospho [T/S]	A0A0G2JZC6	A0A0G2JZC6 [1506-1527]	0.14663	-0.0578129	SLGGESSGGTTPVGSFHTEAAR	Rho guanine nucleotide exchange factor 11 OS=Rattus norvegicus OX=10116 GN=Arhgef11 PE=1 SV=1
[K].DVEFEVVGDTPEK.[V]	F1LS72 1xPhospho [T503]	F1LS72	F1LS72 [494-506]	0.613796	-0.0575799	DVEFEVVGDTPEK	SUMO-activating enzyme subunit 2 OS=Rattus norvegicus OX=10116 GN=Uba2 PE=1 SV=3
[R].GLMAGGRPEGQYSEDEDTDTEEYREAK.[A]	B1H241 2xPhospho [S435;T440]	B1H241	B1H241 [423-449]	0.786431	-0.0574858	GLMAGGRPEGQYSEDEDTDTEEYREAK	Protein Ric-8A OS=Rattus norvegicus OX=10116 GN=Ric8a PE=1 SV=1
[R].VDSTTCLFPVEEK.[A]	A0A0G2KB56 1xPhospho [T/S]	A0A0G2KB56	A0A0G2KB56 [259-271]	0.403665	-0.0573962	VDSTTCLFPVEEK	Glutamine--fructose-6-phosphate transaminase (isomerizing) OS=Rattus norvegicus OX=10116 GN=Gfpt1 PE=1 SV=1
[R].SSLPNGEGLQLK.[E]	Q5M821 1xPhospho [S]	Q5M821	Q5M821 [122-133]	0.0815025	-0.0573018	SSLPNGEGLQLK	Protein phosphatase 1H OS=Rattus norvegicus OX=10116 GN=Ppm1h PE=1 SV=2
[R].TTHSPYEER.[S]	D3ZHD6 1xPhospho [T]	D3ZHD6	D3ZHD6 [603-611]	0.347237	-0.0572584	TTHSPYEER	RNA-binding motif protein 15B OS=Rattus norvegicus OX=10116 GN=Rbm15b PE=1 SV=2
[R].RWSLASLPSSGYGTNTPSSTVSSSCSSQEK.[L]	A0A0G2K212 2xPhospho [T262;M0R3L1 2xPhospho [T102;S115];S275]	M0R3L1	M0R3L1 [89-118]	0.290996	-0.0570011	RWSLASLPSSGYGTNTPSSTVSSSCSSQEK	Non-specific serine/threonine protein kinase OS=Rattus norvegicus OX=10116 GN=Mast4 PE=1 SV=2
[K].EYPSQSPVLK.[R]	D3ZYL0 1xPhospho [S312]	D3ZYL0	D3ZYL0 [307-316]	0.242396	-0.0569048	EYPSQSPVLK	Receptor (TNFRSF)-interacting serine-threonine kinase 1 (Predicted) OS=Rattus norvegicus OX=10116 GN=Ripk1 PE=1 SV=1
[K].NFYDSDDEEK.[K]	A0A0G2JWD6 1xPhospho [S276]	A0A0G2JWD6	A0A0G2JWD6 [272-281]	0.188777	-0.0566031	NFYDSDDEEK	AP-3 complex subunit beta OS=Rattus norvegicus OX=10116 GN=Ap3b1 PE=1 SV=1
[K].AALGLQDSDDEDAAVDIDEQIESMFNSK.[K]	Q62780 1xPhospho [S804]	Q62780	Q62780 [797-824]	0.529573	-0.0565614	AALGLQDSDDEDAAVDIDEQIESMFNSK	Probable ATP-dependent RNA helicase DDX46 OS=Rattus norvegicus OX=10116 GN=Ddx46 PE=1 SV=1
[K].RQPSMSETMPLYTLCK.[E]	A0A0G2K0J7 1xPhospho [S900]	A0A0G2K0J7	A0A0G2K0J7 [897-912]	0.485949	-0.0562979	RQPSMSETMPLYTLCK	Protein-serine/threonine phosphatase OS=Rattus norvegicus OX=10116 GN=Ctdp1 PE=1 SV=1
[R].SESPPPLSEPK.[Q]	B5DF71 1xPhospho [S]	B5DF71	B5DF71 [261-271]	0.888292	-0.0561389	SESPPPLSEPK	Brd3 protein OS=Rattus norvegicus OX=10116 GN=Brd3 PE=1 SV=1
[R].SVSGSPEPTAK.[K]	A0A0G2K4F6 2xPhospho [S771;B2RYB3 2xPhospho [S757;S759];S773]	A0A0G2K4F6	A0A0G2K4F6 [769-779]	0.352727	-0.0560801	SVSGSPEPTAK	Serine and arginine repetitive matrix 1 OS=Rattus norvegicus OX=10116 GN=Srrm1 PE=1 SV=1
[R].QQQSQTAY.[-]	B5DFC8 1xPhospho [S907]	B5DFC8	B5DFC8 [904-911]	0.124289	-0.0558439	QQQSQTAY	Eukaryotic translation initiation factor 3 subunit C OS=Rattus norvegicus OX=10116 GN=Eif3c PE=1 SV=1
[K].ESQEFSRSSEEEEQVMER.[S]	G3V8F8 2xPhospho [S1005;S1006]	G3V8F8	G3V8F8 [998-1015]	0.434159	-0.0556768	ESQEFSRSSEEEEQVMER	Nestin OS=Rattus norvegicus OX=10116 GN=Nes PE=1 SV=1
[R].ARSHSPSSPER.[N]	A0A0G2K2M9 3xPhospho [S1456;S1458;S1460]	A0A0G2K2M9	A0A0G2K2M9 [1454-1464]	0.667264	-0.0555799	ARSHSPSSPER	Serine/arginine repetitive matrix 2 OS=Rattus norvegicus OX=10116 GN=Srrm2 PE=1 SV=1
[K].TVSFSSMPSEK.[K]	Q62688 1xPhospho [S96]	Q62688	Q62688 [94-104]	0.200323	-0.0555705	TVSFSSMPSEK	Inactive phospholipase C-like protein 1 OS=Rattus norvegicus OX=10116 GN=Plcl1 PE=1 SV=1
[K].GAEEEEEEEDDDSEEEIK.[A]	B2GUY4 1xPhospho [S226]	B2GUY4	B2GUY4 [214-231]	0.161618	-0.0546422	GAEEEEEEEDDDSEEEIK	Dematin actin-binding protein OS=Rattus norvegicus OX=10116 GN=Dmtn PE=1 SV=1
[R].SVSEAALAQPEGLLGTDSLK.[K]	G3V8R5 1xPhospho [S]	G3V8R5	G3V8R5 [863-882]	0.256867	-0.0546083	SVSEAALAQPEGLLGTDSLK	Hormone-sensitive lipase OS=Rattus norvegicus OX=10116 GN=Lipe PE=1 SV=1
[R].KRETDDEGEDD.[-]	Q9EST6 1xPhospho [T265]	Q9EST6	Q9EST6 [262-272]	0.146503	-0.054329	KRETDDEGEDD	Acidic leucine-rich nuclear phosphoprotein 32 family member B OS=Rattus norvegicus OX=10116 GN=Anp32b PE=1 SV=1
[R].IAESHLQTISNLSENQASEEEDELGELR.[E]	Q6J4I0 1xPhospho [S102]	Q6J4I0	Q6J4I0 [85-112]	0.25932	-0.0542392	IAESHLQTISNLSENQASEEEDELGELR	Protein phosphatase 1 regulatory subunit 1B OS=Rattus norvegicus OX=10116 GN=Ppp1r1b PE=1 SV=1
[K].AAVLSDSEDEDK.[A]	A0A0G2JWE3 1xPhospho [S344]	A0A0G2JWE3	A0A0G2JWE3 [338-349]	0.311056	-0.0541016	AAVLSDSEDEDK	Protein IWS1 homolog OS=Rattus norvegicus OX=10116 GN=Iws1 PE=1 SV=1
[R].EGESLEDLMK.[L]	A0A0G2K014 1xPhospho [S275]	A0A0G2K014	A0A0G2K014 [272-281]	0.345566	-0.0539894	EGESLEDLMK	Lymphocyte cytosolic protein 1 OS=Rattus norvegicus OX=10116 GN=Lcp1 PE=1 SV=1
[K].EESEESDEDMGFGLFD.[-]	D4A4D5 2xPhospho [S102;P19945 2xPhospho [S304;S105];S307]	D4A4D5	D4A4D5 [100-115]	0.125147	-0.0535489	EESEESDEDMGFGLFD	60S acidic ribosomal protein P2 OS=Rattus norvegicus OX=10116 GN=LOC498555 PE=3 SV=1
[R].DQAVFGPGSRGSLDEAGAEGR.[E]	D4A544 1xPhospho [S16]	D4A544	D4A544 [5-25]	0.213096	-0.0533843	DQAVFGPGSRGSLDEAGAEGR	DENN domain-containing 6A OS=Rattus norvegicus OX=10116 GN=Dennd6a PE=1 SV=1
[R].TEDVMFISDNESFNPALWEEQRK.[Q]	M0R9T2 1xPhospho [S]	M0R9T2	M0R9T2 [240-262]	0.35746	-0.053249	TEDVMFISDNESFNPALWEEQRK	Erbb2-interacting protein OS=Rattus norvegicus OX=10116 GN=Erbin PE=1 SV=2
[R].VHGHSDEEEEEEQPR.[H]	Q5U2M6 1xPhospho [S99]	Q5U2M6	Q5U2M6 [95-109]	0.466336	-0.0529332	VHGHSDEEEEEEQPR	DDB1- and CUL4-associated factor 8 OS=Rattus norvegicus OX=10116 GN=Dcaf8 PE=1 SV=1
[R].GQPAQGPVSEESPPSPKPGK.[K]	F1LPG9 1xPhospho [S387]	F1LPG9	F1LPG9 [373-392]	0.417317	-0.0527512	GQPAQGPVSEESPPSPKPGK	WASH complex subunit 2C OS=Rattus norvegicus OX=10116 GN=Washc2c PE=1 SV=2
[R].NSGPVLEVNTDFSPEVK.[E]	A0A0G2K2M9 1xPhospho [S1306]	A0A0G2K2M9	A0A0G2K2M9 [1294-1310]	0.522746	-0.0527146	NSGPVLEVNTDFSPEVK	Serine/arginine repetitive matrix 2 OS=Rattus norvegicus OX=10116 GN=Srrm2 PE=1 SV=1
[K].ASLDSPTTAYFDNPMK.[A]	M0RDY6 2xPhospho [S1047;S1050]	M0RDY6	M0RDY6 [1046-1061]	0.350928	-0.0525467	ASLDSPTTAYFDNPMK	Uncharacterized protein OS=Rattus norvegicus OX=10116 PE=1 SV=2
[K].VRGSLGATGELK.[G]	A0A0G2JUA5 1xPhospho [S5038]	A0A0G2JUA5	A0A0G2JUA5 [5035-5046]	0.212535	-0.0524058	VRGSLGATGELK	AHNAK nucleoprotein OS=Rattus norvegicus OX=10116 GN=Ahnak PE=1 SV=1
[R].KDSEGYSESPDLEFEYADTDK.[W]	G3V8E2 1xPhospho [S/Y]	G3V8E2	G3V8E2 [112-132]	0.672326	-0.0522335	KDSEGYSESPDLEFEYADTDK	Striatin-interacting protein 1 OS=Rattus norvegicus OX=10116 GN=Strip1 PE=1 SV=2
[K].GTQKPDVDSSSEWESEGAAPGTTGVQGK.[S]	D4A206 3xPhospho [S597;S598;S599]	D4A206	D4A206 [589-616]	0.151147	-0.0520455	GTQKPDVDSSSEWESEGAAPGTTGVQGK	Treacle ribosome biogenesis factor 1 OS=Rattus norvegicus OX=10116 GN=Tcof1 PE=1 SV=2
[R].GGSGYHSRSPTR.[Q]	A0A0G2K2M9 3xPhospho [S1777;S1781;S1783]	A0A0G2K2M9	A0A0G2K2M9 [1775-1786]	0.367433	-0.0514025	GGSGYHSRSPTR	Serine/arginine repetitive matrix 2 OS=Rattus norvegicus OX=10116 GN=Srrm2 PE=1 SV=1
[K].SVDLDALVAR.[N]	F1LRS8 1xPhospho [S458]	F1LRS8	F1LRS8 [458-467]	0.230824	-0.0512973	SVDLDALVAR	CD2-associated protein OS=Rattus norvegicus OX=10116 GN=Cd2ap PE=1 SV=2
[R].SILDDSFK.[L]	Q920H8 1xPhospho [S]	Q920H8	Q920H8 [1144-1151]	0.124678	-0.0511868	SILDDSFK	Hephaestin OS=Rattus norvegicus OX=10116 GN=Heph PE=1 SV=1
[R].VQSQEEIHSDEEDQASEPK.[S]	A0A140TAG3 1xPhospho [S]	A0A140TAG3	A0A140TAG3 [91-109]	0.406709	-0.0511736	VQSQEEIHSDEEDQASEPK	Zinc finger CCCH domain-containing protein 18 OS=Rattus norvegicus OX=10116 GN=Zc3h18 PE=1 SV=1
[R].NIILAPESCEGSPR.[S]	G3V6I1 2xPhospho [S984;S988]	G3V6I1	G3V6I1 [977-990]	0.296314	-0.0510172	NIILAPESCEGSPR	Lethal(2) giant larvae protein homolog 1 OS=Rattus norvegicus OX=10116 GN=Llgl1 PE=1 SV=2
[K].SGMSPEQNK.[T]	A0A0G2K2M9 1xPhospho [S1099]	A0A0G2K2M9	A0A0G2K2M9 [1096-1104]	0.642922	-0.0509256	SGMSPEQNK	Serine/arginine repetitive matrix 2 OS=Rattus norvegicus OX=10116 GN=Srrm2 PE=1 SV=1
[R].SYIGSNHSSLGSMSPSNMEGYSK.[T]	Q9R066 3xPhospho [S300;S301;S304]	Q9R066	Q9R066 [293-315]	0.109006	-0.0507611	SYIGSNHSSLGSMSPSNMEGYSK	Coxsackievirus and adenovirus receptor homolog OS=Rattus norvegicus OX=10116 GN=Cxadr PE=1 SV=2
[R].RESPPSAER.[Q]	F1LN91 1xPhospho [S1056]	F1LN91	F1LN91 [1054-1062]	0.390409	-0.0502504	RESPPSAER	Tensin 3 OS=Rattus norvegicus OX=10116 GN=Tns3 PE=1 SV=2
[K].LETGAPRPPATVTNAVSWR.[S]	Q32Q06 2xPhospho [T152;T154]	Q32Q06	Q32Q06 [142-160]	0.0713124	-0.0500185	LETGAPRPPATVTNAVSWR	AP-1 complex subunit mu-1 OS=Rattus norvegicus OX=10116 GN=Ap1m1 PE=1 SV=3
[K].EESSEDENEVSNILR.[S]	F1M7Q7 1xPhospho [S1014]	F1M7Q7	F1M7Q7 [1012-1026]	0.226001	-0.050004	EESSEDENEVSNILR	Ubiquitinyl hydrolase 1 OS=Rattus norvegicus OX=10116 GN=Otud4 PE=1 SV=2
[K].LSTPQESPRAR.[T]	D4A987 2xPhospho [S619;T/S]	D4A987	D4A987 [613-623]	0.492759	-0.0499142	LSTPQESPRAR	Cdc42 GTPase-activating protein (Predicted) OS=Rattus norvegicus OX=10116 GN=Arhgap31 PE=1 SV=1
[K].VANPAPQTPGASSLSQLGAYGDSEDSDS.[-]	A2VD11 2xPhospho [S311;S]	A2VD11	A2VD11 [286-313]	0.196062	-0.0498651	VANPAPQTPGASSLSQLGAYGDSEDSDS	Splicing factor YJU2 OS=Rattus norvegicus OX=10116 GN=Yju2 PE=1 SV=1
[K].GAAEEADSEDSDAEEKPVK.[Q]	Q5U2Y6 2xPhospho [S95;S98]	Q5U2Y6	Q5U2Y6 [88-106]	0.383477	-0.0497009	GAAEEADSEDSDAEEKPVK	Tuftelin-interacting protein 11 OS=Rattus norvegicus OX=10116 GN=Tfip11 PE=1 SV=1
[K].ALVVPEPEPDSDSNQER.[K]	D3ZYQ9 1xPhospho [S]	D3ZYQ9	D3ZYQ9 [126-142]	0.173921	-0.0495607	ALVVPEPEPDSDSNQER	E3 ubiquitin protein ligase OS=Rattus norvegicus OX=10116 GN=Rnf20 PE=1 SV=1
[R].SQSSDSEPDGPGGQS.[-]	Q6AYA6 1xPhospho [S]	Q6AYA6	Q6AYA6 [173-187]	0.0881703	-0.0494176	SQSSDSEPDGPGGQS	Cytochrome b-245 chaperone 1 OS=Rattus norvegicus OX=10116 GN=Cybc1 PE=1 SV=1
[K].RNVPQEESLEDSDVDADFK.[A]	Q56R18 1xPhospho [S60]	Q56R18	Q56R18 [49-67]	0.303093	-0.0494174	RNVPQEESLEDSDVDADFK	Importin subunit alpha OS=Rattus norvegicus OX=10116 GN=Kpna3 PE=1 SV=1
[K].EQLSEVEESGEDSQGGDPTETTQK.[A]	B2GUZ1 1xPhospho [S674]	B2GUZ1	B2GUZ1 [671-694]	0.530619	-0.0488734	EQLSEVEESGEDSQGGDPTETTQK	Ubiquitin carboxyl-terminal hydrolase 4 OS=Rattus norvegicus OX=10116 GN=Usp4 PE=1 SV=1
[R].TRPASAGGLSLLPPPPGGK.[M]	Q6P756 1xPhospho [T/S]	Q6P756	Q6P756 [177-195]	0.543734	-0.0487254	TRPASAGGLSLLPPPPGGK	Adaptin ear-binding coat-associated protein 2 OS=Rattus norvegicus OX=10116 GN=Necap2 PE=1 SV=2
[R].THSGSSGGSGSR.[E]	A2VD09 2xPhospho [S240;S242]	A2VD09	A2VD09 [238-249]	0.151071	-0.0484247	THSGSSGGSGSR	Abi1 protein OS=Rattus norvegicus OX=10116 GN=Abi1 PE=1 SV=1
[R].SGAGSPPGTR.[D]	A0A0G2K2M9 1xPhospho [S1181]	A0A0G2K2M9	A0A0G2K2M9 [1177-1186]	0.144855	-0.0479361	SGAGSPPGTR	Serine/arginine repetitive matrix 2 OS=Rattus norvegicus OX=10116 GN=Srrm2 PE=1 SV=1
[K].RAESMLQQADK.[L]	F1LPK7 1xPhospho [S339]	F1LPK7	F1LPK7 [336-346]	0.503077	-0.0475745	RAESMLQQADK	Plastin 3 (T-isoform), isoform CRA_a OS=Rattus norvegicus OX=10116 GN=Pls3 PE=1 SV=2
[K].LGVSVSPSR.[A]	A0A140TAG3 2xPhospho [S587;S589]	A0A140TAG3	A0A140TAG3 [584-592]	0.342526	-0.0475423	LGVSVSPSR	Zinc finger CCCH domain-containing protein 18 OS=Rattus norvegicus OX=10116 GN=Zc3h18 PE=1 SV=1
[K].SQSPSLPPLPEDLEK.[A]	E9PST5 2xPhospho [S385;S387]	E9PST5	E9PST5 [385-399]	0.212535	-0.0474662	SQSPSLPPLPEDLEK	Apoptotic chromatin condensation inducer 1 OS=Rattus norvegicus OX=10116 GN=Acin1 PE=1 SV=1
[K].MVGSPDTVGMSYGSYMEEK.[H]	A0A0G2JWE9 1xPhospho [S96]	A0A0G2JWE9	A0A0G2JWE9 [93-111]	0.291167	-0.0471874	MVGSPDTVGMSYGSYMEEK	ETS transcription factor ERG OS=Rattus norvegicus OX=10116 GN=Erg PE=3 SV=1
[R].TGDLGIPPNPEDRSPSPEPIYNSEGK.[R]	F1LSC3 2xPhospho [S80;S82]	F1LSC3	F1LSC3 [67-92]	0.227484	-0.0471269	TGDLGIPPNPEDRSPSPEPIYNSEGK	Splicing factor 1 OS=Rattus norvegicus OX=10116 GN=Sf1 PE=1 SV=2
[R].YTDQSGEEEEDYESEEQIQHR.[I]	Q68FT1 1xPhospho [S/T]	Q68FT1	Q68FT1 [76-96]	0.516015	-0.0470402	YTDQSGEEEEDYESEEQIQHR	Ubiquinone biosynthesis protein COQ9, mitochondrial OS=Rattus norvegicus OX=10116 GN=Coq9 PE=1 SV=2
[R].DGSPPPAFKPEPPK.[V]	Q3ZB99 1xPhospho [S966]	Q3ZB99	Q3ZB99 [964-977]	0.140138	-0.0469251	DGSPPPAFKPEPPK	Tight junction protein 2 OS=Rattus norvegicus OX=10116 GN=Tjp2 PE=1 SV=1
[R].GLLPSCPSEDFSFIEDTEILDSAMYR.[S]	D3ZF26 1xPhospho [S1530]	D3ZF26	D3ZF26 [1523-1548]	0.0720542	-0.0463916	GLLPSCPSEDFSFIEDTEILDSAMYR	Tankyrase 1-binding protein 1 OS=Rattus norvegicus OX=10116 GN=Tnks1bp1 PE=1 SV=1
[K].GSVSEDELIAAIK.[E]	Q64548 1xPhospho [S]	Q64548	Q64548 [347-359]	0.128782	-0.0458605	GSVSEDELIAAIK	Reticulon-1 OS=Rattus norvegicus OX=10116 GN=Rtn1 PE=1 SV=1
[K].SPSPVENSDSPVR.[S]	F1M155 1xPhospho [S865]	F1M155	F1M155 [863-875]	0.62695	-0.0456716	SPSPVENSDSPVR	Supervillin OS=Rattus norvegicus OX=10116 GN=Svil PE=1 SV=3
[R].EANNGSSPAGSLADAMSQK.[H]	A0A0G2JSR4 1xPhospho [S]	A0A0G2JSR4	A0A0G2JSR4 [122-140]	0.261054	-0.0455229	EANNGSSPAGSLADAMSQK	Signal transducer and activator of transcription OS=Rattus norvegicus OX=10116 GN=Stat5b PE=1 SV=1
[R].KSSQDSDTPAQASPPEEK.[I]	F1LQ24 2xPhospho [S459;S462]	F1LQ24	F1LQ24 [457-474]	0.397388	-0.0453558	KSSQDSDTPAQASPPEEK	Rho GTPase-activating protein 27 OS=Rattus norvegicus OX=10116 GN=Arhgap27 PE=1 SV=1
[R].GGEDGSGSPHSPPHLCSK.[S]	A0A0G2K3A0 1xPhospho [S1776]	A0A0G2K3A0	A0A0G2K3A0 [1766-1783]	0.196782	-0.0451695	GGEDGSGSPHSPPHLCSK	Non-specific serine/threonine protein kinase OS=Rattus norvegicus OX=10116 GN=Wnk1 PE=1 SV=1
[R].RLSDPLLLPHR.[D]	F1LWM1 1xPhospho [S508]	F1LWM1	F1LWM1 [506-516]	0.171059	-0.0451573	RLSDPLLLPHR	Slingshot protein phosphatase 1 OS=Rattus norvegicus OX=10116 GN=Ssh1 PE=1 SV=3
[K].SIEEREEEYQR.[AV]	A0A0G2K4E8 1xPhospho [S283];F1LNT3 1xPhospho [S282]	F1LNT3	F1LNT3 [282-292]	0.256458	-0.0449383	SIEEREEEYQR	R3H domain-containing 1 OS=Rattus norvegicus OX=10116 GN=R3hdm1 PE=1 SV=1
[R].SDSDYDLSPK.[AS]	P14270 1xPhospho [S]	P14270	P14270 [190-199]	0.203777	-0.044594	SDSDYDLSPK	cAMP-specific 3',5'-cyclic phosphodiesterase 4D OS=Rattus norvegicus OX=10116 GN=Pde4d PE=1 SV=4
[R].SRASPVSR.[R]	A0A0G2K2M9 1xPhospho [S1872]	A0A0G2K2M9	A0A0G2K2M9 [1869-1876]	0.238828	-0.0442328	SRASPVSR	Serine/arginine repetitive matrix 2 OS=Rattus norvegicus OX=10116 GN=Srrm2 PE=1 SV=1
[K].VGSLTPPSSPK.[T]	F1LRI7 2xPhospho [T622;S626]	F1LRI7	F1LRI7 [618-628]	0.249823	-0.0440252	VGSLTPPSSPK	AP2-associated protein kinase 1 OS=Rattus norvegicus OX=10116 GN=Aak1 PE=1 SV=2
[R].RWSLASLPSSGYGTNTPSSTVSSSCSSQEK.[L]	A0A0G2K212 1xPhospho [S];M0R3L1 1xPhospho [S]	M0R3L1	M0R3L1 [89-118]	0.259519	-0.0440184	RWSLASLPSSGYGTNTPSSTVSSSCSSQEK	Non-specific serine/threonine protein kinase OS=Rattus norvegicus OX=10116 GN=Mast4 PE=1 SV=2
[K].SLGGESSGGTTPVGSFHTEAAR.[W]	A0A0G2JZC6 1xPhospho [S]	A0A0G2JZC6	A0A0G2JZC6 [1506-1527]	0.150082	-0.0432507	SLGGESSGGTTPVGSFHTEAAR	Rho guanine nucleotide exchange factor 11 OS=Rattus norvegicus OX=10116 GN=Arhgef11 PE=1 SV=1
[K].TYFSHIDVSPGSAQVK.[A]	A0A0G2JSV6 1xPhospho [S]	A0A0G2JSV6	A0A0G2JSV6 [42-57]	0.0874237	-0.0432248	TYFSHIDVSPGSAQVK	Globin c2 OS=Rattus norvegicus OX=10116 GN=Hba-a2 PE=1 SV=1
[R].RPVVGAVSVPELTNVQLQAQDYPAPNIMR.[T]	A0A0G2JTB7 1xPhospho [S538]	A0A0G2JTB7	A0A0G2JTB7 [531-559]	0.223273	-0.0430758	RPVVGAVSVPELTNVQLQAQDYPAPNIMR	Tyrosine-protein phosphatase non-receptor type OS=Rattus norvegicus OX=10116 GN=Ptpn21 PE=1 SV=1
[R].SAPDGGDEETQEQLQDQIAESGSIEEEEK.[T]	A0A0G2K9M4 1xPhospho [S/T]	A0A0G2K9M4	A0A0G2K9M4 [2473-2501]	0.204174	-0.0429348	SAPDGGDEETQEQLQDQIAESGSIEEEEK	WD repeat and FYVE domain-containing 3 OS=Rattus norvegicus OX=10116 GN=Wdfy3 PE=1 SV=1
[K].TLLLSSDDEF.[-]	A0A0G2K0C2 2xPhospho [S409;S410]	A0A0G2K0C2	A0A0G2K0C2 [405-414]	0.219175	-0.0429294	TLLLSSDDEF	Transmembrane protein 184B OS=Rattus norvegicus OX=10116 GN=Tmem184b PE=1 SV=1
[R].QSSSRFNLSK.[N]	F1MAA3 2xPhospho [S82;S]	F1MAA3	F1MAA3 [80-89]	0.261265	-0.042871	QSSSRFNLSK	Serine/threonine-protein phosphatase 2A 56 kDa regulatory subunit OS=Rattus norvegicus OX=10116 GN=Ppp2r5d PE=1 SV=2
[R].GPDRTPPSEEDSAEAER.[L]	O70593 1xPhospho [S/T]	O70593	O70593 [77-93]	0.363807	-0.0428652	GPDRTPPSEEDSAEAER	Small glutamine-rich tetratricopeptide repeat-containing protein alpha OS=Rattus norvegicus OX=10116 GN=Sgta PE=1 SV=1
[K].VSSLSPEQEQGLWK.[Q]	D3Z8B9 1xPhospho [S]	D3Z8B9	D3Z8B9 [189-202]	0.408918	-0.0426668	VSSLSPEQEQGLWK	Protein FAM76B OS=Rattus norvegicus OX=10116 GN=Fam76b PE=1 SV=1
[R].SVSTSPSILPAFLK.[E]	D3ZF21 2xPhospho [T/S]	D3ZF21	D3ZF21 [327-340]	0.137759	-0.0424424	SVSTSPSILPAFLK	GPRIN family member 3 OS=Rattus norvegicus OX=10116 GN=Gprin3 PE=1 SV=2
[R].DRSPSPLRGNVVPSPLPTR.[R]	Q9WU49 3xPhospho [S30;S32;S41]	Q9WU49	Q9WU49 [28-46]	0.239565	-0.0424184	DRSPSPLRGNVVPSPLPTR	Calcium-regulated heat stable protein 1 OS=Rattus norvegicus OX=10116 GN=Carhsp1 PE=1 SV=1
[K].ESDETVTVALSPK.[E]	F1MAQ7 1xPhospho [S1718]	F1MAQ7	F1MAQ7 [1708-1720]	0.268427	-0.0423827	ESDETVTVALSPK	SON DNA and RNA-binding protein OS=Rattus norvegicus OX=10116 GN=Son PE=1 SV=2
[K].VDEEFVEEETDNEENFIDLNVLK.[A]	D4A1V1 1xPhospho [T199]	D4A1V1	D4A1V1 [190-212]	0.1875	-0.0423027	VDEEFVEEETDNEENFIDLNVLK	Intraflagellar transport protein 57 homolog OS=Rattus norvegicus OX=10116 GN=Ift57 PE=1 SV=1
[K].SISSSNPDLAVVPGSVDDEVSR.[I]	A0A0G2KAH4 1xPhospho [S]	A0A0G2KAH4	A0A0G2KAH4 [880-901]	0.221706	-0.0420549	SISSSNPDLAVVPGSVDDEVSR	Dedicator of cytokinesis 6 OS=Rattus norvegicus OX=10116 GN=Dock6 PE=1 SV=1
[K].SDSPESDTEREK.[D]	D3ZJ92 2xPhospho [S881;S884]	D3ZJ92	D3ZJ92 [879-890]	0.484334	-0.0416631	SDSPESDTEREK	Pre-mRNA processing factor 40 homolog A (Yeast) (Predicted) OS=Rattus norvegicus OX=10116 GN=Prpf40a PE=1 SV=1
[K].EAINNVDTSSSDFTILQEMEEASLEPENEK.[I]	A0A0G2JZI0 1xPhospho [S/T]	A0A0G2JZI0	A0A0G2JZI0 [187-216]	0.183802	-0.0416582	EAINNVDTSSSDFTILQEMEEASLEPENEK	Scaffold attachment factor B OS=Rattus norvegicus OX=10116 GN=Safb PE=1 SV=1
[K].NISLSSEEEAEGLAGHPRVSPQQCSEPETK.[W]	D3ZKQ4 3xPhospho [S474;S475;S489]	D3ZKQ4	D3ZKQ4 [470-499]	0.195975	-0.0415847	NISLSSEEEAEGLAGHPRVSPQQCSEPETK	RAB, member RAS oncogene family-like 6 OS=Rattus norvegicus OX=10116 GN=Rabl6 PE=1 SV=1
[K].QETFDAGLQAFQQEGIANITALK.[D]	Q6IRK8 1xPhospho [T2000]	Q6IRK8	Q6IRK8 [1998-2020]	0.188668	-0.0415779	QETFDAGLQAFQQEGIANITALK	Spectrin alpha chain, non-erythrocytic 1 OS=Rattus norvegicus OX=10116 GN=Sptan1 PE=1 SV=1
[R].LSSVSSHDSGFISQDAFQSK.[S]	D3ZYM5 2xPhospho [S]	D3ZYM5	D3ZYM5 [349-368]	0.143213	-0.0414512	LSSVSSHDSGFISQDAFQSK	MTSS I-BAR domain-containing 1 OS=Rattus norvegicus OX=10116 GN=Mtss1 PE=1 SV=2
[K].SGSMEEDVDTSPGGDYYTSPNSPTSSSR.[N]	O70188 1xPhospho [S305]	O70188	O70188 [284-311]	0.184357	-0.0413525	SGSMEEDVDTSPGGDYYTSPNSPTSSSR	Nuclear factor 1 OS=Rattus norvegicus OX=10116 GN=Nfic PE=1 SV=2
[K].STGSPSSQSQPGTGWVQF.[-]	Q6P756 1xPhospho [S/T]	Q6P756	Q6P756 [246-263]	0.117843	-0.0411781	STGSPSSQSQPGTGWVQF	Adaptin ear-binding coat-associated protein 2 OS=Rattus norvegicus OX=10116 GN=Necap2 PE=1 SV=2
[K].TVMAHGCYLSEEELNVFSER.[G]	Q9JKB7 1xPhospho [S284]	Q9JKB7	Q9JKB7 [275-294]	0.190867	-0.0411673	TVMAHGCYLSEEELNVFSER	Guanine deaminase OS=Rattus norvegicus OX=10116 GN=Gda PE=1 SV=1
[R].SDSLGTQGR.[L]	D3ZRK0 1xPhospho [S1128]	D3ZRK0	D3ZRK0 [1126-1134]	0.210444	-0.0409739	SDSLGTQGR	Family with sequence similarity 83, member H OS=Rattus norvegicus OX=10116 GN=Fam83h PE=1 SV=1
[K].AESSDSGAESEEEEAQEELK.[G]	A0FKI7 3xPhospho [S184;S185;S187]	A0FKI7	A0FKI7 [182-201]	0.243306	-0.0406924	AESSDSGAESEEEEAQEELK	Acyl-CoA-binding domain-containing protein 5 OS=Rattus norvegicus OX=10116 GN=Acbd5 PE=1 SV=1
[R].SSSPILSEEEAEGSLR.[N]	M0R7T1 1xPhospho [S]	M0R7T1	M0R7T1 [130-145]	0.261706	-0.0406482	SSSPILSEEEAEGSLR	Phosphatase and actin regulator 4 OS=Rattus norvegicus OX=10116 GN=Phactr4 PE=1 SV=2
[K].QTDPSTPQQESSK.[S]	F1M1X9 1xPhospho [T/S]	F1M1X9	F1M1X9 [1142-1154]	0.176085	-0.0405369	QTDPSTPQQESSK	Cyclin-dependent kinase 13 OS=Rattus norvegicus OX=10116 GN=Cdk13 PE=1 SV=3
[R].RNSEGSEASCTEGSLTPSLDSR.[R]	F1LXQ7 1xPhospho [S1664]	F1LXQ7	F1LXQ7 [1662-1683]	0.282322	-0.0404693	RNSEGSEASCTEGSLTPSLDSR	Rho GTPase-activating protein 21 OS=Rattus norvegicus OX=10116 GN=Arhgap21 PE=1 SV=3
[K].TDSSPNQAR.[A]	Q6P736 1xPhospho [S]	Q6P736	Q6P736 [137-145]	0.198834	-0.0404348	TDSSPNQAR	Polypyrimidine tract-binding protein 1 OS=Rattus norvegicus OX=10116 GN=Ptbp1 PE=1 SV=1
[R].ADAPDAGAQSDSELPSYHQNDVSLDR.[G]	F1M8X9 1xPhospho [S]	F1M8X9	F1M8X9 [1289-1314]	0.623993	-0.040251	ADAPDAGAQSDSELPSYHQNDVSLDR	Golgi brefeldin A-resistant guanine nucleotide exchange factor 1 OS=Rattus norvegicus OX=10116 GN=Gbf1 PE=1 SV=2
[K].ISYIPDEELSSPSPPHR.[A]	D3ZWZ6 1xPhospho [S164]	D3ZWZ6	D3ZWZ6 [152-168]	0.279589	-0.0400394	ISYIPDEELSSPSPPHR	Insulin-like growth factor 2 mRNA-binding protein 2 OS=Rattus norvegicus OX=10116 GN=Igf2bp2 PE=1 SV=3
[K].SELPQDVYTIK.[A]	F1MAA3 1xPhospho [S566]	F1MAA3	F1MAA3 [566-576]	0.177039	-0.0400323	SELPQDVYTIK	Serine/threonine-protein phosphatase 2A 56 kDa regulatory subunit OS=Rattus norvegicus OX=10116 GN=Ppp2r5d PE=1 SV=2
[R].GGEATWSGSEFEISFPDSPGSQAQVDHLPR.[L]	O35254 1xPhospho [S]	O35254	O35254 [359-388]	0.106387	-0.03995	GGEATWSGSEFEISFPDSPGSQAQVDHLPR	Golgi reassembly-stacking protein 1 OS=Rattus norvegicus OX=10116 GN=Gorasp1 PE=1 SV=4
[K].RSEPQPEEGSPAAGQK.[G]	Q1LZ53 1xPhospho [S102]	Q1LZ53	Q1LZ53 [93-108]	0.309744	-0.039883	RSEPQPEEGSPAAGQK	DNA (cytosine-5)-methyltransferase 3A OS=Rattus norvegicus OX=10116 GN=Dnmt3a PE=1 SV=1
[K].ARDPADGTQWSEEDTDEDEGVTPESHPRK.[D]	D4ACW1 2xPhospho [T160;T167]	D4ACW1	D4ACW1 [153-181]	0.296435	-0.0398667	ARDPADGTQWSEEDTDEDEGVTPESHPRK	NOP2 nucleolar protein OS=Rattus norvegicus OX=10116 GN=Nop2 PE=1 SV=2
[R].RPDPDSDEDEDYERER.[R]	Q6AY02 1xPhospho [S155]	Q6AY02	Q6AY02 [150-165]	0.1937	-0.0397763	RPDPDSDEDEDYERER	Splicing factor 45 OS=Rattus norvegicus OX=10116 GN=Rbm17 PE=1 SV=1
[R].ANSLDNER.[C]	D3ZJG4 1xPhospho [S432]	D3ZJG4	D3ZJG4 [430-437]	0.303627	-0.0397177	ANSLDNER	Phosphofurin acidic cluster sorting protein 2 OS=Rattus norvegicus OX=10116 GN=Pacs2 PE=1 SV=2
[K].ALSRSNEQIVSEK.[S]	F1LPH1 1xPhospho [S122]	F1LPH1	F1LPH1 [118-130]	0.171898	-0.0396385	ALSRSNEQIVSEK	Calpain inhibitor OS=Rattus norvegicus OX=10116 GN=Cast PE=1 SV=1
[K].EDTDQEEKASNEDVTK.[A]	F1SW39 1xPhospho [S129]	F1SW39	F1SW39 [120-135]	0.17793	-0.0393955	EDTDQEEKASNEDVTK	PC4 and SFRS1 interacting protein 1 OS=Rattus norvegicus OX=10116 GN=Psip1 PE=1 SV=1
[K].FLSHSTDSLNK.[I]	F1M3G7 2xPhospho [S1894;S/T]	F1M3G7	F1M3G7 [1887-1897]	0.142333	-0.0392823	FLSHSTDSLNK	A-kinase anchor protein 13 OS=Rattus norvegicus OX=10116 GN=Akap13 PE=1 SV=2
[K].AITSLLGGGSPK.[N]	A0A0G2K0J4 1xPhospho [S2652]	A0A0G2K0J4	A0A0G2K0J4 [2643-2654]	0.333119	-0.0391858	AITSLLGGGSPK	Nipped-B protein OS=Rattus norvegicus OX=10116 GN=Nipbl PE=1 SV=1
[K].EKTPSPKEEDEEAESPPEK.[K]	A0A0G2K7X3 3xPhospho [T202;S204;S214]	A0A0G2K7X3	A0A0G2K7X3 [200-218]	0.11095	-0.0391471	EKTPSPKEEDEEAESPPEK	Nuclear ubiquitous casein and cyclin-dependent kinase substrate 1 OS=Rattus norvegicus OX=10116 GN=Nucks1 PE=1 SV=1
[R].SRTPPSAPSQSR.[M]	A0A0G2K2M9 1xPhospho [T/S]	A0A0G2K2M9	A0A0G2K2M9 [2363-2374]	0.618489	-0.0391132	SRTPPSAPSQSR	Serine/arginine repetitive matrix 2 OS=Rattus norvegicus OX=10116 GN=Srrm2 PE=1 SV=1
[K].ASSGDISPYDNNSPVLSER.[S]	D4A5T6 2xPhospho [S418;S424]	D4A5T6	D4A5T6 [412-430]	0.190806	-0.0387685	ASSGDISPYDNNSPVLSER	Rho GTPase-activating protein 6 OS=Rattus norvegicus OX=10116 GN=Arhgap6 PE=1 SV=2
[K].SAGSIPLSPLAR.[T]	M0R3L1 1xPhospho [S1176]	M0R3L1	M0R3L1 [1176-1187]	0.126088	-0.0384599	SAGSIPLSPLAR	Non-specific serine/threonine protein kinase OS=Rattus norvegicus OX=10116 GN=Mast4 PE=1 SV=2
[R].STESSMTPDLLNFK.[K]	A0A0G2JUR5 1xPhospho [S/T]	A0A0G2JUR5	A0A0G2JUR5 [207-220]	0.16437	-0.038433	STESSMTPDLLNFK	Myosin phosphatase Rho-interacting protein OS=Rattus norvegicus OX=10116 GN=Mprip PE=1 SV=1
[R].STGVSFWTQDSDENEQERQSDTEDGSSK.[R]	A0A0G2JWJ0 1xPhospho [S/T]	A0A0G2JWJ0	A0A0G2JWJ0 [854-881]	0.259774	-0.0380458	STGVSFWTQDSDENEQERQSDTEDGSSK	Protein phosphatase 1 regulatory subunit OS=Rattus norvegicus OX=10116 GN=Ppp1r12a PE=1 SV=1
[R].CSLGQEVMGIGSSQDECEVPVHER.[A]	D3ZF26 1xPhospho [S]	D3ZF26	D3ZF26 [789-812]	0.242869	-0.0380111	CSLGQEVMGIGSSQDECEVPVHER	Tankyrase 1-binding protein 1 OS=Rattus norvegicus OX=10116 GN=Tnks1bp1 PE=1 SV=1
[K].GGNVFEALIQDESEEEK.[E]	Q6MG08 1xPhospho [S140]	Q6MG08	Q6MG08 [128-144]	0.10877	-0.0378678	GGNVFEALIQDESEEEK	ATP-binding cassette sub-family F member 1 OS=Rattus norvegicus OX=10116 GN=Abcf1 PE=1 SV=1
[R].LQDSSDPDTCSEEEVSSRLSPPHSPR.[D]	A0A0G2K0V4 2xPhospho [S/T]	A0A0G2K0V4	A0A0G2K0V4 [1131-1156]	0.233512	-0.0378364	LQDSSDPDTCSEEEVSSRLSPPHSPR	Guanine nucleotide exchange factor H1 OS=Rattus norvegicus OX=10116 GN=Arhgef2 PE=1 SV=1
[K].SSQGLEEKSQSPSLPPLPEDLEK.[A]	E9PST5 2xPhospho [S385;S]	E9PST5	E9PST5 [377-399]	0.142903	-0.0376236	SSQGLEEKSQSPSLPPLPEDLEK	Apoptotic chromatin condensation inducer 1 OS=Rattus norvegicus OX=10116 GN=Acin1 PE=1 SV=1
[K].TDDVSEKTSLADQEEVR.[T]	D3ZJK8 3xPhospho [T5;S13];T12	D3ZJK8	D3ZJK8 [5-21]	0.084774	-0.037618	TDDVSEKTSLADQEEVR	PhoLip_ATPase_N domain-containing protein OS=Rattus norvegicus OX=10116 PE=1 SV=3
[K].RGLVAAYSGDSDNEEELVERLESEEEK.[L]	B2GV05 2xPhospho [S621;S624]	B2GV05	B2GV05 [614-640]	0.127639	-0.037244	RGLVAAYSGDSDNEEELVERLESEEEK	RNA-binding protein 5 OS=Rattus norvegicus OX=10116 GN=Rbm5 PE=1 SV=1
[K].SPAQSDSTTQR.[R]	D3ZSX2 1xPhospho [S536]	D3ZSX2	D3ZSX2 [536-546]	0.0785998	-0.0372109	SPAQSDSTTQR	AF4/FMR2 family, member 4 OS=Rattus norvegicus OX=10116 GN=Aff4 PE=1 SV=2
[R].SQSDCGDLR.[D]	A0A0G2K7I4 1xPhospho [S]	A0A0G2K7I4	A0A0G2K7I4 [177-185]	0.149081	-0.0371741	SQSDCGDLR	RCSD domain containing 1 (Predicted), isoform CRA_a OS=Rattus norvegicus OX=10116 GN=Rcsd1 PE=1 SV=1
[R].AMEGIPTQDSQPEDRSPELSR.[R]	G3V959 1xPhospho [S415]	G3V959	G3V959 [400-420]	0.215626	-0.0371094	AMEGIPTQDSQPEDRSPELSR	FLN29 gene product, isoform CRA_b OS=Rattus norvegicus OX=10116 GN=Trafd1 PE=1 SV=1
[K].SKYDEIFYNLAPADGKLSGSK.[A]	Q4V8H8 1xPhospho [S]	Q4V8H8	Q4V8H8 [451-471]	0.146349	-0.0370387	SKYDEIFYNLAPADGKLSGSK	EH domain-containing protein 2 OS=Rattus norvegicus OX=10116 GN=Ehd2 PE=1 SV=1
[K].REDSPGPEVQPMDK.[Q]	G3V8D6 1xPhospho [S7]	G3V8D6	G3V8D6 [4-17]	0.184356	-0.0366123	REDSPGPEVQPMDK	Tripartite motif protein 3, isoform CRA_a OS=Rattus norvegicus OX=10116 GN=Trim3 PE=1 SV=1
[R].RDSLTGSSDLYK.[R]	D3Z8L5 1xPhospho [S709]	D3Z8L5	D3Z8L5 [707-718]	1.12356	-0.03657	RDSLTGSSDLYK	Pumilio RNA-binding family member 1 OS=Rattus norvegicus OX=10116 GN=Pum1 PE=1 SV=2
[K].SSTPPRQSPSR.[S]	A0A0G2K2M9 3xPhospho [S874;S875;S881]	A0A0G2K2M9	A0A0G2K2M9 [874-884]	0.147629	-0.0362349	SSTPPRQSPSR	Serine/arginine repetitive matrix 2 OS=Rattus norvegicus OX=10116 GN=Srrm2 PE=1 SV=1
[K].LGVSVSPSR.[A]	A0A140TAG3 1xPhospho [S589]	A0A140TAG3	A0A140TAG3 [584-592]	0.200649	-0.0360883	LGVSVSPSR	Zinc finger CCCH domain-containing protein 18 OS=Rattus norvegicus OX=10116 GN=Zc3h18 PE=1 SV=1
[K].APESQEDEEERAELNQSEEAEMPENGAGGP.[-]	Q63495 1xPhospho [S376]	Q63495	Q63495 [373-402]	0.0763634	-0.0359631	APESQEDEEERAELNQSEEAEMPENGAGGP	Advanced glycosylation end product-specific receptor OS=Rattus norvegicus OX=10116 GN=Ager PE=1 SV=1
[K].CPSPISEHNGLIK.[G]	D3ZEA0 1xPhospho [S231]	D3ZEA0	D3ZEA0 [229-241]	0.0651496	-0.0358124	CPSPISEHNGLIK	Fibronectin type III domain containing 3a (Predicted), isoform CRA_a OS=Rattus norvegicus OX=10116 GN=Fndc3a PE=1 SV=2
[K].YGGTVGSRSSPPATDPGPVPSSPR.[Q]	Q499N6 1xPhospho [S]	Q499N6	Q499N6 [179-202]	0.224115	-0.0356506	YGGTVGSRSSPPATDPGPVPSSPR	UBX domain-containing protein 1 OS=Rattus norvegicus OX=10116 GN=Ubxn1 PE=3 SV=2
[R].QSHSESSPDGEVK.[S]	A0A0G2K2M9 1xPhospho [S850]	A0A0G2K2M9	A0A0G2K2M9 [844-856]	0.309255	-0.0351634	QSHSESSPDGEVK	Serine/arginine repetitive matrix 2 OS=Rattus norvegicus OX=10116 GN=Srrm2 PE=1 SV=1
[R].EGQGADKASEGEEDPGNRVPSASLE.[-]	Q4V8H9 1xPhospho [S448]	Q4V8H9	Q4V8H9 [440-464]	0.118855	-0.0351577	EGQGADKASEGEEDPGNRVPSASLE	Interferon-induced protein with tetratricopeptide repeats 2 OS=Rattus norvegicus OX=10116 GN=Ifit2 PE=1 SV=1
[R].SSSYSEANEPDLQMANGSK.[S]	A0A0G2JTF2 1xPhospho [S/Y]	A0A0G2JTF2	A0A0G2JTF2 [698-716]	0.217115	-0.0350217	SSSYSEANEPDLQMANGSK	Disabled homolog 2-interacting protein OS=Rattus norvegicus OX=10116 GN=Dab2ip PE=1 SV=1
[R].SSSPDLSSSSK.[L]	E9PTY6 1xPhospho [S]	E9PTY6	E9PTY6 [1917-1927]	0.130041	-0.0348296	SSSPDLSSSSK	FRY microtubule-binding protein OS=Rattus norvegicus OX=10116 GN=Fry PE=1 SV=3
[R].DQLRDGSPPPAFKPEPPK.[V]	Q3ZB99 1xPhospho [S966]	Q3ZB99	Q3ZB99 [960-977]	0.263834	-0.0344163	DQLRDGSPPPAFKPEPPK	Tight junction protein 2 OS=Rattus norvegicus OX=10116 GN=Tjp2 PE=1 SV=1
[K].TCLSDGNPYVSSALSVPASPR.[V]	D4A779 1xPhospho [S333]	D4A779	D4A779 [315-335]	0.524016	-0.0343647	TCLSDGNPYVSSALSVPASPR	Pleckstrin homology-like domain, family B, member 2 OS=Rattus norvegicus OX=10116 GN=Phldb2 PE=1 SV=3
[K].VEFSTPFQVEEVDDVSPSPK.[G]	A0A096MK54 1xPhospho [S];G3V9G5 1xPhospho [S]	G3V9G5	G3V9G5 [760-779]	0.105707	-0.0342691	VEFSTPFQVEEVDDVSPSPK	RCG24674, isoform CRA_b OS=Rattus norvegicus OX=10116 GN=Synm PE=1 SV=2
[K].VLTPTQVMNRPSSISWDGLDPGK.[L]	P31044 1xPhospho [S]	P31044	P31044 [40-62]	0.19399	-0.0340769	VLTPTQVMNRPSSISWDGLDPGK	Phosphatidylethanolamine-binding protein 1 OS=Rattus norvegicus OX=10116 GN=Pebp1 PE=1 SV=3
[R].SAPASPTHPGLMSPR.[S]	D3ZU55 2xPhospho [S299;S303]	D3ZU55	D3ZU55 [299-313]	0.152261	-0.0340633	SAPASPTHPGLMSPR	Forkhead box K1 OS=Rattus norvegicus OX=10116 GN=Foxk1 PE=1 SV=2
[R].RHDSLHDPGTTSR.[A]	D4AC12 1xPhospho [S878]	D4AC12	D4AC12 [875-887]	0.32587	-0.034055	RHDSLHDPGTTSR	Ankyrin repeat and SAM domain containing 1 (Predicted) OS=Rattus norvegicus OX=10116 GN=Anks1a PE=1 SV=1
[R].GLMAGGRPEGQYSEDEDTDTEEYR.[E]	B1H241 2xPhospho [S435;T440]	B1H241	B1H241 [423-446]	0.227991	-0.033902	GLMAGGRPEGQYSEDEDTDTEEYR	Protein Ric-8A OS=Rattus norvegicus OX=10116 GN=Ric8a PE=1 SV=1
[K].QEDLNSEALSPSITSDLASK.[V]	D3ZS88 1xPhospho [S]	D3ZS88	D3ZS88 [103-122]	0.527724	-0.0339003	QEDLNSEALSPSITSDLASK	Activating transcription factor 7-interacting protein OS=Rattus norvegicus OX=10116 GN=Atf7ip PE=1 SV=3
[K].RTSDVPLEPLASPNQR.[R]	D4A7Y4 1xPhospho [S/T]	D4A7Y4	D4A7Y4 [807-822]	0.147028	-0.0338187	RTSDVPLEPLASPNQR	Family with sequence similarity 171, member A1 OS=Rattus norvegicus OX=10116 GN=Fam171a1 PE=1 SV=3
[K].GLDVESYESLERPLHK.[E]	D4A563 1xPhospho [S1204]	D4A563	D4A563 [1196-1211]	0.260137	-0.033613	GLDVESYESLERPLHK	Pseudopodium-enriched atypical kinase 1 OS=Rattus norvegicus OX=10116 GN=Peak1 PE=1 SV=1
[K].SRSVSPCPK.[V]	A0A0G2K2M9 3xPhospho [S923;S925;S927]	A0A0G2K2M9	A0A0G2K2M9 [923-931]	0.335896	-0.0335852	SRSVSPCPK	Serine/arginine repetitive matrix 2 OS=Rattus norvegicus OX=10116 GN=Srrm2 PE=1 SV=1
[R].AGTLSITEFADMLSGNAGGFRSR.[S]	Q6S395 1xPhospho [S4243]	Q6S395	Q6S395 [4222-4244]	0.319701	-0.0334547	AGTLSITEFADMLSGNAGGFRSR	Plectin OS=Rattus norvegicus OX=10116 GN=Plec PE=1 SV=1
[K].SPEEEGAVSS.[-]	Q6PDU1 1xPhospho [S]	Q6PDU1	Q6PDU1 [212-221]	0.16758	-0.0329897	SPEEEGAVSS	Serine/arginine-rich splicing factor 2 OS=Rattus norvegicus OX=10116 GN=Srsf2 PE=1 SV=3
[K].VVDYSQFQESDDADEDYGRDSGPPAK.[K]	A0A0G2K7X3 1xPhospho [S/Y]	A0A0G2K7X3	A0A0G2K7X3 [10-35]	0.122891	-0.0329353	VVDYSQFQESDDADEDYGRDSGPPAK	Nuclear ubiquitous casein and cyclin-dependent kinase substrate 1 OS=Rattus norvegicus OX=10116 GN=Nucks1 PE=1 SV=1
[K].VENMSSNQDGNDSDEFM.[-]	D4AAU6 1xPhospho [S204]	D4AAU6	D4AAU6 [192-208]	0.318109	-0.0327809	VENMSSNQDGNDSDEFM	Coiled-coil domain-containing protein 25 OS=Rattus norvegicus OX=10116 GN=Ccdc25 PE=1 SV=1
[R].RGSISSMSSVSSVLDEK.[D]	D3ZL11 3xPhospho [S232;S];S234	D3ZL11	D3ZL11 [227-243]	0.248314	-0.0326757	RGSISSMSSVSSVLDEK	Rabenosyn, RAB effector OS=Rattus norvegicus OX=10116 GN=Rbsn PE=1 SV=1
[R].VISDADDSDSDVVSDK.[S]	A0A0G2JWE3 3xPhospho [S360;S365;S367]	A0A0G2JWE3	A0A0G2JWE3 [358-373]	0.135232	-0.0326272	VISDADDSDSDVVSDK	Protein IWS1 homolog OS=Rattus norvegicus OX=10116 GN=Iws1 PE=1 SV=1
[R].YRSDVHTEAVQAALAK.[H]	D3ZZB0 1xPhospho [S/Y]	D3ZZB0	D3ZZB0 [117-132]	0.144757	-0.0326079	YRSDVHTEAVQAALAK	Disco-interacting protein 2 homolog C OS=Rattus norvegicus OX=10116 GN=Dip2c PE=1 SV=2
[K].LIYDFIEDQGGLEAVR.[Q]	M0RBE8 1xPhospho [Y291]	M0RBE8	M0RBE8 [289-304]	0.192842	-0.0324746	LIYDFIEDQGGLEAVR	WASP actin nucleation-promoting factor OS=Rattus norvegicus OX=10116 GN=Was PE=1 SV=1
[K].ENGDLSPFSGTSLR.[E]	G3V845 1xPhospho [S]	G3V845	G3V845 [1216-1229]	0.136216	-0.0323359	ENGDLSPFSGTSLR	1-phosphatidylinositol 4,5-bisphosphate phosphodiesterase gamma OS=Rattus norvegicus OX=10116 GN=Plcg1 PE=1 SV=1
[R].HGSGAESDYENTQSGEPLLGLEGK.[R]	Q9Z272 1xPhospho [S/Y]	Q9Z272	Q9Z272 [599-622]	0.073642	-0.0321375	HGSGAESDYENTQSGEPLLGLEGK	ARF GTPase-activating protein GIT1 OS=Rattus norvegicus OX=10116 GN=Git1 PE=1 SV=1
[K].YGGTVGSRSSPPATDPGPVPSSPRQEPPTK.[R]	Q499N6 2xPhospho [Y179;T207]	Q499N6	Q499N6 [179-208]	0.212396	-0.0320264	YGGTVGSRSSPPATDPGPVPSSPRQEPPTK	UBX domain-containing protein 1 OS=Rattus norvegicus OX=10116 GN=Ubxn1 PE=3 SV=2
[R].DGTAPPPQSPSSPGSGQDEDWSDEESPRK.[A]	G3V9N7 1xPhospho [S354]	G3V9N7	G3V9N7 [333-361]	0.579309	-0.0319585	DGTAPPPQSPSSPGSGQDEDWSDEESPRK	Protein kinase C and casein kinase substrate in neurons 3 OS=Rattus norvegicus OX=10116 GN=Pacsin3 PE=1 SV=3
[K].EGGSETEASSADPSR.[G]	Q5M9F3 1xPhospho [S382]	Q5M9F3	Q5M9F3 [379-393]	0.155365	-0.0317276	EGGSETEASSADPSR	Ribosomal RNA processing 1 homolog (S. cerevisiae) OS=Rattus norvegicus OX=10116 GN=Rrp1 PE=1 SV=1
[R].RSASQDLIK.[K]	F1M392 1xPhospho [S377]	F1M392	F1M392 [376-384]	0.197145	-0.0314183	RSASQDLIK	LIM and calponin homology domains 1 OS=Rattus norvegicus OX=10116 GN=Limch1 PE=1 SV=2
[K].ACSTLSLSGPELK.[Q]	F1LP26 1xPhospho [S/T]	F1LP26	F1LP26 [1075-1087]	0.163865	-0.0313954	ACSTLSLSGPELK	Shroom family member 3 OS=Rattus norvegicus OX=10116 GN=Shroom3 PE=1 SV=3
[K].SPVELVDAASEDPTEEGK.[K]	D3ZS88 1xPhospho [S446]	D3ZS88	D3ZS88 [446-463]	0.475263	-0.0313189	SPVELVDAASEDPTEEGK	Activating transcription factor 7-interacting protein OS=Rattus norvegicus OX=10116 GN=Atf7ip PE=1 SV=3
[K].GELSGHFEDLLLAVVR.[C]	P14669 1xPhospho [S234]	P14669	P14669 [231-246]	0.191475	-0.0312711	GELSGHFEDLLLAVVR	Annexin A3 OS=Rattus norvegicus OX=10116 GN=Anxa3 PE=1 SV=4
[R].HGVSSGCLGTMEVK.[S]	D4A2F2 1xPhospho [S]	D4A2F2	D4A2F2 [7-20]	0.257981	-0.0312381	HGVSSGCLGTMEVK	Par-6 (Partitioning defective 6) homolog beta (C. elegans) (Predicted) OS=Rattus norvegicus OX=10116 GN=Pard6b PE=1 SV=1
[R].QQFTVSCDDSPPLNAGNIYQK.[R]	D4A929 1xPhospho [S1264]	D4A929	D4A929 [1255-1275]	0.27153	-0.0312004	QQFTVSCDDSPPLNAGNIYQK	WD repeat-containing protein 81 OS=Rattus norvegicus OX=10116 GN=Wdr81 PE=3 SV=1
[R].TLSMIEEEIR.[A]	F1LPQ9 1xPhospho [S730]	F1LPQ9	F1LPQ9 [728-737]	0.0944265	-0.0309135	TLSMIEEEIR	A-kinase anchor protein 2 OS=Rattus norvegicus OX=10116 GN=Akap2 PE=1 SV=2
[R].ERSPALK.[S]	Q5M7V8 1xPhospho [S248]	Q5M7V8	Q5M7V8 [246-252]	0.594262	-0.0308619	ERSPALK	Thyroid hormone receptor-associated protein 3 OS=Rattus norvegicus OX=10116 GN=Thrap3 PE=1 SV=1
[R].NYNPNDTCPASCAK.[S]	Q5FVL6 1xPhospho [S143]	Q5FVL6	Q5FVL6 [133-146]	0.122274	-0.0308204	NYNPNDTCPASCAK	Tetraspanin-13 OS=Rattus norvegicus OX=10116 GN=Tspan13 PE=2 SV=1
[K].TLEEVTQGHSLK.[D]	F1LN73 1xPhospho [S46]	F1LN73	F1LN73 [37-48]	0.115011	-0.0306971	TLEEVTQGHSLK	Sodium/nucleoside cotransporter OS=Rattus norvegicus OX=10116 GN=Slc28a2 PE=1 SV=3
[R].LQPEQESPK.[K]	E9PST5 1xPhospho [S730]	E9PST5	E9PST5 [724-732]	0.128811	-0.0302514	LQPEQESPK	Apoptotic chromatin condensation inducer 1 OS=Rattus norvegicus OX=10116 GN=Acin1 PE=1 SV=1
[K].SSSLGNLK.[K]	A0A0G2K781 1xPhospho [S];D3ZJW3 1xPhospho [S]	A0A0G2K781	A0A0G2K781 [475-482]	0.643827	-0.0302502	SSSLGNLK	PPFIA-binding protein 1 OS=Rattus norvegicus OX=10116 GN=Ppfibp1 PE=1 SV=1
[K].FGESEEVEMEVESDEEDQEK.[T]	D3ZQM0 1xPhospho [S329]	D3ZQM0	D3ZQM0 [317-336]	0.187411	-0.0301882	FGESEEVEMEVESDEEDQEK	Splicing factor 3a, subunit 1 OS=Rattus norvegicus OX=10116 GN=Sf3a1 PE=1 SV=1
[R].SSSQPPER.[V]	P42335 1xPhospho [S]	P42335	P42335 [187-194]	0.122471	-0.0301608	SSSQPPER	Inositol-trisphosphate 3-kinase B OS=Rattus norvegicus OX=10116 GN=Itpkb PE=1 SV=3
[K].EEHGGLIRSPR.[H]	F2Z3T9 1xPhospho [S79]	F2Z3T9	F2Z3T9 [71-81]	0.350404	-0.0299579	EEHGGLIRSPR	U2 snRNP auxiliary factor large subunit OS=Rattus norvegicus OX=10116 GN=U2af2 PE=1 SV=2
[R].ESTQPPEDSSPPASSESSSTR.[D]	A0A0G2JVW5 1xPhospho [S2913]	A0A0G2JVW5	A0A0G2JVW5 [2904-2924]	0.392448	-0.0298946	ESTQPPEDSSPPASSESSSTR	HECT-type E3 ubiquitin transferase OS=Rattus norvegicus OX=10116 GN=Huwe1 PE=1 SV=1
[K].DYLEECGSEEEK.[L]	G3V629 1xPhospho [S279]	G3V629	G3V629 [272-283]	0.489148	-0.0298148	DYLEECGSEEEK	Protein phosphatase 1, regulatory subunit 18 OS=Rattus norvegicus OX=10116 GN=Ppp1r18 PE=1 SV=2
[R].SASSGAEGDVSSEREP.[-]	B0K014 1xPhospho [S]	B0K014	B0K014 [194-209]	0.148349	-0.0298066	SASSGAEGDVSSEREP	D-aminoacyl-tRNA deacylase OS=Rattus norvegicus OX=10116 GN=Dtd1 PE=1 SV=1
[R].ASRVPSSDEEVVEEPQSR.[R]	D3ZF26 2xPhospho [S1596;S1597]	D3ZF26	D3ZF26 [1591-1608]	0.285937	-0.0297548	ASRVPSSDEEVVEEPQSR	Tankyrase 1-binding protein 1 OS=Rattus norvegicus OX=10116 GN=Tnks1bp1 PE=1 SV=1
[R].TQESCGIAPLTPSQSPKPEVR.[A]	D3ZVM5 2xPhospho [S44;S46]	D3ZVM5	D3ZVM5 [32-52]	0.14186	-0.0297006	TQESCGIAPLTPSQSPKPEVR	Heat shock protein family A (Hsp70) member 12B OS=Rattus norvegicus OX=10116 GN=Hspa12b PE=1 SV=3
[K].TDIAGETESVSDCADDVSEAPATSEQK.[I]	A0A0G2JYI0 2xPhospho [S1148;S1150]	A0A0G2JYI0	A0A0G2JYI0 [1140-1166]	0.314535	-0.0296381	TDIAGETESVSDCADDVSEAPATSEQK	LPS-responsive beige-like anchor protein OS=Rattus norvegicus OX=10116 GN=Lrba PE=1 SV=1
[R].SSDEENGPPSSPDLDR.[I]	D3ZH75 1xPhospho [S]	D3ZH75	D3ZH75 [203-218]	0.302045	-0.0295655	SSDEENGPPSSPDLDR	AKT1 substrate 1 OS=Rattus norvegicus OX=10116 GN=Akt1s1 PE=1 SV=1
[R].EPAPLLSAQYETLSDSDD.[-]	A0A0G2K2B4 2xPhospho [S2410;S2412]	A0A0G2K2B4	A0A0G2K2B4 [2397-2414]	0.155326	-0.029434	EPAPLLSAQYETLSDSDD	Nuclear receptor corepressor 1 OS=Rattus norvegicus OX=10116 GN=Ncor1 PE=1 SV=1
[R].VAQSDGEESPAEEGQLLGER.[I]	G3V699 2xPhospho [S526;S531]	G3V699	G3V699 [523-542]	0.352497	-0.0293924	VAQSDGEESPAEEGQLLGER	Protein transport protein Sec31A OS=Rattus norvegicus OX=10116 GN=Sec31a PE=1 SV=1
[K].SEGSPVLPHEPSK.[V]	A0A0G2K490 1xPhospho [S]	A0A0G2K490	A0A0G2K490 [766-778]	0.199075	-0.0293518	SEGSPVLPHEPSK	TRAF2 and NCK-interacting kinase OS=Rattus norvegicus OX=10116 GN=Tnik PE=1 SV=1
[K].VIHSSDEGEDQTGEDEEDDEWDD.[-]	M0RBE8 3xPhospho [S484;S485;T492]	M0RBE8	M0RBE8 [481-503]	0.17438	-0.0288721	VIHSSDEGEDQTGEDEEDDEWDD	WASP actin nucleation-promoting factor OS=Rattus norvegicus OX=10116 GN=Was PE=1 SV=1
[K].ESSPVPSPTSDR.[K]	A0A0G2K8W9 2xPhospho [S2159;S2163]	A0A0G2K8W9	A0A0G2K8W9 [2157-2168]	0.0848623	-0.0287309	ESSPVPSPTSDR	Spectrin beta chain OS=Rattus norvegicus OX=10116 GN=Sptbn1 PE=1 SV=1
[R].TSSFTDQLDDATPNR.[E]	A0A0G2JUE4 1xPhospho [T43]	A0A0G2JUE4	A0A0G2JUE4 [39-53]	0.21794	-0.0286328	TSSFTDQLDDATPNR	Golgin subfamily A member 4 OS=Rattus norvegicus OX=10116 GN=Golga4 PE=1 SV=1
[R].LNEAAAGLNQAATELVQASRGTPQDLAR.[A]	G3V852 1xPhospho [T/S]	G3V852	G3V852 [1242-1269]	0.252576	-0.0284652	LNEAAAGLNQAATELVQASRGTPQDLAR	RCG55135, isoform CRA_b OS=Rattus norvegicus OX=10116 GN=Tln1 PE=1 SV=1
[R].KESPPPLVPPAAR.[E]	Q7TPI7 1xPhospho [S5]	Q7TPI7	Q7TPI7 [3-15]	0.272774	-0.0283749	KESPPPLVPPAAR	Ac2-269 OS=Rattus norvegicus OX=10116 GN=LOC100911453 PE=1 SV=1
[R].TLSEENVYEDILDPPMK.[E]	D3ZLQ1 1xPhospho [S/T/Y]	D3ZLQ1	D3ZLQ1 [354-370]	0.0915538	-0.0282601	TLSEENVYEDILDPPMK	DENN domain-containing 2A OS=Rattus norvegicus OX=10116 GN=Dennd2a PE=1 SV=1
[R].RVIENTDGSEEEMDAR.[D]	A0A0G2K6S9 1xPhospho [S/T]	A0A0G2K6S9	A0A0G2K6S9 [1953-1968]	0.0789932	-0.0281303	RVIENTDGSEEEMDAR	Myosin-11 OS=Rattus norvegicus OX=10116 GN=Myh11 PE=1 SV=1
[K].GATQRESAASGLR.[V]	D3ZF26 2xPhospho [S1451;S/T]	D3ZF26	D3ZF26 [1442-1454]	0.191912	-0.0279013	GATQRESAASGLR	Tankyrase 1-binding protein 1 OS=Rattus norvegicus OX=10116 GN=Tnks1bp1 PE=1 SV=1
[R].TVSDNSLSSSK.[E]	F1LZF2 2xPhospho [S312;S315]	F1LZF2	F1LZF2 [310-320]	0.0969428	-0.0276873	TVSDNSLSSSK	Formin-binding protein 1 OS=Rattus norvegicus OX=10116 GN=Fnbp1 PE=1 SV=3
[K].HLVNHDDVFEESEELSSDEEMK.[M]	M0R9T2 3xPhospho [S402;S406;S407]	M0R9T2	M0R9T2 [391-412]	0.112653	-0.0275038	HLVNHDDVFEESEELSSDEEMK	Erbb2-interacting protein OS=Rattus norvegicus OX=10116 GN=Erbin PE=1 SV=2
[K].AESPAER.[V]	E9PST5 1xPhospho [S491]	E9PST5	E9PST5 [489-495]	0.193533	-0.0273544	AESPAER	Apoptotic chromatin condensation inducer 1 OS=Rattus norvegicus OX=10116 GN=Acin1 PE=1 SV=1
[K].ESTESSNTTIEDEDVK.[A]	P15791 2xPhospho [T370;T]	P15791	P15791 [363-378]	0.357014	-0.0273346	ESTESSNTTIEDEDVK	Calcium/calmodulin-dependent protein kinase type II subunit delta OS=Rattus norvegicus OX=10116 GN=Camk2d PE=1 SV=1
[K].TNYGGLSSEDENEPEGLGVTYK.[S]	Q5PPN1 2xPhospho [S84;S85]	Q5PPN1	Q5PPN1 [78-99]	0.0795581	-0.0268002	TNYGGLSSEDENEPEGLGVTYK	RING finger protein 113A-like OS=Rattus norvegicus OX=10116 GN=Rnf113a1 PE=1 SV=1
[R].SFSLDPLMER.[R]	M0R671 1xPhospho [S120]	M0R671	M0R671 [118-127]	0.158127	-0.0266709	SFSLDPLMER	Tensin 2 OS=Rattus norvegicus OX=10116 GN=Tns2 PE=1 SV=1
[K].EECPEAMEVETSVISIDSPQK.[L]	F1M842 1xPhospho [S728]	F1M842	F1M842 [711-731]	0.138697	-0.0260947	EECPEAMEVETSVISIDSPQK	Tumor protein p53-binding protein 1 OS=Rattus norvegicus OX=10116 GN=Tp53bp1 PE=1 SV=3
[R].LGEQGPEPGPTPPQTPTPPSTPPPAK.[Q]	F1M6X7 2xPhospho [T748;T752]	F1M6X7	F1M6X7 [732-757]	0.416644	-0.025768	LGEQGPEPGPTPPQTPTPPSTPPPAK	Rho GTPase-activating protein 17 OS=Rattus norvegicus OX=10116 GN=Arhgap17 PE=1 SV=3
[K].VEMMSEAALNGNGEDPNSYDSDDQEK.[Q]	A0A0G2K681 1xPhospho [S/Y]	A0A0G2K681	A0A0G2K681 [1322-1347]	0.116586	-0.0256475	VEMMSEAALNGNGEDPNSYDSDDQEK	CAP-Gly domain-containing linker protein 1 OS=Rattus norvegicus OX=10116 GN=Clip1 PE=1 SV=1
[K].SPSFASEWDEIEK.[I]	D4AC12 1xPhospho [S]	D4AC12	D4AC12 [652-664]	0.255116	-0.0252045	SPSFASEWDEIEK	Ankyrin repeat and SAM domain containing 1 (Predicted) OS=Rattus norvegicus OX=10116 GN=Anks1a PE=1 SV=1
[K].SSFSNSADDIK.[S]	B2RYU7 1xPhospho [S93]	B2RYU7	B2RYU7 [92-102]	0.0804777	-0.0252042	SSFSNSADDIK	Cbx5 protein OS=Rattus norvegicus OX=10116 GN=Cbx5 PE=1 SV=1
[R].TNSMSSSGLGSPNR.[S]	A0A0G2K717 1xPhospho [S165]	A0A0G2K717	A0A0G2K717 [155-168]	0.224305	-0.0251428	TNSMSSSGLGSPNR	CCR4-NOT transcription complex, subunit 2 OS=Rattus norvegicus OX=10116 GN=Cnot2 PE=1 SV=1
[K].CDHESSPGTDEDK.[S]	G3V6Y9 3xPhospho [S742;S743;T746]	G3V6Y9	G3V6Y9 [738-750]	0.33394	-0.0251161	CDHESSPGTDEDK	Peptidyl-prolyl cis-trans isomerase G OS=Rattus norvegicus OX=10116 GN=Ppig PE=1 SV=1
[R].GDLSDVEEEEEEEMDVDEATGAPK.[K]	A0A0G2K3H5 1xPhospho [S833]	A0A0G2K3H5	A0A0G2K3H5 [830-853]	0.214412	-0.0250692	GDLSDVEEEEEEEMDVDEATGAPK	SIN3 transcription regulator family member A OS=Rattus norvegicus OX=10116 GN=Sin3a PE=1 SV=1
[K].QSSSPYEDK.[D]	A0A0G2K2M9 1xPhospho [S]	A0A0G2K2M9	A0A0G2K2M9 [329-337]	0.399925	-0.0250046	QSSSPYEDK	Serine/arginine repetitive matrix 2 OS=Rattus norvegicus OX=10116 GN=Srrm2 PE=1 SV=1
[R].LSLQGHPTDLQTSNVK.[N]	G3V6A2 1xPhospho [S392]	G3V6A2	G3V6A2 [391-406]	0.0650618	-0.0249577	LSLQGHPTDLQTSNVK	SLAIN motif family, member 2 OS=Rattus norvegicus OX=10116 GN=Slain2 PE=1 SV=1
[K].LGSLNFSTEDLSSEADTSTIADSQDAK.[C]	F1LWM1 1xPhospho [S/T]	F1LWM1	F1LWM1 [965-991]	0.132376	-0.024826	LGSLNFSTEDLSSEADTSTIADSQDAK	Slingshot protein phosphatase 1 OS=Rattus norvegicus OX=10116 GN=Ssh1 PE=1 SV=3
[K].GSHQMSLDNPDYQQDFFPK.[E]	G3V6K6 1xPhospho [S1165]	G3V6K6	G3V6K6 [1160-1178]	0.09591	-0.0248239	GSHQMSLDNPDYQQDFFPK	Receptor protein-tyrosine kinase OS=Rattus norvegicus OX=10116 GN=Egfr PE=1 SV=1
[K].SVSAISSDSISTSADNFSPDLR.[V]	D3ZA31 2xPhospho [S49;S]	D3ZA31	D3ZA31 [41-62]	0.16733	-0.0247926	SVSAISSDSISTSADNFSPDLR	Phosphatidylinositol-3,5-bisphosphate 3-phosphatase OS=Rattus norvegicus OX=10116 GN=Mtmr2 PE=1 SV=1
[K].GLGESDALDSEPAVSPLLPR.[K]	E9PT20 1xPhospho [S588]	E9PT20	E9PT20 [574-593]	0.0227456	-0.0242559	GLGESDALDSEPAVSPLLPR	Tyrosine-protein kinase OS=Rattus norvegicus OX=10116 GN=Abl1 PE=3 SV=1
[K].SAVRPSPSPER.[S]	A0A0G2K2M9 2xPhospho [S348;S350]	A0A0G2K2M9	A0A0G2K2M9 [343-353]	0.331779	-0.0239643	SAVRPSPSPER	Serine/arginine repetitive matrix 2 OS=Rattus norvegicus OX=10116 GN=Srrm2 PE=1 SV=1
[K].SLQLVDSR.[L]	F1LVA9 1xPhospho [S1765]	F1LVA9	F1LVA9 [1765-1772]	0.334331	-0.0237561	SLQLVDSR	Dedicator of cytokinesis 5 OS=Rattus norvegicus OX=10116 GN=Dock5 PE=1 SV=2
[R].DRTPPLLYR.[D]	M0R3Z8 1xPhospho [T567]	M0R3Z8	M0R3Z8 [565-573]	0.198654	-0.0237298	DRTPPLLYR	RCG28930, isoform CRA_b OS=Rattus norvegicus OX=10116 GN=Rbm15 PE=1 SV=2
[K].SSYANVFGDGPYTSSYLTSSPIR.[S]	Q6AYX5 1xPhospho [S]	Q6AYX5	Q6AYX5 [797-819]	0.0672406	-0.0237193	SSYANVFGDGPYTSSYLTSSPIR	Outer dense fiber protein 2 OS=Rattus norvegicus OX=10116 GN=Odf2 PE=1 SV=2
[K].GATPAEDDEDNDIDLFGSDEEEEDK.[E]	Q68FR9 1xPhospho [S162]	Q68FR9	Q68FR9 [145-169]	0.138385	-0.0235505	GATPAEDDEDNDIDLFGSDEEEEDK	Elongation factor 1-delta OS=Rattus norvegicus OX=10116 GN=Eef1d PE=1 SV=2
[R].TLSSPSLQTDGLMASVPPPPPPK.[N]	F1LVA9 1xPhospho [S/T]	F1LVA9	F1LVA9 [1799-1821]	0.159822	-0.023486	TLSSPSLQTDGLMASVPPPPPPK	Dedicator of cytokinesis 5 OS=Rattus norvegicus OX=10116 GN=Dock5 PE=1 SV=2
[K].AGKESEEEEEDTEQNKK.[A]	P41777 1xPhospho [S567]	P41777	P41777 [563-579]	0.0764612	-0.0234549	AGKESEEEEEDTEQNKK	Nucleolar and coiled-body phosphoprotein 1 OS=Rattus norvegicus OX=10116 GN=Nolc1 PE=1 SV=2
[K].VDGPRSPSYGRSR.[S]	D4A9L2 3xPhospho [S199;S201;S205]	D4A9L2	D4A9L2 [194-206]	0.0678942	-0.0234302	VDGPRSPSYGRSR	Serine/arginine-rich splicing factor 1 OS=Rattus norvegicus OX=10116 GN=Srsf1 PE=1 SV=1
[K].HDTSASTQSTPASSR.[A]	A0A0G2K8W9 2xPhospho [T/S]	A0A0G2K8W9	A0A0G2K8W9 [2305-2319]	0.0693727	-0.0233433	HDTSASTQSTPASSR	Spectrin beta chain OS=Rattus norvegicus OX=10116 GN=Sptbn1 PE=1 SV=1
[R].STSPDGGPR.[S]	D3ZQJ3 1xPhospho [S/T]	D3ZQJ3	D3ZQJ3 [226-234]	0.074367	-0.0230949	STSPDGGPR	GRB10-interacting GYF protein 1 OS=Rattus norvegicus OX=10116 GN=Gigyf1 PE=1 SV=1
[K].AEDSSVEQLSTEIEPSREESWVSIK.[K]	Q5QD51 2xPhospho [S770;S771]	Q5QD51	Q5QD51 [767-791]	0.0680739	-0.0230522	AEDSSVEQLSTEIEPSREESWVSIK	A-kinase anchor protein 12 OS=Rattus norvegicus OX=10116 GN=Akap12 PE=1 SV=1
[K].ASIANSDGPPAGSQTPPFK.[R]	G3V9F4 2xPhospho [S34;S/T]	G3V9F4	G3V9F4 [22-40]	0.149426	-0.0227921	ASIANSDGPPAGSQTPPFK	Phosphatase and actin regulator OS=Rattus norvegicus OX=10116 GN=Phactr2 PE=1 SV=3
[R].GLMAGGRPEGQYSEDEDTDTEEYREAK.[A]	B1H241 2xPhospho [S435;T440]	B1H241	B1H241 [423-449]	0.19021	-0.0226214	GLMAGGRPEGQYSEDEDTDTEEYREAK	Protein Ric-8A OS=Rattus norvegicus OX=10116 GN=Ric8a PE=1 SV=1
[R].TSSVPEYVYK.[L]	F1M7L9 1xPhospho [S]	F1M7L9	F1M7L9 [80-89]	0.150218	-0.0225124	TSSVPEYVYK	Uncharacterized protein OS=Rattus norvegicus OX=10116 PE=1 SV=3
[R].SSSPVTELTAR.[S]	A0A0G2K2M9 1xPhospho [S1070]	A0A0G2K2M9	A0A0G2K2M9 [1068-1078]	0.264517	-0.0223219	SSSPVTELTAR	Serine/arginine repetitive matrix 2 OS=Rattus norvegicus OX=10116 GN=Srrm2 PE=1 SV=1
[R].AQTLPTSVVTITSESSPGKR.[E]	A0A0G2K8W9 1xPhospho [S/T]	A0A0G2K8W9	A0A0G2K8W9 [2320-2339]	0.162081	-0.0222354	AQTLPTSVVTITSESSPGKR	Spectrin beta chain OS=Rattus norvegicus OX=10116 GN=Sptbn1 PE=1 SV=1
[R].GQGASPVAMQK.[A]	A0A0G2K8V2 1xPhospho [S346]	A0A0G2K8V2	A0A0G2K8V2 [342-352]	0.229788	-0.0215851	GQGASPVAMQK	Metavinculin OS=Rattus norvegicus OX=10116 GN=Vcl PE=1 SV=1
[R].TQSSSCERDSPSTSR.[Q]	A0A0G2K2L8 1xPhospho [S582]	A0A0G2K2L8	A0A0G2K2L8 [573-587]	0.15194	-0.0215788	TQSSSCERDSPSTSR	Peripheral plasma membrane protein CASK OS=Rattus norvegicus OX=10116 GN=LOC100910506 PE=1 SV=1
[R].RQEEDDSLSDAGTYTIETEAQDQEVEEARK.[M]	D4A1G8 2xPhospho [T567;T/S]	D4A1G8	D4A1G8 [555-584]	0.111141	-0.0213255	RQEEDDSLSDAGTYTIETEAQDQEVEEARK	Centrosomal protein 170B OS=Rattus norvegicus OX=10116 GN=Cep170b PE=1 SV=1
[R].SGDETPGSEAPGDK.[A]	D4ABT8 2xPhospho [T163;S166]	D4ABT8	D4ABT8 [159-172]	0.130574	-0.0210774	SGDETPGSEAPGDK	Heterogeneous nuclear ribonucleoprotein U-like 2 OS=Rattus norvegicus OX=10116 GN=Hnrnpul2 PE=1 SV=1
[K].HLVNHDDVFEESEELSSDEEMK.[M]	M0R9T2 2xPhospho [S406;S407]	M0R9T2	M0R9T2 [391-412]	0.0379244	-0.0210383	HLVNHDDVFEESEELSSDEEMK	Erbb2-interacting protein OS=Rattus norvegicus OX=10116 GN=Erbin PE=1 SV=2
[K].LNESDEQHQENEGTNQLVMGIQK.[Q]	B0BN78 1xPhospho [S256]	B0BN78	B0BN78 [253-275]	0.0729713	-0.0206348	LNESDEQHQENEGTNQLVMGIQK	RCG49239 OS=Rattus norvegicus OX=10116 GN=Taf7 PE=1 SV=1
[K].RKGSDSSAPDEER.[M]	F1LMK8 2xPhospho [S316;S318]	F1LMK8	F1LMK8 [313-325]	0.0624447	-0.020462	RKGSDSSAPDEER	Jumonji domain-containing 1C OS=Rattus norvegicus OX=10116 GN=Jmjd1c PE=1 SV=2
[R].MQLASESADDDDEDS.[-]	Q925G1 1xPhospho [S661]	Q925G1	Q925G1 [655-669]	0.259369	-0.0200182	MQLASESADDDDEDS	Hepatoma-derived growth factor-related protein 2 OS=Rattus norvegicus OX=10116 GN=Hdgfl2 PE=1 SV=2
[R].EQSNPSPSQDTDGVK.[T]	F1LYG2 1xPhospho [S94]	F1LYG2	F1LYG2 [89-103]	0.0885216	-0.0198802	EQSNPSPSQDTDGVK	RCG54282 OS=Rattus norvegicus OX=10116 GN=Sipa1l3 PE=1 SV=3
[K].STGGTPPDSSLVTYELHSRPEQDK.[F]	A0A0G2JUC7 1xPhospho [T/S]	A0A0G2JUC7	A0A0G2JUC7 [195-218]	0.238916	-0.01982	STGGTPPDSSLVTYELHSRPEQDK	Dynactin subunit 2 OS=Rattus norvegicus OX=10116 GN=Dctn2 PE=1 SV=1
[K].LSRQPSIELPSMAVASTK.[T]	Q4QQV6 1xPhospho [S244]	Q4QQV6	Q4QQV6 [239-256]	0.102151	-0.0196203	LSRQPSIELPSMAVASTK	Lymphocyte specific 1, isoform CRA_a OS=Rattus norvegicus OX=10116 GN=Lsp1 PE=1 SV=1
[K].SWGEQCTETPDANSR.[R]	P42335 1xPhospho [S209]	P42335	P42335 [209-223]	0.0736053	-0.0196173	SWGEQCTETPDANSR	Inositol-trisphosphate 3-kinase B OS=Rattus norvegicus OX=10116 GN=Itpkb PE=1 SV=3
[K].LDQPVSAPPSPR.[D]	D4AEK9 1xPhospho [S237]	D4AEK9	D4AEK9 [228-239]	0.106003	-0.0194398	LDQPVSAPPSPR	Coiled-coil domain-containing 6 OS=Rattus norvegicus OX=10116 GN=Ccdc6 PE=1 SV=3
[R].VIHFVSGETMEEYSTDEDEVDGLDKK.[D]	D3ZIM7 2xPhospho [Y64;T66]	D3ZIM7	D3ZIM7 [52-77]	0.0701201	-0.0191113	VIHFVSGETMEEYSTDEDEVDGLDKK	Family with sequence similarity 177, member A1 OS=Rattus norvegicus OX=10116 GN=Fam177a1 PE=1 SV=1
[K].SRQPSGAGLCDITEGTVVPEDR.[C]	Q9WU70 1xPhospho [S693]	Q9WU70	Q9WU70 [689-710]	0.0770455	-0.0188478	SRQPSGAGLCDITEGTVVPEDR	Syntaxin-binding protein 5 OS=Rattus norvegicus OX=10116 GN=Stxbp5 PE=1 SV=1
[R].RPDPDSDEDEDYER.[E]	Q6AY02 1xPhospho [S155]	Q6AY02	Q6AY02 [150-163]	0.0430287	-0.0180672	RPDPDSDEDEDYER	Splicing factor 45 OS=Rattus norvegicus OX=10116 GN=Rbm17 PE=1 SV=1
[R].GLHSDLGESSLILK.[A]	P80203 1xPhospho [S]	P80203	P80203 [153-166]	0.0800625	-0.0179405	GLHSDLGESSLILK	Serine/threonine-protein kinase receptor R3 OS=Rattus norvegicus OX=10116 GN=Acvrl1 PE=1 SV=2
[R].KGSSGNASEVSVACLTER.[I]	Q2KN99 1xPhospho [S]	Q2KN99	Q2KN99 [383-400]	0.217757	-0.0178614	KGSSGNASEVSVACLTER	Cytospin-A OS=Rattus norvegicus OX=10116 GN=Specc1l PE=1 SV=1
[K].VFDDSDEKEDEEDTDVRK.[D]	D4A997 1xPhospho [S698]	D4A997	D4A997 [694-711]	0.0592056	-0.0176488	VFDDSDEKEDEEDTDVRK	HIV TAT specific factor 1 (Predicted) OS=Rattus norvegicus OX=10116 GN=Htatsf1 PE=1 SV=2
[R].VIENTDGSEEEMDARDSDFNGTK.[A]	A0A0G2K6S9 2xPhospho [S1970;T/S]	A0A0G2K6S9	A0A0G2K6S9 [1954-1976]	0.0345017	-0.0176313	VIENTDGSEEEMDARDSDFNGTK	Myosin-11 OS=Rattus norvegicus OX=10116 GN=Myh11 PE=1 SV=1
[R].NGILAIEGTGSDVDDDMSGDEK.[Q]	A0A0G2K2C7 1xPhospho [S1600]	A0A0G2K2C7	A0A0G2K2C7 [1583-1604]	0.07947	-0.0175644	NGILAIEGTGSDVDDDMSGDEK	Ubiquitinyl hydrolase 1 OS=Rattus norvegicus OX=10116 GN=Usp9x PE=1 SV=1
[R].ARSHSPSSPERNNK.[S]	A0A0G2K2M9 3xPhospho [S1456;S1458;S1460]	A0A0G2K2M9	A0A0G2K2M9 [1454-1467]	0.110113	-0.0174017	ARSHSPSSPERNNK	Serine/arginine repetitive matrix 2 OS=Rattus norvegicus OX=10116 GN=Srrm2 PE=1 SV=1
[K].LTATPTPLGGMTGFHMQTEDR.[T]	G3V7T6 2xPhospho [T434;T436]	G3V7T6	G3V7T6 [431-451]	0.0746885	-0.0173507	LTATPTPLGGMTGFHMQTEDR	Splicing factor 3b, subunit 1 OS=Rattus norvegicus OX=10116 GN=Sf3b1 PE=1 SV=1
[K].LLGSMDEVVLLSPVPELR.[D]	F1M801 1xPhospho [S555]	F1M801	F1M801 [544-561]	0.0130632	-0.0171747	LLGSMDEVVLLSPVPELR	Anaphase-promoting complex subunit 1 OS=Rattus norvegicus OX=10116 GN=Anapc1 PE=1 SV=2
[R].FVLMATPNLSR.[K]	A0A0G2K847 1xPhospho [T868]	A0A0G2K847	A0A0G2K847 [863-873]	0.0900863	-0.0170169	FVLMATPNLSR	ArfGAP with GTPase domain, ankyrin repeat and PH domain 1 OS=Rattus norvegicus OX=10116 GN=Agap1 PE=3 SV=1
[R].RISFSTSDVSK.[L]	A0A0G2JYG5 1xPhospho [S1362]	A0A0G2JYG5	A0A0G2JYG5 [1360-1370]	0.0953182	-0.0169199	RISFSTSDVSK	Unconventional myosin-IXb OS=Rattus norvegicus OX=10116 GN=Myo9b PE=1 SV=1
[K].IQNTGDYYDLYGGEK.[F]	P41499 1xPhospho [Y62]	P41499	P41499 [56-70]	0.113464	-0.0166715	IQNTGDYYDLYGGEK	Tyrosine-protein phosphatase non-receptor type 11 OS=Rattus norvegicus OX=10116 GN=Ptpn11 PE=1 SV=5
[R].LLDESESAASSRAPSPPPTASNSSTSQSEK.[E]	A0A0G2KA91 3xPhospho [S521;S522;S526]	A0A0G2KA91	A0A0G2KA91 [512-541]	0.0499801	-0.0165573	LLDESESAASSRAPSPPPTASNSSTSQSEK	Mesoderm induction early response protein 1 OS=Rattus norvegicus OX=10116 GN=Mier1 PE=1 SV=1
[R].RASGVTLGVPVVETVSSSPTPSMSSK.[A]	D3ZLQ9 1xPhospho [S244]	D3ZLQ9	D3ZLQ9 [242-267]	0.0166114	-0.0164618	RASGVTLGVPVVETVSSSPTPSMSSK	SH3 domain and tetratricopeptide repeats 1 OS=Rattus norvegicus OX=10116 GN=Sh3tc1 PE=1 SV=1
[K].VEAKEESEESDEDMGFGLFD.[-]	P19945 1xPhospho [S307]	P19945	P19945 [298-317]	0.0760406	-0.0164483	VEAKEESEESDEDMGFGLFD	60S acidic ribosomal protein P0 OS=Rattus norvegicus OX=10116 GN=Rplp0 PE=1 SV=2
[R].SSRRSSSELSPEIVEK.[V]	A0A0G2K2M9 3xPhospho [S]	A0A0G2K2M9	A0A0G2K2M9 [1336-1351]	0.299942	-0.0163995	SSRRSSSELSPEIVEK	Serine/arginine repetitive matrix 2 OS=Rattus norvegicus OX=10116 GN=Srrm2 PE=1 SV=1
[R].CASLGPVGDGAGSDCSDPEDTEDAFQR.[S]	D3ZWB4 2xPhospho [S157;S160]	D3ZWB4	D3ZWB4 [145-171]	0.0636679	-0.0157748	CASLGPVGDGAGSDCSDPEDTEDAFQR	Spermatogenesis-associated 13 OS=Rattus norvegicus OX=10116 GN=Spata13 PE=1 SV=3
[R].RKVSLVLEQMQPLGMVSPASTK.[A]	D4A4X4 2xPhospho [S332;S345]	D4A4X4	D4A4X4 [329-350]	0.0541112	-0.0157015	RKVSLVLEQMQPLGMVSPASTK	Cingulin OS=Rattus norvegicus OX=10116 GN=Cgn PE=1 SV=2
[K].CSDVSELSSSPPGPYHQEPYISKPEER.[F]	P80386 1xPhospho [S]	P80386	P80386 [173-199]	0.127743	-0.0156466	CSDVSELSSSPPGPYHQEPYISKPEER	5'-AMP-activated protein kinase subunit beta-1 OS=Rattus norvegicus OX=10116 GN=Prkab1 PE=1 SV=4
[R].VAGEAAETDSEPEPEPR.[V]	D4A3V6 2xPhospho [T59;S61]	D4A3V6	D4A3V6 [52-68]	0.0882377	-0.0154843	VAGEAAETDSEPEPEPR	Biogenesis of lysosome-related organelles complex 1 subunit 3 OS=Rattus norvegicus OX=10116 GN=Bloc1s3 PE=1 SV=1
[K].TDDVSEKTSLADQEEVR.[T]	D3ZJK8 2xPhospho [S9;S13]	D3ZJK8	D3ZJK8 [5-21]	0.0507722	-0.0154403	TDDVSEKTSLADQEEVR	PhoLip_ATPase_N domain-containing protein OS=Rattus norvegicus OX=10116 PE=1 SV=3
[K].AVISPR.[R]	A0A0G2K2M9 1xPhospho [S897]	A0A0G2K2M9	A0A0G2K2M9 [894-899]	0.253078	-0.0154369	AVISPR	Serine/arginine repetitive matrix 2 OS=Rattus norvegicus OX=10116 GN=Srrm2 PE=1 SV=1
[R].VTPLSCQILASSHETLNVVEEK.[K]	D3ZM69 1xPhospho [S/T]	D3ZM69	D3ZM69 [664-685]	0.037028	-0.0154308	VTPLSCQILASSHETLNVVEEK	Erythrocyte membrane protein band 4.1-like 2 OS=Rattus norvegicus OX=10116 GN=Epb41l2 PE=1 SV=2
[K].MPIDLVIDDREGGSKSDSEDVTR.[A]	B1WC31 1xPhospho [S]	B1WC31	B1WC31 [181-203]	0.132762	-0.0153329	MPIDLVIDDREGGSKSDSEDVTR	Meis homeobox 1 OS=Rattus norvegicus OX=10116 GN=Meis1 PE=2 SV=1
[R].RSSMSSCGSSGYFSSSPTLSSSPPVLCNPK.[S]	F1M8Y4 2xPhospho [S]	F1M8Y4	F1M8Y4 [278-307]	0.058583	-0.0151383	RSSMSSCGSSGYFSSSPTLSSSPPVLCNPK	DEP domain-containing MTOR-interacting protein OS=Rattus norvegicus OX=10116 GN=Deptor PE=1 SV=2
[R].SIVVIDPDTGR.[E]	D4A5T8 1xPhospho [S1655]	D4A5T8	D4A5T8 [1655-1665]	0.0517091	-0.0149481	SIVVIDPDTGR	Periplakin OS=Rattus norvegicus OX=10116 GN=Ppl PE=1 SV=1
[R].SIEVENDFLPVEK.[T]	Q925Q9 1xPhospho [S274]	Q925Q9	Q925Q9 [274-286]	0.0472442	-0.0149326	SIEVENDFLPVEK	SH3 domain-containing kinase-binding protein 1 OS=Rattus norvegicus OX=10116 GN=Sh3kbp1 PE=1 SV=2
[K].EGLRPGDTTSTFCGTPNYIAPEILR.[G]	F1M7Y5 1xPhospho [T]	F1M7Y5	F1M7Y5 [402-426]	0.0610246	-0.0148532	EGLRPGDTTSTFCGTPNYIAPEILR	Protein kinase C iota type OS=Rattus norvegicus OX=10116 GN=Prkci PE=1 SV=1
[K].MLAESDESGDEESVSQTDK.[T]	D4A9D8 2xPhospho [S65;S68]	D4A9D8	D4A9D8 [61-79]	0.0782783	-0.014784	MLAESDESGDEESVSQTDK	Oxysterol-binding protein OS=Rattus norvegicus OX=10116 GN=Osbp PE=1 SV=2
[R].QGAEGAPSPNYDDDDDERADDSLFMMK.[E]	D3ZV15 1xPhospho [S451]	D3ZV15	D3ZV15 [444-470]	0.0888526	-0.0145882	QGAEGAPSPNYDDDDDERADDSLFMMK	E3 ubiquitin-protein ligase CBL OS=Rattus norvegicus OX=10116 GN=Cbl PE=1 SV=1
[K].SLDSDESEDEDDDYQQK.[R]	Q62785 1xPhospho [S]	Q62785	Q62785 [57-73]	0.102805	-0.0145667	SLDSDESEDEDDDYQQK	28 kDa heat- and acid-stable phosphoprotein OS=Rattus norvegicus OX=10116 GN=Pdap1 PE=1 SV=1
[K].VELSESEEDK.[G]	A0A0G2K4F6 2xPhospho [S461;B2RYB3 2xPhospho [S461;S463]	A0A0G2K4F6	A0A0G2K4F6 [458-467]	0.0519499	-0.0144417	VELSESEEDK	Serine and arginine repetitive matrix 1 OS=Rattus norvegicus OX=10116 GN=Srrm1 PE=1 SV=1
[R].TSTESRGTDTESSGEEK.[D]	Q5U2M6 2xPhospho [S64;S71]	Q5U2M6	Q5U2M6 [60-76]	0.0838653	-0.0143009	TSTESRGTDTESSGEEK	DDB1- and CUL4-associated factor 8 OS=Rattus norvegicus OX=10116 GN=Dcaf8 PE=1 SV=1
[R].WDAPDDELDNDSSSAR.[L]	A0A140UHX6 1xPhospho [S]	A0A140UHX6	A0A140UHX6 [23-38]	0.0788385	-0.0140724	WDAPDDELDNDSSSAR	Spectrin beta chain OS=Rattus norvegicus OX=10116 GN=Sptb PE=1 SV=1
[R].FASENDLPEWK.[E]	D4A2G9 1xPhospho [S60]	D4A2G9	D4A2G9 [58-68]	0.0801031	-0.0140541	FASENDLPEWK	RAN-binding protein 1 OS=Rattus norvegicus OX=10116 GN=Ranbp1 PE=1 SV=1
[K].EPPPVVNYEEDARSVTSMERK.[E]	P09760 2xPhospho [S411;S/T]	P09760	P09760 [395-415]	0.0550015	-0.0134102	EPPPVVNYEEDARSVTSMERK	Tyrosine-protein kinase Fer OS=Rattus norvegicus OX=10116 GN=Fer PE=1 SV=2
[R].TNGVSDVQLSPTLQR.[H]	Q62689 1xPhospho [T/S]	Q62689	Q62689 [514-528]	0.0816037	-0.0128726	TNGVSDVQLSPTLQR	Tyrosine-protein kinase JAK2 OS=Rattus norvegicus OX=10116 GN=Jak2 PE=1 SV=1
[K].DGATSEEETELEK.[Q]	Q76MT4 2xPhospho [T685;S686]	Q76MT4	Q76MT4 [682-694]	0.0850301	-0.0128456	DGATSEEETELEK	ESF1 homolog OS=Rattus norvegicus OX=10116 GN=Esf1 PE=1 SV=1
[K].QPGIGDQNSDSDEMLAILK.[E]	A0A0G2JXZ3 1xPhospho [S]	A0A0G2JXZ3	A0A0G2JXZ3 [713-731]	0.0397723	-0.0128384	QPGIGDQNSDSDEMLAILK	ATP-dependent helicase ATRX OS=Rattus norvegicus OX=10116 GN=Atrx PE=1 SV=1
[R].SSSVSSPELK.[D]	A0A0G2K2M9 2xPhospho [S1382;S]	A0A0G2K2M9	A0A0G2K2M9 [1378-1387]	0.122594	-0.0126282	SSSVSSPELK	Serine/arginine repetitive matrix 2 OS=Rattus norvegicus OX=10116 GN=Srrm2 PE=1 SV=1
[R].GQGASPVAMQK.[A]	A0A0G2K8V2 1xPhospho [S346]	A0A0G2K8V2	A0A0G2K8V2 [342-352]	0.166915	-0.0122685	GQGASPVAMQK	Metavinculin OS=Rattus norvegicus OX=10116 GN=Vcl PE=1 SV=1
[R].QQSWENEGTAEGSEPSPSESAEEK.[Q]	Q4QQV6 2xPhospho [S/T]	Q4QQV6	Q4QQV6 [98-121]	0.0640908	-0.0122318	QQSWENEGTAEGSEPSPSESAEEK	Lymphocyte specific 1, isoform CRA_a OS=Rattus norvegicus OX=10116 GN=Lsp1 PE=1 SV=1
[R].SRSRDSGDENEPIQER.[F]	F1M265 3xPhospho [S735;S737;S740]	F1M265	F1M265 [735-750]	0.132635	-0.0121207	SRSRDSGDENEPIQER	Uncharacterized protein OS=Rattus norvegicus OX=10116 PE=1 SV=3
[R].AGDMLEDSPK.[R]	Q8VHK7 1xPhospho [S165]	Q8VHK7	Q8VHK7 [158-167]	0.0405655	-0.0119226	AGDMLEDSPK	Hepatoma-derived growth factor OS=Rattus norvegicus OX=10116 GN=Hdgf PE=1 SV=2
[K].INNFSADIK.[D]	F1LPK7 1xPhospho [S293]	F1LPK7	F1LPK7 [289-297]	0.143422	-0.0116932	INNFSADIK	Plastin 3 (T-isoform), isoform CRA_a OS=Rattus norvegicus OX=10116 GN=Pls3 PE=1 SV=2
[R].EFDELSPSAQR.[D]	P11507 1xPhospho [S663]	P11507	P11507 [656-666]	0.034216	-0.0115261	EFDELSPSAQR	Sarcoplasmic/endoplasmic reticulum calcium ATPase 2 OS=Rattus norvegicus OX=10116 GN=Atp2a2 PE=1 SV=1
[K].SWIEEQEMGSFLSVAK.[G]	Q68FS4 1xPhospho [S]	Q68FS4	Q68FS4 [238-253]	0.0390581	-0.0109199	SWIEEQEMGSFLSVAK	Cytosol aminopeptidase OS=Rattus norvegicus OX=10116 GN=Lap3 PE=1 SV=1
[R].RASAPLPGFSTPGR.[L]	P97541 1xPhospho [S16]	P97541	P97541 [14-27]	0.0500251	-0.010523	RASAPLPGFSTPGR	Heat shock protein beta-6 OS=Rattus norvegicus OX=10116 GN=Hspb6 PE=1 SV=1
[K].GSDYSWSYQTPPSSPSSSSSR.[K]	D4A3S6 2xPhospho [T257;S267]	D4A3S6	D4A3S6 [248-268]	0.0815518	-0.0104328	GSDYSWSYQTPPSSPSSSSSR	MTSS I-BAR domain-containing 2 OS=Rattus norvegicus OX=10116 GN=Mtss2 PE=1 SV=3
[K].ESEKSDGDPIVDPEK.[D]	D4A510 1xPhospho [S844]	D4A510	D4A510 [840-854]	0.129483	-0.0100678	ESEKSDGDPIVDPEK	SWI/SNF-related, matrix-associated, actin-dependent regulator of chromatin, subfamily c, member 2 OS=Rattus norvegicus OX=10116 GN=Smarcc2 PE=1 SV=3
[K].EHSPPGEVVLR.[A]	Q68FR2 1xPhospho [S398]	Q68FR2	Q68FR2 [396-406]	0.04146	-0.0099231	EHSPPGEVVLR	Bridging integrator 2 OS=Rattus norvegicus OX=10116 GN=Bin2 PE=1 SV=1
[R].RLTADMISPPLGDFR.[H]	A1A5P0 1xPhospho [T34]	A1A5P0	A1A5P0 [32-46]	0.0353222	-0.00988197	RLTADMISPPLGDFR	Cdc42 effector protein 1 OS=Rattus norvegicus OX=10116 GN=Cdc42ep1 PE=1 SV=1
[R].AYSGSDLPSGTSGGGGADGAR.[A]	M0RBD9 1xPhospho [S18]	M0RBD9	M0RBD9 [16-36]	0.0286248	-0.00986242	AYSGSDLPSGTSGGGGADGAR	Zinc and ring finger 2 OS=Rattus norvegicus OX=10116 GN=Znrf2 PE=1 SV=1
[K].MVSQSQPGSRSGSPGR.[V]	A0A0G2JZM8 3xPhospho [S688;S692;S694]	A0A0G2JZM8	A0A0G2JZM8 [684-699]	0.0348399	-0.00954306	MVSQSQPGSRSGSPGR	CLIP-associating protein 2 OS=Rattus norvegicus OX=10116 GN=Clasp2 PE=1 SV=1
[K].DDDAYKTEDSDDIHFEPVVQMPEK.[V]	M0R3M4 2xPhospho [T1880;S1883]	M0R3M4	M0R3M4 [1874-1897]	0.0595372	-0.00917983	DDDAYKTEDSDDIHFEPVVQMPEK	RAN-binding protein 2 OS=Rattus norvegicus OX=10116 GN=Ranbp2 PE=1 SV=1
[R].YFDSFGDLSSASAIMGNPK.[V]	P02091 1xPhospho [S/Y]	P02091	P02091 [42-60]	0.0149171	-0.00917614	YFDSFGDLSSASAIMGNPK	Hemoglobin subunit beta-1 OS=Rattus norvegicus OX=10116 GN=Hbb PE=1 SV=3
[R].EDQRTPPPGQEISR.[L]	F1M3G7 1xPhospho [T932]	F1M3G7	F1M3G7 [928-941]	0.138443	-0.00916576	EDQRTPPPGQEISR	A-kinase anchor protein 13 OS=Rattus norvegicus OX=10116 GN=Akap13 PE=1 SV=2
[R].YYTSASGDEMVSLK.[D]	P82995 1xPhospho [S477]	P82995	P82995 [466-479]	0.0331165	-0.00897551	YYTSASGDEMVSLK	Heat shock protein HSP 90-alpha OS=Rattus norvegicus OX=10116 GN=Hsp90aa1 PE=1 SV=3
[K].VNASASSLK.[K]	P85845 1xPhospho [S38]	P85845	P85845 [33-41]	0.0656584	-0.00894415	VNASASSLK	Fascin OS=Rattus norvegicus OX=10116 GN=Fscn1 PE=1 SV=2
[K].SISAPVIFDR.[S]	B2RYP4 1xPhospho [S]	B2RYP4	B2RYP4 [117-126]	0.0469064	-0.00871027	SISAPVIFDR	Sorting nexin-2 OS=Rattus norvegicus OX=10116 GN=Snx2 PE=1 SV=1
[R].GWAPPGPSPSSGALDLLDTPSGLEK.[D]	E9PTE5 1xPhospho [S]	E9PTE5	E9PTE5 [44-68]	0.0385596	-0.00848198	GWAPPGPSPSSGALDLLDTPSGLEK	Zinc finger MYM-type-containing 3 OS=Rattus norvegicus OX=10116 GN=Zmym3 PE=1 SV=1
[K].VSSLSPEQEQGLWK.[Q]	D3Z8B9 2xPhospho [S191;S]	D3Z8B9	D3Z8B9 [189-202]	0.0381334	-0.0083859	VSSLSPEQEQGLWK	Protein FAM76B OS=Rattus norvegicus OX=10116 GN=Fam76b PE=1 SV=1
[K].TSEPEAETNAGNSPVTTNRK.[S]	M0R9T2 1xPhospho [S/T]	M0R9T2	M0R9T2 [365-384]	0.0811339	-0.00838447	TSEPEAETNAGNSPVTTNRK	Erbb2-interacting protein OS=Rattus norvegicus OX=10116 GN=Erbin PE=1 SV=2
[R].RMSTEGGEELPVSVLDEVTIK.[M]	Q9JHX4 1xPhospho [S/T]	Q9JHX4	Q9JHX4 [186-206]	0.054913	-0.00829494	RMSTEGGEELPVSVLDEVTIK	Caspase-8 OS=Rattus norvegicus OX=10116 GN=Casp8 PE=1 SV=1
[K].RGTSPRPPEGGLGYSQLGDDDLK.[E]	D4A3G2 2xPhospho [T740;S/Y]	D4A3G2	D4A3G2 [738-760]	0.0987663	-0.00828314	RGTSPRPPEGGLGYSQLGDDDLK	Cyclin-dependent kinase 11B OS=Rattus norvegicus OX=10116 GN=Cdk11b PE=1 SV=3
[R].YSEPERPSSRASHYSDQLTPR.[Q]	D3ZN76 2xPhospho [S1227;S]	D3ZN76	D3ZN76 [1219-1239]	0.0152494	-0.00821733	YSEPERPSSRASHYSDQLTPR	Protein transport protein sec16 OS=Rattus norvegicus OX=10116 GN=Sec16a PE=1 SV=1
[R].GSSDGRGSDSESDLPHR.[K]	F1M392 2xPhospho [S231;S]	F1M392	F1M392 [224-240]	0.039404	-0.0080415	GSSDGRGSDSESDLPHR	LIM and calponin homology domains 1 OS=Rattus norvegicus OX=10116 GN=Limch1 PE=1 SV=2
[K].SARHTPARSR.[S]	P62997 3xPhospho [S29;S37];T33	P62997	P62997 [29-38]	0.0170266	-0.0079937	SARHTPARSR	Transformer-2 protein homolog beta OS=Rattus norvegicus OX=10116 GN=Tra2b PE=1 SV=1
[R].IDISPSTFR.[K]	Q5M7V8 1xPhospho [S679]	Q5M7V8	Q5M7V8 [676-684]	0.0826018	-0.00781858	IDISPSTFR	Thyroid hormone receptor-associated protein 3 OS=Rattus norvegicus OX=10116 GN=Thrap3 PE=1 SV=1
[R].TLSSSSMDLSR.[R]	B2GV74 1xPhospho [S]	B2GV74	B2GV74 [606-616]	0.0637467	-0.00747943	TLSSSSMDLSR	Kinesin light chain OS=Rattus norvegicus OX=10116 GN=Klc2 PE=1 SV=1
[K].MGQPMLPILPPQLDSNDSETEDATLLR.[G]	D4AE06 1xPhospho [T/S]	D4AE06	D4AE06 [351-377]	0.0300606	-0.00710738	MGQPMLPILPPQLDSNDSETEDATLLR	Peptidylprolyl isomerase OS=Rattus norvegicus OX=10116 GN=Fkbp15 PE=1 SV=3
[R].DLGQSNSDLDTPFAK.[W]	A0A0G2K781 1xPhospho [S/T];D3ZJW3 1xPhospho [S/T]	A0A0G2K781	A0A0G2K781 [654-668]	0.0284138	-0.00692534	DLGQSNSDLDTPFAK	PPFIA-binding protein 1 OS=Rattus norvegicus OX=10116 GN=Ppfibp1 PE=1 SV=1
[R].STPFIVPSSPTEQGQR.[K]	F1M842 1xPhospho [S]	F1M842	F1M842 [376-391]	0.0263601	-0.00663936	STPFIVPSSPTEQGQR	Tumor protein p53-binding protein 1 OS=Rattus norvegicus OX=10116 GN=Tp53bp1 PE=1 SV=3
[K].TGLPVTPTMDEGLTSGHSDWSVVSEENK.[N]	A0A0G2JXT9 2xPhospho [S781;S784]	A0A0G2JXT9	A0A0G2JXT9 [761-788]	0.0240269	-0.00643694	TGLPVTPTMDEGLTSGHSDWSVVSEENK	Rho guanine nucleotide exchange factor 17 OS=Rattus norvegicus OX=10116 GN=Arhgef17 PE=1 SV=1
[R].LLHEDLDESDDDVDEK.[L]	A0A0G2K808 1xPhospho [S653]	A0A0G2K808	A0A0G2K808 [645-660]	0.053988	-0.00639391	LLHEDLDESDDDVDEK	ArfGAP with SH3 domain, ankyrin repeat and PH domain 2 OS=Rattus norvegicus OX=10116 GN=Asap2 PE=1 SV=1
[K].EESSEDENEVSNILR.[S]	F1M7Q7 2xPhospho [S1014;S1015]	F1M7Q7	F1M7Q7 [1012-1026]	0.0210443	-0.00632525	EESSEDENEVSNILR	Ubiquitinyl hydrolase 1 OS=Rattus norvegicus OX=10116 GN=Otud4 PE=1 SV=2
[R].SSSPGQHHSPLSSR.[H]	E9PSN4 2xPhospho [S317;S323]	E9PSN4	E9PSN4 [315-328]	0.0174015	-0.00611484	SSSPGQHHSPLSSR	Zinc finger CCCH type-containing 13 OS=Rattus norvegicus OX=10116 GN=Zc3h13 PE=1 SV=2
[R].STQGVTLTDLQEAEK.[T]	A0A0G2JWJ0 1xPhospho [S/T];D3ZIC4 1xPhospho [S/T]	D3ZIC4	D3ZIC4 [643-657]	0.0207863	-0.00610447	STQGVTLTDLQEAEK	Protein phosphatase 1 regulatory subunit OS=Rattus norvegicus OX=10116 GN=Ppp1r12b PE=1 SV=1
[K].TMFAQVESDDEESK.[N]	Q5EB92 1xPhospho [S639]	Q5EB92	Q5EB92 [632-645]	0.0184237	-0.00563431	TMFAQVESDDEESK	WD repeat-containing protein 70 OS=Rattus norvegicus OX=10116 GN=Wdr70 PE=1 SV=1
[R].EYGSTSSIDVQGVPEQSFFDILNEFR.[S]	F1LYG2 1xPhospho [T/S]	F1LYG2	F1LYG2 [195-220]	0.0220619	-0.00556159	EYGSTSSIDVQGVPEQSFFDILNEFR	RCG54282 OS=Rattus norvegicus OX=10116 GN=Sipa1l3 PE=1 SV=3
[R].EMDESLANLSEDEYYSEEER.[N]	F1MA31 1xPhospho [S126]	F1MA31	F1MA31 [117-136]	0.0471234	-0.00552642	EMDESLANLSEDEYYSEEER	Lysine-specific histone demethylase OS=Rattus norvegicus OX=10116 GN=Kdm1a PE=1 SV=3
[R].TLGSDSSPFETYNVELVK.[K]	F1MAD2 1xPhospho [T/S]	F1MAD2	F1MAD2 [353-370]	0.0288446	-0.00534499	TLGSDSSPFETYNVELVK	InaD-like protein OS=Rattus norvegicus OX=10116 GN=Patj PE=1 SV=2
[R].HRSEPQHPK.[E]	F1LXA9 1xPhospho [S401]	F1LXA9	F1LXA9 [399-407]	0.0162096	-0.00530505	HRSEPQHPK	Pleckstrin homology domain-containing A2 OS=Rattus norvegicus OX=10116 GN=Plekha2 PE=1 SV=2
[R].ATTPPNQGRPDSPVYANLQELK.[I]	A0A0G2K1Z2 3xPhospho [T228;T229;Y241]	A0A0G2K1Z2	A0A0G2K1Z2 [227-248]	0.0247974	-0.00521922	ATTPPNQGRPDSPVYANLQELK	Rho GTPase-activating protein 12 OS=Rattus norvegicus OX=10116 GN=Arhgap12 PE=1 SV=1
[K].IYYSEETSSDQGNEDEEEPK.[E]	G3V845 1xPhospho [S/T]	G3V845	G3V845 [517-536]	0.0463474	-0.00507045	IYYSEETSSDQGNEDEEEPK	1-phosphatidylinositol 4,5-bisphosphate phosphodiesterase gamma OS=Rattus norvegicus OX=10116 GN=Plcg1 PE=1 SV=1
[K].QEPGGSHASETEDTGR.[S]	F1M4M5 1xPhospho [S648]	F1M4M5	F1M4M5 [640-655]	0.0187634	-0.00484109	QEPGGSHASETEDTGR	G patch domain-containing 8 OS=Rattus norvegicus OX=10116 GN=Gpatch8 PE=1 SV=3
[K].ASSRLENLGIPEEELLR.[Q]	Q5XI68 1xPhospho [S105]	Q5XI68	Q5XI68 [104-120]	0.0235537	-0.00481391	ASSRLENLGIPEEELLR	Protein Dr1 OS=Rattus norvegicus OX=10116 GN=Dr1 PE=2 SV=1
[-].MAVTSSSGGSSGSSSSSSSSSIPSAEK.[V]	2xPhospho [S7;A0A0G2JUR5 1xAcetyl [N-Term];S10]	A0A0G2JUR5	A0A0G2JUR5 [1-27]	0.00419142	-0.00477243	MAVTSSSGGSSGSSSSSSSSSIPSAEK	Myosin phosphatase Rho-interacting protein OS=Rattus norvegicus OX=10116 GN=Mprip PE=1 SV=1
[R].SKPADSDSDDDPLEAFMAEVEDQAAR.[D]	D4A031 2xPhospho [S109;S]	D4A031	D4A031 [104-129]	0.0255397	-0.00443053	SKPADSDSDDDPLEAFMAEVEDQAAR	RNA helicase OS=Rattus norvegicus OX=10116 GN=Ddx42 PE=1 SV=1
[K].DSGSQVEEDTSCSDSK.[T]	P14270 1xPhospho [S]	P14270	P14270 [746-761]	0.0221826	-0.00440979	DSGSQVEEDTSCSDSK	cAMP-specific 3',5'-cyclic phosphodiesterase 4D OS=Rattus norvegicus OX=10116 GN=Pde4d PE=1 SV=4
[R].TRTPASINATPANINLADLTR.[A]	F1LR36 2xPhospho [T1530;S1535]	F1LR36	F1LR36 [1530-1550]	0.0143087	-0.00438738	TRTPASINATPANINLADLTR	Transcription elongation factor spt6 OS=Rattus norvegicus OX=10116 GN=Supt6h PE=1 SV=2
[K].SEQQAEALDSPQK.[K]	Q66HF9 1xPhospho [S560]	Q66HF9	Q66HF9 [551-563]	0.0189937	-0.00429428	SEQQAEALDSPQK	Leucine-rich repeat flightless-interacting protein 1 OS=Rattus norvegicus OX=10116 GN=Lrrfip1 PE=1 SV=1
[K].FSVSGVK.[A]	A0A0G2JUA5 1xPhospho [S2762]	A0A0G2JUA5	A0A0G2JUA5 [2761-2767]	0.0134146	-0.00411427	FSVSGVK	AHNAK nucleoprotein OS=Rattus norvegicus OX=10116 GN=Ahnak PE=1 SV=1
[K].SGTPPRSGSVTNMQAEECSTTPQR.[Q]	A0A0G2K2M9 2xPhospho [T822;S838]	A0A0G2K2M9	A0A0G2K2M9 [820-843]	0.0135809	-0.0038985	SGTPPRSGSVTNMQAEECSTTPQR	Serine/arginine repetitive matrix 2 OS=Rattus norvegicus OX=10116 GN=Srrm2 PE=1 SV=1
[K].ESDDKPEIEDVGSDEEEEEK.[K]	P82995 1xPhospho [S263]	P82995	P82995 [251-270]	0.0225399	-0.00383377	ESDDKPEIEDVGSDEEEEEK	Heat shock protein HSP 90-alpha OS=Rattus norvegicus OX=10116 GN=Hsp90aa1 PE=1 SV=3
[K].SDSRDSNSPEPSSCR.[G]	Q66HF9 3xPhospho [S343;S346;S348]	Q66HF9	Q66HF9 [341-355]	0.012622	-0.00335419	SDSRDSNSPEPSSCR	Leucine-rich repeat flightless-interacting protein 1 OS=Rattus norvegicus OX=10116 GN=Lrrfip1 PE=1 SV=1
[K].RIDFIPVSPAPSPTR.[G]	Q6AYT4 2xPhospho [S142;S146]	Q6AYT4	Q6AYT4 [135-149]	0.010612	-0.00331497	RIDFIPVSPAPSPTR	P2R1A-PPP2R2A-interacting phosphatase regulator 1 OS=Rattus norvegicus OX=10116 GN=Pabir1 PE=1 SV=1
[K].TPEGRASPALGSGPDGSGDSLEMSSLDR.[A]	Q75Q39 1xPhospho [S94]	Q75Q39	Q75Q39 [88-115]	0.0104737	-0.00323558	TPEGRASPALGSGPDGSGDSLEMSSLDR	Mitochondrial import receptor subunit TOM70 OS=Rattus norvegicus OX=10116 GN=Tomm70 PE=1 SV=1
[R].GPAGSPCEEGDDAEEDGTSDLRDEASSVTR.[E]	A0A140TAG3 2xPhospho [S/T]	A0A140TAG3	A0A140TAG3 [123-152]	0.0117457	-0.00319827	GPAGSPCEEGDDAEEDGTSDLRDEASSVTR	Zinc finger CCCH domain-containing protein 18 OS=Rattus norvegicus OX=10116 GN=Zc3h18 PE=1 SV=1
[K].YSPTSPTYSPTTPK.[Y]	D4A5A6 2xPhospho [S1882;S/T]	D4A5A6	D4A5A6 [1874-1887]	0.01482	-0.00290275	YSPTSPTYSPTTPK	DNA-directed RNA polymerase subunit OS=Rattus norvegicus OX=10116 GN=Polr2a PE=1 SV=1
[R].ERDAEQSSSPR.[T]	O70188 1xPhospho [S]	O70188	O70188 [186-196]	0.0257251	-0.00282729	ERDAEQSSSPR	Nuclear factor 1 OS=Rattus norvegicus OX=10116 GN=Nfic PE=1 SV=2
[R].SRSPSPGPR.[G]	A0A0H2UHA4 1xPhospho [S299]	A0A0H2UHA4	A0A0H2UHA4 [295-303]	0.00486056	-0.00241315	SRSPSPGPR	Mitochondria-eating protein OS=Rattus norvegicus OX=10116 GN=Spata18 PE=1 SV=1
[K].QEPLGSDSEGVNCLAYDEAIMAQQDR.[I]	B2RYG6 1xPhospho [S]	B2RYG6	B2RYG6 [11-36]	0.0107758	-0.00219643	QEPLGSDSEGVNCLAYDEAIMAQQDR	Ubiquitin thioesterase OTUB1 OS=Rattus norvegicus OX=10116 GN=Otub1 PE=1 SV=1
[R].TLSNAEDYLDDEDSD.[-]	Q6P686 1xPhospho [S]	Q6P686	Q6P686 [200-214]	0.014192	-0.00184476	TLSNAEDYLDDEDSD	Osteoclast-stimulating factor 1 OS=Rattus norvegicus OX=10116 GN=Ostf1 PE=1 SV=1
[R].RISMEDLNK.[R]	G3V6J5 1xPhospho [S137]	G3V6J5	G3V6J5 [135-143]	0.0140187	-0.00158966	RISMEDLNK	Cyclin-dependent kinase 17 OS=Rattus norvegicus OX=10116 GN=Cdk17 PE=1 SV=1
[R].GHWDDGTNDSDLEK.[G]	A0A0G2K5C6 1xPhospho [S2315]	A0A0G2K5C6	A0A0G2K5C6 [2306-2319]	0.0109549	-0.00147855	GHWDDGTNDSDLEK	Microtubule-associated protein 1A OS=Rattus norvegicus OX=10116 GN=Map1a PE=1 SV=1
[K].NFYDSDDEEKK.[S]	A0A0G2JWD6 1xPhospho [S276]	A0A0G2JWD6	A0A0G2JWD6 [272-282]	0.00370221	-0.00136876	NFYDSDDEEKK	AP-3 complex subunit beta OS=Rattus norvegicus OX=10116 GN=Ap3b1 PE=1 SV=1
[K].EISDDEAEEEKGEK.[E]	P34058 1xPhospho [S226]	P34058	P34058 [224-237]	0.0142551	-0.00132573	EISDDEAEEEKGEK	Heat shock protein HSP 90-beta OS=Rattus norvegicus OX=10116 GN=Hsp90ab1 PE=1 SV=4
[K].VETQSDEENGR.[A]	A0A0G2JVD9 1xPhospho [S62]	A0A0G2JVD9	A0A0G2JVD9 [58-68]	0.00335538	-0.00128138	VETQSDEENGR	IKAROS family zinc finger 1 OS=Rattus norvegicus OX=10116 GN=Ikzf1 PE=1 SV=1
[K].SYSGSIQSLTSIGSK.[E]	F1M2Q1 2xPhospho [S/Y/T]	F1M2Q1	F1M2Q1 [701-715]	0.00507487	-0.00112033	SYSGSIQSLTSIGSK	Rho GTPase-activating protein 42 OS=Rattus norvegicus OX=10116 GN=Arhgap42 PE=1 SV=3
[R].AEETETASSPPEK.[D]	D4A8H5 1xPhospho [S281]	D4A8H5	D4A8H5 [273-285]	0.0105788	-0.00101781	AEETETASSPPEK	Protein phosphatase 4, regulatory subunit 2 OS=Rattus norvegicus OX=10116 GN=Ppp4r2 PE=1 SV=2
[K].EEDEEAESPPEK.[K]	A0A0G2K7X3 1xPhospho [S214]	A0A0G2K7X3	A0A0G2K7X3 [207-218]	0.0041998	-0.000937939	EEDEEAESPPEK	Nuclear ubiquitous casein and cyclin-dependent kinase substrate 1 OS=Rattus norvegicus OX=10116 GN=Nucks1 PE=1 SV=1
[K].LEGPASPDVELGK.[E]	A0A0G2JVD6 1xPhospho [S1627]	A0A0G2JVD6	A0A0G2JVD6 [1622-1634]	0.00280212	-0.000641227	LEGPASPDVELGK	[Histone H3]-lysine(4) N-trimethyltransferase OS=Rattus norvegicus OX=10116 GN=Kmt2d PE=1 SV=1
[K].GSPGGDLGAK.[K]	F1M110 1xPhospho [S38]	F1M110	F1M110 [37-46]	0.00312372	-0.000435591	GSPGGDLGAK	Glycylpeptide N-tetradecanoyltransferase OS=Rattus norvegicus OX=10116 GN=Nmt2 PE=1 SV=3
[K].RKNSTDLDSAPEDPTSPK.[R]	D4A853 3xPhospho [S1406;S/T]	D4A853	D4A853 [1391-1408]	0.00106236	-0.000330806	RKNSTDLDSAPEDPTSPK	Capicua transcriptional repressor OS=Rattus norvegicus OX=10116 GN=Cic PE=1 SV=2
[K].FGESEEVEMEVESDEEDQEK.[T]	D3ZQM0 1xPhospho [S329]	D3ZQM0	D3ZQM0 [317-336]	0.00196992	-0.000231624	FGESEEVEMEVESDEEDQEK	Splicing factor 3a, subunit 1 OS=Rattus norvegicus OX=10116 GN=Sf3a1 PE=1 SV=1
[R].EESSDNEHSVEHDVTILLEDSDLRR.[S]	A0A0G2JXZ3 1xPhospho [S]	A0A0G2JXZ3	A0A0G2JXZ3 [623-647]	0.00016654	5.16e-05	EESSDNEHSVEHDVTILLEDSDLRR	ATP-dependent helicase ATRX OS=Rattus norvegicus OX=10116 GN=Atrx PE=1 SV=1
[K].IGTCRISMADVDLNVAAPK.[G]	A0A0G2JUA5 1xPhospho [S/T]	A0A0G2JUA5	A0A0G2JUA5 [566-584]	0.00275612	0.000515103	IGTCRISMADVDLNVAAPK	AHNAK nucleoprotein OS=Rattus norvegicus OX=10116 GN=Ahnak PE=1 SV=1
[K].DSGSDEDFLMEDDDDSDYGSSK.[K]	A0A0G2K7X3 3xPhospho [S130;S132;S144]	A0A0G2K7X3	A0A0G2K7X3 [129-150]	0.00145202	0.000711799	DSGSDEDFLMEDDDDSDYGSSK	Nuclear ubiquitous casein and cyclin-dependent kinase substrate 1 OS=Rattus norvegicus OX=10116 GN=Nucks1 PE=1 SV=1
[R].SYSLSELSVLQAK.[S]	G3V8J0 1xPhospho [S/Y]	G3V8J0	G3V8J0 [242-254]	0.00263142	0.00072968	SYSLSELSVLQAK	SH3 domain-binding protein 4 OS=Rattus norvegicus OX=10116 GN=Sh3bp4 PE=1 SV=1
[R].QFDEESLESFSSMPDPIDPTTVTK.[T]	A0A0G2K0X1 3xPhospho [S1356;S1359;S1361]	A0A0G2K0X1	A0A0G2K0X1 [1351-1374]	0.00482722	0.00102568	QFDEESLESFSSMPDPIDPTTVTK	Pericentriolar material 1 OS=Rattus norvegicus OX=10116 GN=Pcm1 PE=1 SV=1
[R].ESGSEQDLDGAGERASDLEEEENATR.[V]	A0A140TAG3 1xPhospho [S80]	A0A140TAG3	A0A140TAG3 [65-90]	0.00565922	0.00114858	ESGSEQDLDGAGERASDLEEEENATR	Zinc finger CCCH domain-containing protein 18 OS=Rattus norvegicus OX=10116 GN=Zc3h18 PE=1 SV=1
[R].EYSLQENTSGLI.[-]	A0A0G2JV79 1xPhospho [S641]	A0A0G2JV79	A0A0G2JV79 [633-644]	0.00308431	0.00121617	EYSLQENTSGLI	Solute carrier organic anion transporter family member OS=Rattus norvegicus OX=10116 GN=Slco2a1 PE=1 SV=1
[K].EESEESDEDMGFGLFD.[-]	D4A4D5 2xPhospho [S102;P19945 2xPhospho [S304;S105];S307]	P19945	P19945 [302-317]	0.00377909	0.00138259	EESEESDEDMGFGLFD	60S acidic ribosomal protein P0 OS=Rattus norvegicus OX=10116 GN=Rplp0 PE=1 SV=2
[K].EISDDEAEEEK.[G]	P34058 1xPhospho [S226]	P34058	P34058 [224-234]	0.00893308	0.00139642	EISDDEAEEEK	Heat shock protein HSP 90-beta OS=Rattus norvegicus OX=10116 GN=Hsp90ab1 PE=1 SV=4
[K].YVESDDEKPTDENVNEK.[A]	A0A0G2JXZ3 1xPhospho [S92]	A0A0G2JXZ3	A0A0G2JXZ3 [89-105]	0.00782769	0.00156319	YVESDDEKPTDENVNEK	ATP-dependent helicase ATRX OS=Rattus norvegicus OX=10116 GN=Atrx PE=1 SV=1
[K].FPDRLADDEGDSDSESVGQSR.[G]	G3V661 2xPhospho [S]	G3V661	G3V661 [1450-1470]	0.00782999	0.0017432	FPDRLADDEGDSDSESVGQSR	Bromodomain adjacent to zinc finger domain protein 1B OS=Rattus norvegicus OX=10116 GN=Baz1b PE=1 SV=1
[K].EGESDGDYPERESDEGCSK.[R]	D4A997 1xPhospho [S]	D4A997	D4A997 [452-470]	0.0134235	0.00180543	EGESDGDYPERESDEGCSK	HIV TAT specific factor 1 (Predicted) OS=Rattus norvegicus OX=10116 GN=Htatsf1 PE=1 SV=2
[K].LQYYYSTSEDEDSDHEDK.[D]	Q63737 2xPhospho [S25;T/S]	Q63737	Q63737 [13-30]	0.00548042	0.00197423	LQYYYSTSEDEDSDHEDK	Phosducin-like protein OS=Rattus norvegicus OX=10116 GN=Pdcl PE=1 SV=1
[K].MPETDQLHLPNLNSQADSPSSEK.[S]	F1M392 1xPhospho [S]	F1M392	F1M392 [735-757]	0.00994821	0.00200605	MPETDQLHLPNLNSQADSPSSEK	LIM and calponin homology domains 1 OS=Rattus norvegicus OX=10116 GN=Limch1 PE=1 SV=2
[K].ASPEPPDSAESALK.[L]	Q5EIC4 1xPhospho [S534]	Q5EIC4	Q5EIC4 [533-546]	0.00852881	0.00208712	ASPEPPDSAESALK	Probable E3 ubiquitin-protein ligase IRF2BPL OS=Rattus norvegicus OX=10116 GN=Irf2bpl PE=1 SV=1
[K].ESSDENLMEHSLK.[Q]	F1LQC5 1xPhospho [S]	F1LQC5	F1LQC5 [679-691]	0.0106279	0.00220537	ESSDENLMEHSLK	Receptor protein serine/threonine kinase OS=Rattus norvegicus OX=10116 GN=Bmpr2 PE=1 SV=2
[R].GDSLILEHQWELEK.[L]	O88658 1xPhospho [S1487]	O88658	O88658 [1485-1498]	0.00489026	0.00224423	GDSLILEHQWELEK	Kinesin-like protein KIF1B OS=Rattus norvegicus OX=10116 GN=Kif1b PE=1 SV=2
[K].RPPSPDVIVLSDSEQPSSPR.[V]	G3V8R7 3xPhospho [S96;S103;S105]	G3V8R7	G3V8R7 [93-112]	0.0132465	0.00245595	RPPSPDVIVLSDSEQPSSPR	GATA zinc finger domain-containing 2A OS=Rattus norvegicus OX=10116 GN=Gatad2a PE=1 SV=2
[R].SSASFSPGDTPR.[Q]	D3ZTC4 1xPhospho [S1410]	D3ZTC4	D3ZTC4 [1405-1416]	0.00971643	0.00337744	SSASFSPGDTPR	Coiled-coil domain-containing 88B OS=Rattus norvegicus OX=10116 GN=Ccdc88b PE=1 SV=2
[K].ENESSESEEEVCRPR.[K]	A0A0G2K0J4 3xPhospho [S2484;S2485;S2487]	A0A0G2K0J4	A0A0G2K0J4 [2481-2495]	0.0326669	0.00372338	ENESSESEEEVCRPR	Nipped-B protein OS=Rattus norvegicus OX=10116 GN=Nipbl PE=1 SV=1
[R].RVESEESGDEEGKK.[H]	Q5HZV9 2xPhospho [S24;S27]	Q5HZV9	Q5HZV9 [21-34]	0.0155129	0.0038923	RVESEESGDEEGKK	Protein phosphatase 1 regulatory subunit 7 OS=Rattus norvegicus OX=10116 GN=Ppp1r7 PE=1 SV=1
[R].NSVLSDPGLDSPQTSPVILAR.[V]	A0A0G2JZC6 2xPhospho [S308;S312]	A0A0G2JZC6	A0A0G2JZC6 [298-318]	0.0120115	0.00403583	NSVLSDPGLDSPQTSPVILAR	Rho guanine nucleotide exchange factor 11 OS=Rattus norvegicus OX=10116 GN=Arhgef11 PE=1 SV=1
[R].TSSQRSTLTYQR.[N]	F1M2K6 2xPhospho [S457;S460]	F1M2K6	F1M2K6 [455-466]	0.0163809	0.00415397	TSSQRSTLTYQR	Plakophilin 4 OS=Rattus norvegicus OX=10116 GN=Pkp4 PE=1 SV=2
[K].SCENLSAVMLYNPGLEFER.[Q]	D3ZFN9 1xPhospho [S]	D3ZFN9	D3ZFN9 [582-600]	0.015944	0.004233	SCENLSAVMLYNPGLEFER	Kinesin family member 16B OS=Rattus norvegicus OX=10116 GN=Kif16b PE=3 SV=1
[R].ASPGLLPVANGNGLNK.[V]	A0A0G2JSU7 1xPhospho [S231]	A0A0G2JSU7	A0A0G2JSU7 [230-245]	0.0156436	0.00434709	ASPGLLPVANGNGLNK	Myocyte enhancer factor 2D OS=Rattus norvegicus OX=10116 GN=Mef2d PE=1 SV=1
[K].ETESPEPTEK.[G]	A0A0G2KA69 1xPhospho [S343]	A0A0G2KA69	A0A0G2KA69 [340-349]	0.0144236	0.00438368	ETESPEPTEK	Replication stress response regulator SDE2 OS=Rattus norvegicus OX=10116 GN=Sde2 PE=1 SV=1
[K].TFCGTPEYLAPEVLEDNDYGR.[A]	P47196 1xPhospho [T];P47197 1xPhospho [T];Q63484 1xPhospho [T]	P47197	P47197 [309-329]	0.0161973	0.0048002	TFCGTPEYLAPEVLEDNDYGR	RAC-beta serine/threonine-protein kinase OS=Rattus norvegicus OX=10116 GN=Akt2 PE=1 SV=1
[K].SLTPTLPMESTLNK.[L]	F1LPH1 1xPhospho [S/T]	F1LPH1	F1LPH1 [171-184]	0.0248511	0.00495231	SLTPTLPMESTLNK	Calpain inhibitor OS=Rattus norvegicus OX=10116 GN=Cast PE=1 SV=1
[R].RSSSELSPEIVEK.[V]	A0A0G2K2M9 1xPhospho [S]	A0A0G2K2M9	A0A0G2K2M9 [1339-1351]	0.0637714	0.00506675	RSSSELSPEIVEK	Serine/arginine repetitive matrix 2 OS=Rattus norvegicus OX=10116 GN=Srrm2 PE=1 SV=1
[R].SYSPDGKESPSDKK.[S]	A0A0G2JSR7 2xPhospho [S598;S604]	A0A0G2JSR7	A0A0G2JSR7 [596-609]	0.0127346	0.00509834	SYSPDGKESPSDKK	Matrin-3 OS=Rattus norvegicus OX=10116 GN=Matr3 PE=1 SV=1
[K].EAEPSNFANFSAYPSEEDMIEWAK.[R]	E9PSY8 1xPhospho [S852]	E9PSY8	E9PSY8 [838-861]	0.0168837	0.00531042	EAEPSNFANFSAYPSEEDMIEWAK	Epidermal growth factor receptor pathway substrate 15 OS=Rattus norvegicus OX=10116 GN=Eps15 PE=1 SV=2
[R].AQPAGSPSHQIQQR.[F]	G3V7P7 1xPhospho [S37]	G3V7P7	G3V7P7 [32-45]	0.0183502	0.00575316	AQPAGSPSHQIQQR	Retinoblastoma-like 2, isoform CRA_a OS=Rattus norvegicus OX=10116 GN=Rbl2 PE=1 SV=1
[K].SCYNLTNPSDSGRGSSLLDR.[T]	A0A0G2JXJ6 3xPhospho [S366;S370;S371]	A0A0G2JXJ6	A0A0G2JXJ6 [356-375]	0.0271575	0.00609577	SCYNLTNPSDSGRGSSLLDR	Tetratricopeptide repeat domain 7B OS=Rattus norvegicus OX=10116 GN=Ttc7b PE=1 SV=1
[K].NKLEGDSDVDSELEDRVDGVK.[S]	A0A0G2JY08 1xPhospho [S]	A0A0G2JY08	A0A0G2JY08 [1964-1984]	0.0235668	0.00645137	NKLEGDSDVDSELEDRVDGVK	Unconventional myosin-XVIIIa OS=Rattus norvegicus OX=10116 GN=Myo18a PE=1 SV=1
[R].DMLGSLRDSSLFVK.[N]	B1WC33 2xPhospho [S103;S107]	B1WC33	B1WC33 [99-112]	0.0152812	0.00678432	DMLGSLRDSSLFVK	CDC42 effector protein (Rho GTPase binding) 4 (Predicted), isoform CRA_a OS=Rattus norvegicus OX=10116 GN=Cdc42ep4 PE=1 SV=1
[K].LTRESGTDFPIPAVPPGTDPETEK.[L]	A0A096MJN4 1xPhospho [S/T]	A0A096MJN4	A0A096MJN4 [409-432]	0.0526299	0.00689292	LTRESGTDFPIPAVPPGTDPETEK	Septin 4 OS=Rattus norvegicus OX=10116 GN=Sept4 PE=1 SV=1
[R].ASEQATDADPNSNDSVLQECNMENQR.[T]	F1LMK8 2xPhospho [S474;S477]	F1LMK8	F1LMK8 [463-488]	0.0373341	0.00708187	ASEQATDADPNSNDSVLQECNMENQR	Jumonji domain-containing 1C OS=Rattus norvegicus OX=10116 GN=Jmjd1c PE=1 SV=2
[K].SKSPPKVPIVIQDDSLPTGPPPQIR.[I]	Q5XIA2 1xPhospho [S]	Q5XIA2	Q5XIA2 [37-61]	0.0335567	0.0071547	SKSPPKVPIVIQDDSLPTGPPPQIR	SUZ domain-containing protein 1 OS=Rattus norvegicus OX=10116 GN=Szrd1 PE=1 SV=2
[K].LDSLDPEEEDAVLK.[A]	D3ZBI5 1xPhospho [S47]	D3ZBI5	D3ZBI5 [45-58]	0.0223132	0.00766099	LDSLDPEEEDAVLK	Formin 1 OS=Rattus norvegicus OX=10116 GN=Fmn1 PE=1 SV=3
[R].TQESCGIAPLTPSQSPKPEVR.[A]	D3ZVM5 1xPhospho [S/T]	D3ZVM5	D3ZVM5 [32-52]	0.024955	0.00767541	TQESCGIAPLTPSQSPKPEVR	Heat shock protein family A (Hsp70) member 12B OS=Rattus norvegicus OX=10116 GN=Hspa12b PE=1 SV=3
[K].GLPSPYNMSAPGSR.[S]	F1LMV6 2xPhospho [S2827;S2831]	F1LMV6	F1LMV6 [2819-2832]	0.0487669	0.00798774	GLPSPYNMSAPGSR	Desmoplakin OS=Rattus norvegicus OX=10116 GN=Dsp PE=1 SV=1
[R].LLDPEDVDVSSPDEK.[S]	D3ZC56 1xPhospho [S249]	D3ZC56	D3ZC56 [239-253]	0.0939805	0.00817251	LLDPEDVDVSSPDEK	Dystonin OS=Rattus norvegicus OX=10116 GN=Dst PE=1 SV=3
[R].GPQTPRTTPTMSEESPLDLTGK.[V]	F1LYG2 2xPhospho [T1694;T1697]	F1LYG2	F1LYG2 [1691-1712]	0.0442121	0.00835776	GPQTPRTTPTMSEESPLDLTGK	RCG54282 OS=Rattus norvegicus OX=10116 GN=Sipa1l3 PE=1 SV=3
[R].SSLDAEIDSLTSILADLECSSPYKPR.[A]	Q5XI07 1xPhospho [S]	Q5XI07	Q5XI07 [116-141]	0.0337274	0.00848079	SSLDAEIDSLTSILADLECSSPYKPR	Lipoma-preferred partner homolog OS=Rattus norvegicus OX=10116 GN=Lpp PE=1 SV=1
[R].SLSGSSPCPK.[Q]	A0A0G2K2M9 3xPhospho [S774;S];S776	A0A0G2K2M9	A0A0G2K2M9 [772-781]	0.0532804	0.00864518	SLSGSSPCPK	Serine/arginine repetitive matrix 2 OS=Rattus norvegicus OX=10116 GN=Srrm2 PE=1 SV=1
[R].CSPTVALVEFSSSPQLR.[N]	F1M392 2xPhospho [T/S]	F1M392	F1M392 [671-687]	0.0340625	0.00876248	CSPTVALVEFSSSPQLR	LIM and calponin homology domains 1 OS=Rattus norvegicus OX=10116 GN=Limch1 PE=1 SV=2
[R].GYTSDSEVYTDHGRPGK.[M]	F1M8X9 1xPhospho [S/T/Y]	F1M8X9	F1M8X9 [1315-1331]	0.0952684	0.00899458	GYTSDSEVYTDHGRPGK	Golgi brefeldin A-resistant guanine nucleotide exchange factor 1 OS=Rattus norvegicus OX=10116 GN=Gbf1 PE=1 SV=2
[K].ASSFADMMGILK.[D]	Q5XII9 1xPhospho [S]	Q5XII9	Q5XII9 [233-244]	0.0486506	0.00906944	ASSFADMMGILK	Mitochondrial fission regulator 1-like OS=Rattus norvegicus OX=10116 GN=Mtfr1l PE=1 SV=1
[R].RVIENTDGSEEEMDAR.[D]	A0A0G2K6S9 2xPhospho [T1958;S1961]	A0A0G2K6S9	A0A0G2K6S9 [1953-1968]	0.0191792	0.00919902	RVIENTDGSEEEMDAR	Myosin-11 OS=Rattus norvegicus OX=10116 GN=Myh11 PE=1 SV=1
[K].IYHLPDAESDEDEDFK.[E]	Q91Y81 1xPhospho [S/Y]	Q91Y81	Q91Y81 [210-225]	0.0929315	0.00926411	IYHLPDAESDEDEDFK	Septin-2 OS=Rattus norvegicus OX=10116 GN=Septin2 PE=1 SV=1
[K].TYEDMTLEELQENEDEFSEEDER.[A]	Q4KLJ8 1xPhospho [S65]	Q4KLJ8	Q4KLJ8 [48-70]	0.0351057	0.00936306	TYEDMTLEELQENEDEFSEEDER	Phosducin-like protein 3 OS=Rattus norvegicus OX=10116 GN=Pdcl3 PE=1 SV=1
[R].RGSMNNEMLSPEVGPVRDPLADGVEVLGR.[A]	Q5U2N3 1xPhospho [S593]	Q5U2N3	Q5U2N3 [591-619]	0.0163079	0.00979209	RGSMNNEMLSPEVGPVRDPLADGVEVLGR	Membrane-associated phosphatidylinositol transfer protein 1 OS=Rattus norvegicus OX=10116 GN=Pitpnm1 PE=1 SV=1
[R].SQSSHSYDDSTLPLIDR.[N]	D3ZZZ9 2xPhospho [S/Y/T]	D3ZZZ9	D3ZZZ9 [853-869]	0.0742691	0.00987279	SQSSHSYDDSTLPLIDR	Catenin (Cadherin associated protein), delta 1 (Predicted), isoform CRA_a OS=Rattus norvegicus OX=10116 GN=Ctnnd1 PE=1 SV=1
[K].LSYSDIYSDASDDSFSEAK.[F]	Q5U2N0 3xPhospho [S568;S571;S574]	Q5U2N0	Q5U2N0 [561-579]	0.0547879	0.00991285	LSYSDIYSDASDDSFSEAK	CTP synthase 2 OS=Rattus norvegicus OX=10116 GN=Ctps2 PE=1 SV=1
[R].FIIGSVSEDNSEDEISNLVK.[L]	P11497 1xPhospho [S]	P11497	P11497 [19-38]	0.0563478	0.0100991	FIIGSVSEDNSEDEISNLVK	Acetyl-CoA carboxylase 1 OS=Rattus norvegicus OX=10116 GN=Acaca PE=1 SV=1
[R].SSITSAASSMDSLDIDK.[V]	D4ADX8 1xPhospho [S/T]	D4ADX8	D4ADX8 [210-226]	0.103852	0.0104119	SSITSAASSMDSLDIDK	Ras association (RalGDS/AF-6) and pleckstrin homology domains 1 OS=Rattus norvegicus OX=10116 GN=Raph1 PE=1 SV=2
[R].LRSPSNDSAHR.[S]	E9PSN4 1xPhospho [S1271]	E9PSN4	E9PSN4 [1269-1279]	0.0310079	0.0108696	LRSPSNDSAHR	Zinc finger CCCH type-containing 13 OS=Rattus norvegicus OX=10116 GN=Zc3h13 PE=1 SV=2
[R].RRPSDENSITPSEVQQWTNHR.[V]	A0A0G2K781 1xPhospho [S];D3ZJW3 1xPhospho [S]	A0A0G2K781	A0A0G2K781 [813-833]	0.0534925	0.0109963	RRPSDENSITPSEVQQWTNHR	PPFIA-binding protein 1 OS=Rattus norvegicus OX=10116 GN=Ppfibp1 PE=1 SV=1
[R].VSALEEDMDDVESSEEEEEEDEK.[L]	D3ZGL5 2xPhospho [S193;S194]	D3ZGL5	D3ZGL5 [181-203]	0.0466337	0.0111961	VSALEEDMDDVESSEEEEEEDEK	Pre-mRNA-splicing factor 38A OS=Rattus norvegicus OX=10116 GN=Prpf38a PE=1 SV=1
[R].HSSLPTESDEDIAPAQR.[V]	B5DFK6 1xPhospho [S/T]	B5DFK6	B5DFK6 [753-769]	0.0424485	0.0113521	HSSLPTESDEDIAPAQR	AP-3 complex subunit delta OS=Rattus norvegicus OX=10116 GN=Ap3d1 PE=1 SV=1
[K].AQSFDVASAPAAAEWAVPQSSR.[L]	Q9WVE9 1xPhospho [S]	Q9WVE9	Q9WVE9 [201-222]	0.0596113	0.0119026	AQSFDVASAPAAAEWAVPQSSR	Intersectin-1 OS=Rattus norvegicus OX=10116 GN=Itsn1 PE=1 SV=2
[R].RATISSPLELEGTVSR.[H]	Q66H43 1xPhospho [T201]	Q66H43	Q66H43 [199-214]	0.0420545	0.0119646	RATISSPLELEGTVSR	BLOC-1-related complex subunit 6 OS=Rattus norvegicus OX=10116 GN=Borcs6 PE=2 SV=2
[K].SQDVGFWEGEVVR.[E]	F1LR10 1xPhospho [S722]	F1LR10	F1LR10 [722-734]	0.0815119	0.0119988	SQDVGFWEGEVVR	LIM domain and actin-binding protein 1 OS=Rattus norvegicus OX=10116 GN=Lima1 PE=1 SV=2
[R].SYSAGNASQLELLSR.[A]	D4AE58 1xPhospho [Y/S]	D4AE58	D4AE58 [321-335]	0.0486217	0.0122213	SYSAGNASQLELLSR	KN motif and ankyrin repeat domains 1 OS=Rattus norvegicus OX=10116 GN=Kank1 PE=1 SV=2
[K].LQYYYSTSEDEDSDHEDK.[D]	Q63737 3xPhospho [S20;S25;T/S]	Q63737	Q63737 [13-30]	0.0323742	0.0125792	LQYYYSTSEDEDSDHEDK	Phosducin-like protein OS=Rattus norvegicus OX=10116 GN=Pdcl PE=1 SV=1
[R].RGSGDTSISMDTEASIR.[E]	Q66HF9 1xPhospho [S/T]	Q66HF9	Q66HF9 [86-102]	0.172161	0.0126812	RGSGDTSISMDTEASIR	Leucine-rich repeat flightless-interacting protein 1 OS=Rattus norvegicus OX=10116 GN=Lrrfip1 PE=1 SV=1
[R].SRESLNVDVVK.[Y]	P37285 1xPhospho [S521]	P37285	P37285 [521-531]	0.0995261	0.0129542	SRESLNVDVVK	Kinesin light chain 1 OS=Rattus norvegicus OX=10116 GN=Klc1 PE=1 SV=2
[R].FPPPQELSQDSFGSQASSAPSMTSSK.[G]	D4A3E3 1xPhospho [S332]	D4A3E3	D4A3E3 [325-350]	0.0621783	0.013588	FPPPQELSQDSFGSQASSAPSMTSSK	AT-rich interaction domain 1A OS=Rattus norvegicus OX=10116 GN=Arid1a PE=1 SV=3
[R].KVSRVEDGSFPSGGNTVSVNLASSK.[T]	A0A0G2K6I4 1xPhospho [T/S]	A0A0G2K6I4	A0A0G2K6I4 [376-400]	0.0568026	0.013705	KVSRVEDGSFPSGGNTVSVNLASSK	ENAH, actin regulator OS=Rattus norvegicus OX=10116 GN=Enah PE=1 SV=1
[K].VSSPAPTEEEEEEEHVDPK.[L]	D4A3E3 2xPhospho [S1493;T1497]	D4A3E3	D4A3E3 [1491-1509]	0.116358	0.0137497	VSSPAPTEEEEEEEHVDPK	AT-rich interaction domain 1A OS=Rattus norvegicus OX=10116 GN=Arid1a PE=1 SV=3
[R].DSGTMGSDSDEDTIMGTK.[R]	G3V6W5 2xPhospho [T/S]	G3V6W5	G3V6W5 [283-300]	0.0857879	0.013791	DSGTMGSDSDEDTIMGTK	RNA helicase OS=Rattus norvegicus OX=10116 GN=Ifih1 PE=1 SV=1
[K].SKSEYELNIPDSSR.[S]	F1LPA4 1xPhospho [Y/S]	F1LPA4	F1LPA4 [619-632]	0.09601	0.0138105	SKSEYELNIPDSSR	Protein kinase C OS=Rattus norvegicus OX=10116 GN=Pkn2 PE=1 SV=1
[R].VSDQNSPVLPK.[K]	F1LSM0 1xPhospho [S]	F1LSM0	F1LSM0 [2039-2049]	0.120443	0.0138993	VSDQNSPVLPK	Ubiquitin-specific peptidase 24 OS=Rattus norvegicus OX=10116 GN=Usp24 PE=1 SV=2
[K].MSPPPSSFSEPR.[S]	Q5XI28 1xPhospho [S626]	Q5XI28	Q5XI28 [625-636]	0.125673	0.014048	MSPPPSSFSEPR	Ribonucleoprotein PTB-binding 1 OS=Rattus norvegicus OX=10116 GN=Raver1 PE=1 SV=1
[R].IACDEEFSDSEDEGEGGR.[R]	F7ENH8 2xPhospho [S422;S424]	F7ENH8	F7ENH8 [415-432]	0.0768134	0.0142441	IACDEEFSDSEDEGEGGR	Histone deacetylase 2 OS=Rattus norvegicus OX=10116 GN=Hdac2 PE=1 SV=1
[K].RSSDGSLSHEDLAK.[V]	A0A1B0GWS0 2xPhospho [S242;S]	A0A1B0GWS0	A0A1B0GWS0 [237-250]	0.1199	0.0142468	RSSDGSLSHEDLAK	PTPRF-interacting protein alpha 1 OS=Rattus norvegicus OX=10116 GN=Ppfia1 PE=1 SV=1
[K].IEDVGSDEEDDSGK.[D]	P34058 1xPhospho [S255]	P34058	P34058 [250-263]	0.101788	0.0143231	IEDVGSDEEDDSGK	Heat shock protein HSP 90-beta OS=Rattus norvegicus OX=10116 GN=Hsp90ab1 PE=1 SV=4
[K].ASVDSETESSPGVNETAAASGQR.[L]	Q5U2U7 2xPhospho [S11;S]	Q5U2U7	Q5U2U7 [7-29]	0.019419	0.0144457	ASVDSETESSPGVNETAAASGQR	mRNA cap guanine-N7 methyltransferase OS=Rattus norvegicus OX=10116 GN=Rnmt PE=1 SV=1
[R].ICDFCYDLLSTGDMAACQPTRSDSYSQSLK.[S]	B1WBV4 1xPhospho [S/Y/T]	B1WBV4	B1WBV4 [203-232]	0.0825442	0.0145184	ICDFCYDLLSTGDMAACQPTRSDSYSQSLK	Pleckstrin homology and FYVE domain-containing 2 OS=Rattus norvegicus OX=10116 GN=Plekhf2 PE=1 SV=1
[K].GQESSSDQEQVDVESIDFSK.[E]	B5DEG7 2xPhospho [S641;S]	B5DEG7	B5DEG7 [637-656]	0.0911483	0.0147203	GQESSSDQEQVDVESIDFSK	Chromosome alignment maintaining phosphoprotein 1 OS=Rattus norvegicus OX=10116 GN=Champ1 PE=1 SV=1
[K].RLSLPADIRIPDGYLEK.[L]	G3V6J5 1xPhospho [S146]	G3V6J5	G3V6J5 [144-160]	0.059545	0.0147825	RLSLPADIRIPDGYLEK	Cyclin-dependent kinase 17 OS=Rattus norvegicus OX=10116 GN=Cdk17 PE=1 SV=1
[K].IYDGGARTEDDEQSHPTK.[Y]	Q5I0E5 1xPhospho [Y/T]	Q5I0E5	Q5I0E5 [240-257]	0.0413043	0.0148865	IYDGGARTEDDEQSHPTK	Claudin OS=Rattus norvegicus OX=10116 GN=Cldn18 PE=1 SV=1
[R].VLSGNCDHQEGTSSDEELSPAEMTNFHK.[R]	D4A3Z4 2xPhospho [S378;S379]	D4A3Z4	D4A3Z4 [366-393]	0.0484176	0.0152199	VLSGNCDHQEGTSSDEELSPAEMTNFHK	GC-rich sequence DNA-binding factor 2 OS=Rattus norvegicus OX=10116 GN=Gcfc2 PE=1 SV=1
[R].RCSVTSVESTVSSGTQTAIPDDPEQFEVIK.[Q]	Q7TSU1 3xPhospho [S/T]	Q7TSU1	Q7TSU1 [619-648]	0.0436924	0.0152638	RCSVTSVESTVSSGTQTAIPDDPEQFEVIK	Brefeldin A-inhibited guanine nucleotide-exchange protein 2 OS=Rattus norvegicus OX=10116 GN=Arfgef2 PE=1 SV=1
[R].RRSPSPAPPPPPPPPPR.[R]	A0A0G2K4F6 2xPhospho [S572;B2RYB3 2xPhospho [S558;S560];S574]	A0A0G2K4F6	A0A0G2K4F6 [570-586]	0.0419139	0.0153077	RRSPSPAPPPPPPPPPR	Serine and arginine repetitive matrix 1 OS=Rattus norvegicus OX=10116 GN=Srrm1 PE=1 SV=1
[K].SRSTTELNDPLIEK.[S]	A0A0G2K174 1xPhospho [S/T]	A0A0G2K174	A0A0G2K174 [1140-1153]	0.236753	0.0153847	SRSTTELNDPLIEK	LIM domain 7 OS=Rattus norvegicus OX=10116 GN=Lmo7 PE=1 SV=1
[R].SLSPIIGK.[D]	A0A0G2K0F3 1xPhospho [S1454]	A0A0G2K0F3	A0A0G2K0F3 [1452-1459]	0.0965341	0.015473	SLSPIIGK	Band 4.1-like protein 1 OS=Rattus norvegicus OX=10116 GN=Epb41l1 PE=1 SV=1
[R].TNEATAGGSRSEDEDEDDEDYVPYVPLR.[Q]	B2RYL8 2xPhospho [S21;S23]	B2RYL8	B2RYL8 [13-40]	0.0680164	0.0155044	TNEATAGGSRSEDEDEDDEDYVPYVPLR	RNA helicase OS=Rattus norvegicus OX=10116 GN=Ddx41 PE=1 SV=1
[R].INSLTFK.[K]	A0A0G2KAH4 1xPhospho [S1374]	A0A0G2KAH4	A0A0G2KAH4 [1372-1378]	0.0372805	0.0157861	INSLTFK	Dedicator of cytokinesis 6 OS=Rattus norvegicus OX=10116 GN=Dock6 PE=1 SV=1
[R].LGSSESLPCTAEELSR.[S]	Q5XIS9 2xPhospho [S212;S214]	Q5XIS9	Q5XIS9 [209-224]	0.0472271	0.0161905	LGSSESLPCTAEELSR	Serine/threonine-protein kinase D2 OS=Rattus norvegicus OX=10116 GN=Prkd2 PE=1 SV=1
[K].NGSLDSPGKQDAEEEEDEEDEK.[D]	Q63525 1xPhospho [S139]	Q63525	Q63525 [134-155]	0.0682108	0.0164348	NGSLDSPGKQDAEEEEDEEDEK	Nuclear migration protein nudC OS=Rattus norvegicus OX=10116 GN=Nudc PE=1 SV=1
[R].RSSTSSEPTPTVK.[T]	Q2KN99 1xPhospho [S/T]	Q2KN99	Q2KN99 [831-843]	0.263752	0.0164915	RSSTSSEPTPTVK	Cytospin-A OS=Rattus norvegicus OX=10116 GN=Specc1l PE=1 SV=1
[K].YFDTNSEIEEESEEDEDYIPSEDWKK.[E]	A0A0G2KA91 2xPhospho [S309;S315]	A0A0G2KA91	A0A0G2KA91 [304-329]	0.0380627	0.0166688	YFDTNSEIEEESEEDEDYIPSEDWKK	Mesoderm induction early response protein 1 OS=Rattus norvegicus OX=10116 GN=Mier1 PE=1 SV=1
[K].YSPTSPTYSPTTPK.[Y]	D4A5A6 1xPhospho [S/T/Y]	D4A5A6	D4A5A6 [1874-1887]	0.155526	0.0168365	YSPTSPTYSPTTPK	DNA-directed RNA polymerase subunit OS=Rattus norvegicus OX=10116 GN=Polr2a PE=1 SV=1
[K].QPLLLSEDEEDTK.[R]	B5DFC8 1xPhospho [S39]	B5DFC8	B5DFC8 [34-46]	0.228882	0.017022	QPLLLSEDEEDTK	Eukaryotic translation initiation factor 3 subunit C OS=Rattus norvegicus OX=10116 GN=Eif3c PE=1 SV=1
[R].GDSSYDRLSDAPR.[A]	A0A0G2K2J9 1xPhospho [S589]	A0A0G2K2J9	A0A0G2K2J9 [581-593]	0.205071	0.0173523	GDSSYDRLSDAPR	MIA SH3 domain ER export factor 2 OS=Rattus norvegicus OX=10116 GN=Mia2 PE=1 SV=1
[K].LEETEVRSVASNQSEMEYSSLQDMPK.[E]	F1LM55 3xPhospho [S/T/Y]	F1LM55	F1LM55 [667-692]	0.240369	0.0174078	LEETEVRSVASNQSEMEYSSLQDMPK	Cell cycle and apoptosis regulator 2 OS=Rattus norvegicus OX=10116 GN=Ccar2 PE=1 SV=1
[K].EAFLVLSDEEDISCGKDESEVLAQNK.[T]	D3ZS88 1xPhospho [S539]	D3ZS88	D3ZS88 [533-558]	0.127075	0.0176632	EAFLVLSDEEDISCGKDESEVLAQNK	Activating transcription factor 7-interacting protein OS=Rattus norvegicus OX=10116 GN=Atf7ip PE=1 SV=3
[R].INSSGKESPGSSEFFQEAVSHGK.[F]	A0A0G2KA91 2xPhospho [S633;S]	A0A0G2KA91	A0A0G2KA91 [630-652]	0.0411258	0.0177754	INSSGKESPGSSEFFQEAVSHGK	Mesoderm induction early response protein 1 OS=Rattus norvegicus OX=10116 GN=Mier1 PE=1 SV=1
[R].TQADPEDIAAHSGREELSSEDGEAIK.[T]	A0A0G2K9F2 2xPhospho [S737;S]	A0A0G2K9F2	A0A0G2K9F2 [720-745]	0.0804941	0.0177923	TQADPEDIAAHSGREELSSEDGEAIK	NFACT-R_1 domain-containing protein OS=Rattus norvegicus OX=10116 PE=1 SV=1
[R].VMSSSNPDLAGTHCAADEEVK.[N]	F1LPG2 1xPhospho [S]	F1LPG2	F1LPG2 [900-920]	0.174507	0.0179386	VMSSSNPDLAGTHCAADEEVK	Dedicator of cytokinesis 8 OS=Rattus norvegicus OX=10116 GN=Dock8 PE=1 SV=2
[R].TCDSPQNPMDLISDPVPDSPFPR.[T]	Q3KR59 1xPhospho [T/S]	Q3KR59	Q3KR59 [206-228]	0.0920571	0.0179459	TCDSPQNPMDLISDPVPDSPFPR	Ubiquitin carboxyl-terminal hydrolase 10 OS=Rattus norvegicus OX=10116 GN=Usp10 PE=1 SV=1
[R].RSTQGVTLTDLQEAEK.[T]	A0A0G2JWJ0 2xPhospho [S696;D3ZIC4 2xPhospho [S643;T644];T697]	D3ZIC4	D3ZIC4 [642-657]	0.051002	0.0183791	RSTQGVTLTDLQEAEK	Protein phosphatase 1 regulatory subunit OS=Rattus norvegicus OX=10116 GN=Ppp1r12b PE=1 SV=1
[K].QTLINIPSLNDSDSEVEDISEIESNR.[S]	Q3ZB99 2xPhospho [S378;S380]	Q3ZB99	Q3ZB99 [367-392]	0.110436	0.0183797	QTLINIPSLNDSDSEVEDISEIESNR	Tight junction protein 2 OS=Rattus norvegicus OX=10116 GN=Tjp2 PE=1 SV=1
[R].AISTGSLASSTFNK.[L]	G3V9S3 2xPhospho [S901;S904]	G3V9S3	G3V9S3 [899-912]	0.0653123	0.0184568	AISTGSLASSTFNK	Tyrosine-protein phosphatase non-receptor type 13 OS=Rattus norvegicus OX=10116 GN=Ptpn13 PE=1 SV=1
[K].LDNSPNMNINQPSK.[A]	F1M8E5 1xPhospho [S545]	F1M8E5	F1M8E5 [542-555]	0.0871391	0.01902	LDNSPNMNINQPSK	Nuclear receptor coactivator OS=Rattus norvegicus OX=10116 GN=Ncoa3 PE=1 SV=3
[R].STQSLSLQR.[E]	A8IHN8 1xPhospho [S213]	A8IHN8	A8IHN8 [213-221]	0.0621355	0.0190732	STQSLSLQR	Uncharacterized protein C11orf96 homolog OS=Rattus norvegicus OX=10116 GN=Ag2 PE=1 SV=1
[R].ASSLEDLVLK.[E]	A0A0G2QC02 1xPhospho [S]	A0A0G2QC02	A0A0G2QC02 [251-260]	0.234549	0.0191466	ASSLEDLVLK	Ski2-like RNA helicase OS=Rattus norvegicus OX=10116 GN=Skiv2l PE=1 SV=1
[R].SKPADSDSDDDPLEAFMAEVEDQAAR.[D]	D4A031 2xPhospho [S109;S]	D4A031	D4A031 [104-129]	0.129192	0.019454	SKPADSDSDDDPLEAFMAEVEDQAAR	RNA helicase OS=Rattus norvegicus OX=10116 GN=Ddx42 PE=1 SV=1
[K].KGNAEGSSDEEGK.[L]	Q8VHK7 2xPhospho [S132;S133]	Q8VHK7	Q8VHK7 [126-138]	0.108329	0.0196863	KGNAEGSSDEEGK	Hepatoma-derived growth factor OS=Rattus norvegicus OX=10116 GN=Hdgf PE=1 SV=2
[K].KIPDPDSDDVSEVDAR.[H]	G3V790 1xPhospho [S]	G3V790	G3V790 [689-704]	0.0813111	0.0197383	KIPDPDSDDVSEVDAR	Transcription activator BRG1 OS=Rattus norvegicus OX=10116 GN=Smarca4 PE=1 SV=2
[R].SVILDGR.[S]	D4A987 1xPhospho [S1416]	D4A987	D4A987 [1416-1422]	0.142288	0.0197583	SVILDGR	Cdc42 GTPase-activating protein (Predicted) OS=Rattus norvegicus OX=10116 GN=Arhgap31 PE=1 SV=1
[K].SRSVSPCPK.[V]	A0A0G2K2M9 2xPhospho [S925;S927]	A0A0G2K2M9	A0A0G2K2M9 [923-931]	0.139678	0.0200697	SRSVSPCPK	Serine/arginine repetitive matrix 2 OS=Rattus norvegicus OX=10116 GN=Srrm2 PE=1 SV=1
[K].SSLLTILGSPSPER.[M]	D3ZSR7 1xPhospho [S28]	D3ZSR7	D3ZSR7 [18-31]	0.0562204	0.0200982	SSLLTILGSPSPER	Coiled-coil domain-containing 102A OS=Rattus norvegicus OX=10116 GN=Ccdc102a PE=1 SV=3
[K].SMDSLCSVPVEGK.[E]	D4A987 2xPhospho [S346;S349]	D4A987	D4A987 [346-358]	0.159935	0.0206311	SMDSLCSVPVEGK	Cdc42 GTPase-activating protein (Predicted) OS=Rattus norvegicus OX=10116 GN=Arhgap31 PE=1 SV=1
[R].GGSGYHSRSPTRQESSR.[T]	A0A0G2K2M9 3xPhospho [S1777;S1781;S1783]	A0A0G2K2M9	A0A0G2K2M9 [1775-1791]	0.232954	0.0206835	GGSGYHSRSPTRQESSR	Serine/arginine repetitive matrix 2 OS=Rattus norvegicus OX=10116 GN=Srrm2 PE=1 SV=1
[R].SRGSGHSQGQPGSQPNAGEPSAPQER.[N]	D4A9T0 2xPhospho [S707;S710]	D4A9T0	D4A9T0 [704-729]	0.0780895	0.0209118	SRGSGHSQGQPGSQPNAGEPSAPQER	Cask-interacting protein 2 OS=Rattus norvegicus OX=10116 GN=Caskin2 PE=1 SV=1
[K].DGSEQTDEEAEGPFSDDEMVTHK.[G]	D4A0H1 2xPhospho [S209;T/S]	D4A0H1	D4A0H1 [195-217]	0.0662025	0.0210094	DGSEQTDEEAEGPFSDDEMVTHK	Receptor expression-enhancing protein OS=Rattus norvegicus OX=10116 GN=Reep3 PE=1 SV=2
[R].ILSDVTHSAVFGVPASK.[S]	F1LRI7 1xPhospho [S/T]	F1LRI7	F1LRI7 [637-653]	0.0877926	0.0213979	ILSDVTHSAVFGVPASK	AP2-associated protein kinase 1 OS=Rattus norvegicus OX=10116 GN=Aak1 PE=1 SV=2
[K].ESQSNLIADGDGSEVSDEEEASCPSEER.[K]	F1LMD9 2xPhospho [S824;S827]	F1LMD9	F1LMD9 [812-839]	0.375094	0.0214438	ESQSNLIADGDGSEVSDEEEASCPSEER	Cyclin-G-associated kinase OS=Rattus norvegicus OX=10116 GN=Gak PE=1 SV=1
[K].HIVSNDSSDSDDEAQGPK.[G]	P50393 3xPhospho [S434;S];S435	P50393	P50393 [428-445]	0.0566782	0.0219749	HIVSNDSSDSDDEAQGPK	Cytosolic phospholipase A2 OS=Rattus norvegicus OX=10116 GN=Pla2g4a PE=1 SV=1
[R].TSEDTSSGSPPK.[K]	B1WC49 1xPhospho [S464]	B1WC49	B1WC49 [456-467]	0.076931	0.0221496	TSEDTSSGSPPK	Api5 protein OS=Rattus norvegicus OX=10116 GN=Api5 PE=1 SV=1
[R].TGGPAYGPSSDPSTASETESEK.[R]	B1H2A6 1xPhospho [T/S]	B1H2A6	B1H2A6 [440-461]	0.156628	0.0221548	TGGPAYGPSSDPSTASETESEK	FMR1 autosomal homolog 2 OS=Rattus norvegicus OX=10116 GN=Fxr2 PE=1 SV=1
[R].YGSIVDDERLSAEEMDER.[R]	F1LW74 1xPhospho [S16]	F1LW74	F1LW74 [14-31]	0.0735414	0.0221891	YGSIVDDERLSAEEMDER	IQ motif-containing GTPase-activating protein 2 OS=Rattus norvegicus OX=10116 GN=Iqgap2 PE=1 SV=3
[R].SGSIVELLAGGGSSCSPVLSR.[K]	G3V9P7 2xPhospho [S398;S408]	G3V9P7	G3V9P7 [396-416]	0.145353	0.0223163	SGSIVELLAGGGSSCSPVLSR	Huntingtin OS=Rattus norvegicus OX=10116 GN=Htt PE=1 SV=1
[K].EESEESDEDMGFGLFD.[-]	D4A4D5 2xPhospho [S102;P19945 2xPhospho [S304;S105];S307]	D4A4D5	D4A4D5 [100-115]	0.0716399	0.0225632	EESEESDEDMGFGLFD	60S acidic ribosomal protein P2 OS=Rattus norvegicus OX=10116 GN=LOC498555 PE=3 SV=1
[R].MDNHRDSENSGDSGYPSEK.[R]	P70531 1xPhospho [S444]	P70531	P70531 [428-446]	0.0254284	0.0226568	MDNHRDSENSGDSGYPSEK	Eukaryotic elongation factor 2 kinase OS=Rattus norvegicus OX=10116 GN=Eef2k PE=1 SV=1
[R].LEREDSSEEEEEEIDDEEIER.[R]	D4ACM9 2xPhospho [S132;S133]	D4ACM9	D4ACM9 [127-147]	0.113299	0.0229387	LEREDSSEEEEEEIDDEEIER	Microfibrillar-associated protein 1A OS=Rattus norvegicus OX=10116 GN=Mfap1a PE=1 SV=1
[K].ASESPDSAAR.[Q]	F1MAD2 1xPhospho [S1402]	F1MAD2	F1MAD2 [1399-1408]	0.185034	0.0233002	ASESPDSAAR	InaD-like protein OS=Rattus norvegicus OX=10116 GN=Patj PE=1 SV=2
[K].RASFAEK.[T]	Q6S395 1xPhospho [S1582]	Q6S395	Q6S395 [1580-1586]	0.117483	0.0234778	RASFAEK	Plectin OS=Rattus norvegicus OX=10116 GN=Plec PE=1 SV=1
[R].GAGQQQSQEMMEVDRRVESEESGDEEGKK.[H]	Q5HZV9 2xPhospho [S24;S27]	Q5HZV9	Q5HZV9 [6-34]	0.139829	0.0238017	GAGQQQSQEMMEVDRRVESEESGDEEGKK	Protein phosphatase 1 regulatory subunit 7 OS=Rattus norvegicus OX=10116 GN=Ppp1r7 PE=1 SV=1
[K].DEDSDDESQSSHAGK.[K]	B2GV24 1xPhospho [S458]	B2GV24	B2GV24 [455-469]	0.104227	0.0240079	DEDSDDESQSSHAGK	E3 UFM1-protein ligase 1 OS=Rattus norvegicus OX=10116 GN=Ufl1 PE=1 SV=1
[K].NISLSSEEEAEGLAGHPR.[V]	D3ZKQ4 2xPhospho [S474;S]	D3ZKQ4	D3ZKQ4 [470-487]	0.267189	0.0241425	NISLSSEEEAEGLAGHPR	RAB, member RAS oncogene family-like 6 OS=Rattus norvegicus OX=10116 GN=Rabl6 PE=1 SV=1
[R].EQESSGEEDNDLSPEEREK.[K]	P50411 1xPhospho [S]	P50411	P50411 [118-136]	0.149904	0.0242292	EQESSGEEDNDLSPEEREK	Protein phosphatase inhibitor 2 OS=Rattus norvegicus OX=10116 GN=Ppp1r2 PE=1 SV=2
[K].RSHDSDDSDYASSK.[H]	F1M4M5 2xPhospho [S922;S925]	F1M4M5	F1M4M5 [918-931]	0.142918	0.0242321	RSHDSDDSDYASSK	G patch domain-containing 8 OS=Rattus norvegicus OX=10116 GN=Gpatch8 PE=1 SV=3
[R].RSPTSSPTPQR.[R]	P21575 2xPhospho [S774;S777]	P21575	P21575 [773-783]	0.114673	0.0243018	RSPTSSPTPQR	Dynamin-1 OS=Rattus norvegicus OX=10116 GN=Dnm1 PE=1 SV=2
[R].AFSESHISLEPQNTR.[A]	F1LVL5 1xPhospho [S]	F1LVL5	F1LVL5 [1055-1069]	0.0778594	0.0243857	AFSESHISLEPQNTR	Shroom family member 4 OS=Rattus norvegicus OX=10116 GN=Shroom4 PE=1 SV=2
[K].KTSFDENDSEELEDK.[D]	B2GUV7 2xPhospho [S114;S/T]	B2GUV7	B2GUV7 [106-120]	0.141539	0.0244291	KTSFDENDSEELEDK	Eukaryotic translation initiation factor 5B OS=Rattus norvegicus OX=10116 GN=Eif5b PE=1 SV=1
[R].DYDEEEQGYDSEK.[E]	A0A0G2QC38 1xPhospho [S462]	A0A0G2QC38	A0A0G2QC38 [452-464]	0.169546	0.0245898	DYDEEEQGYDSEK	Serine and arginine-rich-splicing factor 11 OS=Rattus norvegicus OX=10116 GN=Srsf11 PE=1 SV=1
[R].GRLTPSPDIIVLSDNEASSPR.[S]	Q4V8E1 3xPhospho [S134;T/S]	Q4V8E1	Q4V8E1 [117-137]	0.0961832	0.0246441	GRLTPSPDIIVLSDNEASSPR	GATA zinc finger domain-containing 2B OS=Rattus norvegicus OX=10116 GN=Gatad2b PE=1 SV=1
[K].NGTLSSVTSAR.[A]	Q6AYD4 2xPhospho [S315;S318]	Q6AYD4	Q6AYD4 [310-320]	0.103102	0.0246676	NGTLSSVTSAR	Endothelial cell-selective adhesion molecule OS=Rattus norvegicus OX=10116 GN=Esam PE=1 SV=1
[K].ERDSDTSEDVKPEEK.[E]	A0A0G2K9D6 1xPhospho [S821]	A0A0G2K9D6	A0A0G2K9D6 [818-832]	0.181636	0.024915	ERDSDTSEDVKPEEK	SWI/SNF-related, matrix-associated, actin-dependent regulator of chromatin, subfamily c, member 1 OS=Rattus norvegicus OX=10116 GN=Smarcc1 PE=1 SV=1
[R].APLSFTNPLHSDDSDSDEGNSDGAVTK.[N]	G3V7Q4 3xPhospho [S597;S];S600	G3V7Q4	G3V7Q4 [587-613]	0.977329	0.0249566	APLSFTNPLHSDDSDSDEGNSDGAVTK	Tyrosine-protein phosphatase non-receptor type 12 OS=Rattus norvegicus OX=10116 GN=Ptpn12 PE=1 SV=1
[R].NSPRPSPKQSPRNSPR.[S]	G3V6A2 3xPhospho [S354;S358;S362]	G3V6A2	G3V6A2 [349-364]	0.0569998	0.0258665	NSPRPSPKQSPRNSPR	SLAIN motif family, member 2 OS=Rattus norvegicus OX=10116 GN=Slain2 PE=1 SV=1
[R].NSATCHSEDSDLEID.[-]	Q63737 2xPhospho [S293;S296]	Q63737	Q63737 [287-301]	0.114302	0.0260916	NSATCHSEDSDLEID	Phosducin-like protein OS=Rattus norvegicus OX=10116 GN=Pdcl PE=1 SV=1
[R].STSQGSINSPVYSR.[H]	A0A0G2JW01 1xPhospho [S/T];F1LWK7 1xPhospho [S/T]	F1LWK7	F1LWK7 [495-508]	0.132367	0.0264567	STSQGSINSPVYSR	Uncharacterized protein (Fragment) OS=Rattus norvegicus OX=10116 PE=1 SV=3
[K].GSPVSEIGWETPPPESPR.[L]	D3ZWC6 1xPhospho [S/T]	D3ZWC6	D3ZWC6 [205-222]	0.286712	0.0266232	GSPVSEIGWETPPPESPR	Syntrophin, basic 1 (Predicted) OS=Rattus norvegicus OX=10116 GN=Sntb1 PE=1 SV=1
[K].GATPAEDDEDNDIDLFGSDEEEEDK.[E]	Q68FR9 2xPhospho [T147;S162]	Q68FR9	Q68FR9 [145-169]	0.142309	0.0268278	GATPAEDDEDNDIDLFGSDEEEEDK	Elongation factor 1-delta OS=Rattus norvegicus OX=10116 GN=Eef1d PE=1 SV=2
[R].SNSVGIQDAFPDGSEPTFQK.[R]	D4A3E3 1xPhospho [S]	D4A3E3	D4A3E3 [909-928]	0.249235	0.0270571	SNSVGIQDAFPDGSEPTFQK	AT-rich interaction domain 1A OS=Rattus norvegicus OX=10116 GN=Arid1a PE=1 SV=3
[R].SASPYPTHCLSSPQR.[K]	E9PSN4 3xPhospho [S368;S370;S378]	E9PSN4	E9PSN4 [368-382]	0.134512	0.0272592	SASPYPTHCLSSPQR	Zinc finger CCCH type-containing 13 OS=Rattus norvegicus OX=10116 GN=Zc3h13 PE=1 SV=2
[R].SASSDTSEELNAQDSPK.[R]	Q9JJ19 3xPhospho [S/T]	Q9JJ19	Q9JJ19 [285-301]	0.137786	0.0273418	SASSDTSEELNAQDSPK	Na(+)/H(+) exchange regulatory cofactor NHE-RF1 OS=Rattus norvegicus OX=10116 GN=Slc9a3r1 PE=1 SV=3
[K].TSPSSSPASLSR.[C]	P19836 2xPhospho [S343;S345]	P19836	P19836 [342-353]	0.340236	0.0273919	TSPSSSPASLSR	Choline-phosphate cytidylyltransferase A OS=Rattus norvegicus OX=10116 GN=Pcyt1a PE=1 SV=2
[K].FGDLSSASAIMGNPQVK.[A]	P11517 1xPhospho [S]	P11517	P11517 [46-62]	0.0585831	0.0274147	FGDLSSASAIMGNPQVK	Hemoglobin subunit beta-2 OS=Rattus norvegicus OX=10116 PE=1 SV=2
[K].IPITPTSSFVSPPPPTASPHSNR.[T]	M0R9Z5 2xPhospho [S383;S390]	M0R9Z5	M0R9Z5 [373-395]	0.511804	0.0277117	IPITPTSSFVSPPPPTASPHSNR	Interferon regulatory factor 2-binding protein 2 OS=Rattus norvegicus OX=10116 GN=Irf2bp2 PE=1 SV=1
[K].IRQEDENFNSLLQNGVNLNNSPEEK.[F]	M0R9T2 1xPhospho [S519]	M0R9T2	M0R9T2 [499-523]	0.289756	0.0280112	IRQEDENFNSLLQNGVNLNNSPEEK	Erbb2-interacting protein OS=Rattus norvegicus OX=10116 GN=Erbin PE=1 SV=2
[R].KGDRSPEPGQTWAHEVFSSR.[S]	A0A0G2JUA5 1xPhospho [S94]	A0A0G2JUA5	A0A0G2JUA5 [90-109]	0.0792568	0.0280563	KGDRSPEPGQTWAHEVFSSR	AHNAK nucleoprotein OS=Rattus norvegicus OX=10116 GN=Ahnak PE=1 SV=1
[K].CGSPSDSSTSEMMEVAVSK.[A]	P47197 1xPhospho [S/T]	P47197	P47197 [124-142]	0.38577	0.028124	CGSPSDSSTSEMMEVAVSK	RAC-beta serine/threonine-protein kinase OS=Rattus norvegicus OX=10116 GN=Akt2 PE=1 SV=1
[R].CTGTATNSRDTIFQK.[E]	A0A140UHX0 1xPhospho [T218]	A0A140UHX0	A0A140UHX0 [208-222]	0.0284775	0.028126	CTGTATNSRDTIFQK	Protein kinase C delta type OS=Rattus norvegicus OX=10116 GN=Prkcd PE=1 SV=1
[R].GTSIMEDDEEPIVEDVMMSSEGR.[I]	A0A0G2K4D9 1xPhospho [S/T]	A0A0G2K4D9	A0A0G2K4D9 [1196-1218]	0.044875	0.0281342	GTSIMEDDEEPIVEDVMMSSEGR	Stromal antigen 2 OS=Rattus norvegicus OX=10116 GN=Stag2 PE=1 SV=1
[R].TASEINFDK.[L]	D3ZHL6 1xPhospho [S335]	D3ZHL6	D3ZHL6 [333-341]	0.126111	0.0282719	TASEINFDK	Mitogen-activated protein kinase kinase kinase kinase 5 OS=Rattus norvegicus OX=10116 GN=Map4k5 PE=1 SV=2
[K].MESLGSPR.[T]	F1M842 1xPhospho [S535]	F1M842	F1M842 [530-537]	0.100202	0.0284238	MESLGSPR	Tumor protein p53-binding protein 1 OS=Rattus norvegicus OX=10116 GN=Tp53bp1 PE=1 SV=3
[R].SMSSIPPYPASSLAGSSPPGSGR.[S]	A0A1B0GWS0 1xPhospho [S]	A0A1B0GWS0	A0A1B0GWS0 [701-723]	0.22466	0.0284801	SMSSIPPYPASSLAGSSPPGSGR	PTPRF-interacting protein alpha 1 OS=Rattus norvegicus OX=10116 GN=Ppfia1 PE=1 SV=1
[K].LDNTPASPPRSPAEPSDIPIAK.[G]	A0A0G2K598 2xPhospho [S2218;S2222]	A0A0G2K598	A0A0G2K598 [2212-2233]	0.183251	0.0286343	LDNTPASPPRSPAEPSDIPIAK	Transforming, acidic coiled-coil-containing protein 2 OS=Rattus norvegicus OX=10116 GN=Tacc2 PE=1 SV=1
[K].ELNFVTDSVDQELPSSPK.[Q]	G3V931 1xPhospho [S]	G3V931	G3V931 [68-85]	0.0699892	0.0287706	ELNFVTDSVDQELPSSPK	Centrosomal protein of 76 kDa OS=Rattus norvegicus OX=10116 GN=Cep76 PE=1 SV=1
[R].VPSSDEEVVEEPQSR.[R]	D3ZF26 1xPhospho [S]	D3ZF26	D3ZF26 [1594-1608]	0.344488	0.0289003	VPSSDEEVVEEPQSR	Tankyrase 1-binding protein 1 OS=Rattus norvegicus OX=10116 GN=Tnks1bp1 PE=1 SV=1
[R].SVIDPIPAPVGDSNVDSGAK.[S]	Q64303 1xPhospho [S197]	Q64303	Q64303 [197-216]	0.100838	0.0289783	SVIDPIPAPVGDSNVDSGAK	Serine/threonine-protein kinase PAK 2 OS=Rattus norvegicus OX=10116 GN=Pak2 PE=1 SV=1
[K].GSNPFEDEAEEELATPEAEEEK.[V]	O54924 1xPhospho [T313]	O54924	O54924 [299-320]	0.25271	0.0291684	GSNPFEDEAEEELATPEAEEEK	Exocyst complex component 8 OS=Rattus norvegicus OX=10116 GN=Exoc8 PE=1 SV=1
[R].LNPSASSPNFFK.[Y]	D4AC16 1xPhospho [S]	D4AC16	D4AC16 [657-668]	0.110315	0.0291996	LNPSASSPNFFK	TBC1 domain family member 1 OS=Rattus norvegicus OX=10116 GN=Tbc1d1 PE=1 SV=1
[K].SGSDPTSVDPMVLEQYVVVANYQK.[Q]	D3ZAF9 1xPhospho [S]	D3ZAF9	D3ZAF9 [39-62]	0.319059	0.0293289	SGSDPTSVDPMVLEQYVVVANYQK	SH3 and PX domains 2B OS=Rattus norvegicus OX=10116 GN=Sh3pxd2b PE=1 SV=2
[R].QLSQEVNPSYLDSSLQGSGGAVQR.[A]	A0A0G2JZ88 1xPhospho [S777]	A0A0G2JZ88	A0A0G2JZ88 [775-798]	0.0555869	0.0294577	QLSQEVNPSYLDSSLQGSGGAVQR	Similar to hypothetical protein A530094D01 OS=Rattus norvegicus OX=10116 GN=RGD1306556 PE=1 SV=1
[R].HASSSPESLKPTPAPGSR.[R]	A0A0G2K2M9 3xPhospho [S432;S433;S434]	A0A0G2K2M9	A0A0G2K2M9 [430-447]	0.078439	0.0294776	HASSSPESLKPTPAPGSR	Serine/arginine repetitive matrix 2 OS=Rattus norvegicus OX=10116 GN=Srrm2 PE=1 SV=1
[R].FGGSGSQVDSAR.[M]	Q4FZT9 1xPhospho [S361]	Q4FZT9	Q4FZT9 [358-369]	0.355622	0.0299234	FGGSGSQVDSAR	26S proteasome non-ATPase regulatory subunit 2 OS=Rattus norvegicus OX=10116 GN=Psmd2 PE=1 SV=1
[R].EVEAVSWAPGPGSSENLK.[L]	M0R7U6 1xPhospho [S166]	M0R7U6	M0R7U6 [154-171]	0.233015	0.0299269	EVEAVSWAPGPGSSENLK	RCG63233 OS=Rattus norvegicus OX=10116 GN=Sowahc PE=1 SV=1
[K].LQISSPPFDQPMSR.[R]	G3V6J5 1xPhospho [S]	G3V6J5	G3V6J5 [161-174]	0.220223	0.029982	LQISSPPFDQPMSR	Cyclin-dependent kinase 17 OS=Rattus norvegicus OX=10116 GN=Cdk17 PE=1 SV=1
[K].SVIEQVSWDN.[-]	A0A0G2JUR5 1xPhospho [S2114]	A0A0G2JUR5	A0A0G2JUR5 [2114-2123]	0.375136	0.0300753	SVIEQVSWDN	Myosin phosphatase Rho-interacting protein OS=Rattus norvegicus OX=10116 GN=Mprip PE=1 SV=1
[K].ESPPSWSTDSSLGPVLPESPTPSR.[V]	B5DEH0 1xPhospho [T/S]	B5DEH0	B5DEH0 [390-413]	0.177385	0.0301583	ESPPSWSTDSSLGPVLPESPTPSR	LIM domain-containing protein 1 OS=Rattus norvegicus OX=10116 GN=Limd1 PE=1 SV=1
[K].TDHGAEIVYKSPVVSGDTSPR.[H]	F1LST4 2xPhospho [Y/T/S]	F1LST4	F1LST4 [697-717]	0.148587	0.0303439	TDHGAEIVYKSPVVSGDTSPR	Microtubule-associated protein OS=Rattus norvegicus OX=10116 GN=Mapt PE=1 SV=1
[K].TFCGTPEYLAPEVLEDNDYGR.[A]	P47196 1xPhospho [T];P47197 1xPhospho [T];Q63484 1xPhospho [T]	P47196	P47196 [308-328]	0.130267	0.0303684	TFCGTPEYLAPEVLEDNDYGR	RAC-alpha serine/threonine-protein kinase OS=Rattus norvegicus OX=10116 GN=Akt1 PE=1 SV=1
[K].RVDLSDEEAK.[E]	F6T1W7 1xPhospho [S401]	F6T1W7	F6T1W7 [397-406]	0.127817	0.030491	RVDLSDEEAK	DNA polymerase delta subunit 3 OS=Rattus norvegicus OX=10116 GN=Pold3 PE=1 SV=1
[K].ALESPERPFLAILGGAK.[V]	P16617 1xPhospho [S203]	P16617	P16617 [200-216]	0.207434	0.0305809	ALESPERPFLAILGGAK	Phosphoglycerate kinase 1 OS=Rattus norvegicus OX=10116 GN=Pgk1 PE=1 SV=2
[K].GSFGLPGQGDFLR.[S]	F1LXD6 1xPhospho [S1209]	F1LXD6	F1LXD6 [1208-1220]	0.222753	0.0309192	GSFGLPGQGDFLR	Phosphatidylinositol transfer protein, membrane-associated 2 OS=Rattus norvegicus OX=10116 GN=Pitpnm2 PE=1 SV=2
[R].SSSVSSPELK.[D]	A0A0G2K2M9 1xPhospho [S]	A0A0G2K2M9	A0A0G2K2M9 [1378-1387]	0.403465	0.0310972	SSSVSSPELK	Serine/arginine repetitive matrix 2 OS=Rattus norvegicus OX=10116 GN=Srrm2 PE=1 SV=1
[R].QGDNISDDEDEVR.[V]	G3V8I4 1xPhospho [S15]	G3V8I4	G3V8I4 [10-22]	0.215329	0.0318949	QGDNISDDEDEVR	Syntaxin 4A (Placental), isoform CRA_a OS=Rattus norvegicus OX=10116 GN=Stx4 PE=1 SV=1
[K].AEEDEILNRSPR.[N]	P35565 1xPhospho [S582]	P35565	P35565 [573-584]	0.111076	0.031895	AEEDEILNRSPR	Calnexin OS=Rattus norvegicus OX=10116 GN=Canx PE=1 SV=1
[K].TRHSPTPQQSNR.[A]	A0A0G2K4F6 2xPhospho [T/S];B2RYB3 2xPhospho [T/S]	A0A0G2K4F6	A0A0G2K4F6 [409-420]	0.0931287	0.0319332	TRHSPTPQQSNR	Serine and arginine repetitive matrix 1 OS=Rattus norvegicus OX=10116 GN=Srrm1 PE=1 SV=1
[K].STSPPPSPEVWAESR.[T]	B2GUY4 1xPhospho [S/T]	B2GUY4	B2GUY4 [90-104]	0.179087	0.0319999	STSPPPSPEVWAESR	Dematin actin-binding protein OS=Rattus norvegicus OX=10116 GN=Dmtn PE=1 SV=1
[K].YSPTSPTYSPTSPVYTPTSPK.[Y]	D4A5A6 1xPhospho [Y/T/S]	D4A5A6	D4A5A6 [1888-1908]	0.207224	0.0321183	YSPTSPTYSPTSPVYTPTSPK	DNA-directed RNA polymerase subunit OS=Rattus norvegicus OX=10116 GN=Polr2a PE=1 SV=1
[K].LAALNDSSLDLSMDSDNSMSVPSPTSAMK.[T]	A0A0G2K0C9 3xPhospho [S544;S547;S549]	A0A0G2K0C9	A0A0G2K0C9 [530-558]	0.119841	0.0322349	LAALNDSSLDLSMDSDNSMSVPSPTSAMK	Poly(A) polymerase OS=Rattus norvegicus OX=10116 GN=Papola PE=1 SV=1
[R].EQESSGEEDNDLSPEER.[E]	P50411 2xPhospho [S121;S122]	P50411	P50411 [118-134]	0.395071	0.032505	EQESSGEEDNDLSPEER	Protein phosphatase inhibitor 2 OS=Rattus norvegicus OX=10116 GN=Ppp1r2 PE=1 SV=2
[K].NKLEGDSDVDSELEDRVDGVK.[S]	A0A0G2JY08 2xPhospho [S1970;S1974]	A0A0G2JY08	A0A0G2JY08 [1964-1984]	0.130092	0.0330139	NKLEGDSDVDSELEDRVDGVK	Unconventional myosin-XVIIIa OS=Rattus norvegicus OX=10116 GN=Myo18a PE=1 SV=1
[R].RDSRDVGEEK.[E]	D3Z9Z0 1xPhospho [S749]	D3Z9Z0	D3Z9Z0 [747-756]	0.0672892	0.0332917	RDSRDVGEEK	Ankyrin 1 OS=Rattus norvegicus OX=10116 GN=Ank1 PE=1 SV=1
[K].LVELPVSSQPSAEDSDTEDDSEAEQGER.[N]	A0A0G2JUC9 2xPhospho [S1949;S/T]	A0A0G2JUC9	A0A0G2JUC9 [1929-1956]	0.169842	0.0333226	LVELPVSSQPSAEDSDTEDDSEAEQGER	HECT-type E3 ubiquitin transferase OS=Rattus norvegicus OX=10116 GN=Herc2 PE=1 SV=1
[R].ILDTSSLTQSAPASPTNK.[G]	D3ZDU2 2xPhospho [S859;S863]	D3ZDU2	D3ZDU2 [850-867]	0.180385	0.0339448	ILDTSSLTQSAPASPTNK	Regulatory-associated protein of MTOR, complex 1 OS=Rattus norvegicus OX=10116 GN=Rptor PE=1 SV=2
[K].QASFLEAESSAK.[T]	D4A6C4 1xPhospho [S366]	D4A6C4	D4A6C4 [364-375]	0.152989	0.0339783	QASFLEAESSAK	Ras and Rab interactor 2 OS=Rattus norvegicus OX=10116 GN=Rin2 PE=1 SV=1
[R].RSSLDAEIDSLTSILADLECSSPYKPR.[A]	Q5XI07 1xPhospho [S]	Q5XI07	Q5XI07 [115-141]	0.170877	0.0340016	RSSLDAEIDSLTSILADLECSSPYKPR	Lipoma-preferred partner homolog OS=Rattus norvegicus OX=10116 GN=Lpp PE=1 SV=1
[K].ETPQTPSRGR.[S]	A0A0G2K2M9 1xPhospho [T/S]	A0A0G2K2M9	A0A0G2K2M9 [1427-1436]	0.14512	0.0342815	ETPQTPSRGR	Serine/arginine repetitive matrix 2 OS=Rattus norvegicus OX=10116 GN=Srrm2 PE=1 SV=1
[R].SVSGESFIGEDPVPHR.[L]	A0A0G2K0V4 1xPhospho [S]	A0A0G2K0V4	A0A0G2K0V4 [4-19]	0.4382	0.0344484	SVSGESFIGEDPVPHR	Guanine nucleotide exchange factor H1 OS=Rattus norvegicus OX=10116 GN=Arhgef2 PE=1 SV=1
[R].RADNCSPVAEEETTGSAESVLPK.[A]	G3V917 1xPhospho [S267]	G3V917	G3V917 [262-284]	0.320734	0.0344491	RADNCSPVAEEETTGSAESVLPK	Protein TANC1 OS=Rattus norvegicus OX=10116 GN=Tanc1 PE=1 SV=3
[K].EVLDASDK.[E]	Q5RKH1 1xPhospho [S88]	Q5RKH1	Q5RKH1 [83-90]	0.281421	0.0346118	EVLDASDK	Serine/threonine-protein kinase PRP4 homolog OS=Rattus norvegicus OX=10116 GN=Prpf4b PE=1 SV=1
[R].QTEALQDEEDDHSQVEELER.[L]	B5DFK8 1xPhospho [S774]	B5DFK8	B5DFK8 [762-781]	0.223575	0.0346414	QTEALQDEEDDHSQVEELER	Pdxdc1 protein OS=Rattus norvegicus OX=10116 GN=Pdxdc1 PE=1 SV=1
[K].TVSSPPTSPRPGSAATMASSTSNIVPPR.[H]	D4A7R0 2xPhospho [S/T]	D4A7R0	D4A7R0 [617-644]	0.994888	0.0347513	TVSSPPTSPRPGSAATMASSTSNIVPPR	Signal recognition particle subunit SRP72 OS=Rattus norvegicus OX=10116 GN=LOC108348180 PE=1 SV=2
[K].VERPSSPFSMAPQASLPPVPPR.[L]	D3ZV15 1xPhospho [S]	D3ZV15	D3ZV15 [477-498]	0.343978	0.0348055	VERPSSPFSMAPQASLPPVPPR	E3 ubiquitin-protein ligase CBL OS=Rattus norvegicus OX=10116 GN=Cbl PE=1 SV=1
[R].STPFIVPSSPTEQGQRK.[D]	F1M842 1xPhospho [S]	F1M842	F1M842 [376-392]	0.124171	0.0348946	STPFIVPSSPTEQGQRK	Tumor protein p53-binding protein 1 OS=Rattus norvegicus OX=10116 GN=Tp53bp1 PE=1 SV=3
[R].LPAPAAPEQDSDSDSEGAAEGPAGAPR.[T]	Q6AYG7 2xPhospho [S85;S]	Q6AYG7	Q6AYG7 [73-99]	0.110367	0.0350868	LPAPAAPEQDSDSDSEGAAEGPAGAPR	NFATC2-interacting protein OS=Rattus norvegicus OX=10116 GN=Nfatc2ip PE=1 SV=1
[R].TGSESSQTGTSATSGR.[N]	Q5RKG9 1xPhospho [S422]	Q5RKG9	Q5RKG9 [420-435]	0.057916	0.0352461	TGSESSQTGTSATSGR	Eukaryotic translation initiation factor 4B OS=Rattus norvegicus OX=10116 GN=Eif4b PE=1 SV=1
[K].LVSVMRLSDLSTEDDDSGHCK.[M]	Q6AYX5 3xPhospho [S96;S101;S104]	Q6AYX5	Q6AYX5 [94-114]	0.337395	0.0353086	LVSVMRLSDLSTEDDDSGHCK	Outer dense fiber protein 2 OS=Rattus norvegicus OX=10116 GN=Odf2 PE=1 SV=2
[R].STSATDTHHVELAR.[E]	Q00972 1xPhospho [S/T]	Q00972	Q00972 [31-44]	0.110935	0.0353091	STSATDTHHVELAR	[3-methyl-2-oxobutanoate dehydrogenase [lipoamide]] kinase, mitochondrial OS=Rattus norvegicus OX=10116 GN=Bckdk PE=1 SV=2
[K].EVGGNYSEEQK.[R]	D4A6W5 1xPhospho [S/Y]	D4A6W5	D4A6W5 [412-422]	0.0878396	0.0354743	EVGGNYSEEQK	Protein NDNF OS=Rattus norvegicus OX=10116 PE=4 SV=3
[R].NGILAIEGTGSDVDDDMSGDEK.[Q]	A0A0G2K2C7 1xPhospho [S]	A0A0G2K2C7	A0A0G2K2C7 [1583-1604]	0.126635	0.0355603	NGILAIEGTGSDVDDDMSGDEK	Ubiquitinyl hydrolase 1 OS=Rattus norvegicus OX=10116 GN=Usp9x PE=1 SV=1
[R].TGEEREEEEEEQISESESEDEENEIIYNPK.[N]	Q4KLI7 3xPhospho [S365;S367;S369]	Q4KLI7	Q4KLI7 [352-381]	0.282608	0.0355999	TGEEREEEEEEQISESESEDEENEIIYNPK	Splicing factor 3a, subunit 3 OS=Rattus norvegicus OX=10116 GN=Sf3a3 PE=1 SV=1
[R].TQTPPLGQTPQLGLK.[T]	F1LN59 1xPhospho [T]	F1LN59	F1LN59 [505-519]	0.16496	0.0358692	TQTPPLGQTPQLGLK	Eukaryotic translation initiation factor 4, gamma 2 OS=Rattus norvegicus OX=10116 GN=Eif4g2 PE=1 SV=2
[K].ESDDKPEIEDVGSDEEEEEKK.[D]	P82995 1xPhospho [S263]	P82995	P82995 [251-271]	0.269012	0.0360762	ESDDKPEIEDVGSDEEEEEKK	Heat shock protein HSP 90-alpha OS=Rattus norvegicus OX=10116 GN=Hsp90aa1 PE=1 SV=3
[K].LIPITGGNAGSPEDQHGK.[H]	M0RAP6 1xPhospho [S918]	M0RAP6	M0RAP6 [908-925]	0.223232	0.0361046	LIPITGGNAGSPEDQHGK	Transcription activation suppressor OS=Rattus norvegicus OX=10116 GN=Tasor PE=1 SV=2
[R].VIENTDGSEEEMDARDSDFNGTK.[A]	A0A0G2K6S9 1xPhospho [S/T]	A0A0G2K6S9	A0A0G2K6S9 [1954-1976]	0.0843037	0.036684	VIENTDGSEEEMDARDSDFNGTK	Myosin-11 OS=Rattus norvegicus OX=10116 GN=Myh11 PE=1 SV=1
[R].AGGAGEGSDDDTSLT.[-]	A0A0G2KB11 2xPhospho [S356;S361]	A0A0G2KB11	A0A0G2KB11 [349-363]	0.0988476	0.0367115	AGGAGEGSDDDTSLT	StAR-related lipid transfer domain-containing 10 OS=Rattus norvegicus OX=10116 GN=Stard10 PE=1 SV=1
[R].TSPEPQREDASPAPGTTAEEAMSR.[G]	Q6MG49 1xPhospho [S978]	Q6MG49	Q6MG49 [977-1000]	0.295586	0.0370115	TSPEPQREDASPAPGTTAEEAMSR	Large proline-rich protein BAG6 OS=Rattus norvegicus OX=10116 GN=Bag6 PE=1 SV=2
[R].SQSSEGVSSLSSSPSNSLETQSQSLSR.[S]	F1M8V2 2xPhospho [S]	F1M8V2	F1M8V2 [76-102]	0.26396	0.0370533	SQSSEGVSSLSSSPSNSLETQSQSLSR	Ubiquitination factor E4B OS=Rattus norvegicus OX=10116 GN=Ube4b PE=1 SV=3
[R].SFTSGPGAR.[I]	Q10758 1xPhospho [S24]	Q10758	Q10758 [24-32]	0.241335	0.0370653	SFTSGPGAR	Keratin, type II cytoskeletal 8 OS=Rattus norvegicus OX=10116 GN=Krt8 PE=1 SV=3
[K].SRSPSPAPEK.[K]	A0A0G2K4F6 3xPhospho [S207;B2RYB3 3xPhospho [S207;S209;S211]	A0A0G2K4F6	A0A0G2K4F6 [207-216]	0.370027	0.0372745	SRSPSPAPEK	Serine and arginine repetitive matrix 1 OS=Rattus norvegicus OX=10116 GN=Srrm1 PE=1 SV=1
[K].QNSTPESDYDNTAYDPEPDDTVSGRK.[G]	Q66H91 1xPhospho [S/T/Y]	Q66H91	Q66H91 [584-609]	0.428221	0.037312	QNSTPESDYDNTAYDPEPDDTVSGRK	G protein-coupled receptor kinase interacting ArfGAP 2 OS=Rattus norvegicus OX=10116 GN=Git2 PE=1 SV=1
[K].QITTSPITVR.[K]	F1M2K4 1xPhospho [S/T]	F1M2K4	F1M2K4 [609-618]	0.412947	0.0374808	QITTSPITVR	Large tumor suppressor kinase 1 OS=Rattus norvegicus OX=10116 GN=Lats1 PE=1 SV=2
[R].TVSDGTISASK.[Q]	Q2HWF0 1xPhospho [S295]	Q2HWF0	Q2HWF0 [293-303]	0.421269	0.0375428	TVSDGTISASK	Formin-binding protein 1-like OS=Rattus norvegicus OX=10116 GN=Fnbp1l PE=1 SV=2
[R].EQPAGLPSPGER.[S]	A0A0G2K0J7 1xPhospho [S971]	A0A0G2K0J7	A0A0G2K0J7 [964-975]	0.286956	0.0375702	EQPAGLPSPGER	Protein-serine/threonine phosphatase OS=Rattus norvegicus OX=10116 GN=Ctdp1 PE=1 SV=1
[K].GNDTDSGTGSTVENSSSDLNLSISSFLSK.[T]	G3V7I8 1xPhospho [S]	G3V7I8	G3V7I8 [744-772]	0.14545	0.0376605	GNDTDSGTGSTVENSSSDLNLSISSFLSK	Non-specific serine/threonine protein kinase OS=Rattus norvegicus OX=10116 GN=Slk PE=1 SV=1
[K].VSSIDLEIDSLSSLLDDMTK.[N]	D4A7U1 1xPhospho [S]	D4A7U1	D4A7U1 [142-161]	0.183279	0.0377125	VSSIDLEIDSLSSLLDDMTK	Zyxin OS=Rattus norvegicus OX=10116 GN=Zyx PE=1 SV=1
[K].GTGDCSDEEVDGKADGADAK.[A]	G3V6P7 1xPhospho [S/T]	G3V6P7	G3V6P7 [1938-1957]	0.147533	0.0379392	GTGDCSDEEVDGKADGADAK	Myosin, heavy polypeptide 9, non-muscle OS=Rattus norvegicus OX=10116 GN=Myh9 PE=1 SV=1
[R].NPQMPQYTSPQPGSALSPR.[Q]	D4A3E3 1xPhospho [S]	D4A3E3	D4A3E3 [484-502]	0.382946	0.0379577	NPQMPQYTSPQPGSALSPR	AT-rich interaction domain 1A OS=Rattus norvegicus OX=10116 GN=Arid1a PE=1 SV=3
[R].YSEPERPSSRASHYSDQLTPR.[Q]	D3ZN76 3xPhospho [S1227;S1230;S1233]	D3ZN76	D3ZN76 [1219-1239]	0.297827	0.0381682	YSEPERPSSRASHYSDQLTPR	Protein transport protein sec16 OS=Rattus norvegicus OX=10116 GN=Sec16a PE=1 SV=1
[K].STSIDTGPTEAPSSLK.[R]	Q9WVE9 1xPhospho [T/S]	Q9WVE9	Q9WVE9 [968-983]	0.207395	0.0382477	STSIDTGPTEAPSSLK	Intersectin-1 OS=Rattus norvegicus OX=10116 GN=Itsn1 PE=1 SV=2
[R].EPAPLLSAQYETLSDSDD.[-]	A0A0G2K2B4 1xPhospho [S]	A0A0G2K2B4	A0A0G2K2B4 [2397-2414]	0.16581	0.0382595	EPAPLLSAQYETLSDSDD	Nuclear receptor corepressor 1 OS=Rattus norvegicus OX=10116 GN=Ncor1 PE=1 SV=1
[R].TSTFCGTPEFLAPEVLTDTSYTR.[A]	Q63433 1xPhospho [T/S]	Q63433	Q63433 [776-798]	0.135043	0.0383996	TSTFCGTPEFLAPEVLTDTSYTR	Serine/threonine-protein kinase N1 OS=Rattus norvegicus OX=10116 GN=Pkn1 PE=1 SV=2
[R].SGDPAPPDSPTWEAK.[K]	Q63624 1xPhospho [T522]	Q63624	Q63624 [512-526]	0.138917	0.0384586	SGDPAPPDSPTWEAK	Splicing factor, arginine/serine-rich 19 OS=Rattus norvegicus OX=10116 GN=Scaf1 PE=1 SV=2
[K].LTAEADSSSPTGILATSESK.[S]	A0MZ67 1xPhospho [T/S]	A0MZ67	A0MZ67 [486-505]	0.357566	0.0387932	LTAEADSSSPTGILATSESK	Shootin-1 OS=Rattus norvegicus OX=10116 GN=Shtn1 PE=1 SV=1
[K].EVSDDEAEEKEEKEEEK.[E]	P82995 1xPhospho [S231]	P82995	P82995 [229-245]	0.161884	0.03887	EVSDDEAEEKEEKEEEK	Heat shock protein HSP 90-alpha OS=Rattus norvegicus OX=10116 GN=Hsp90aa1 PE=1 SV=3
[K].EVSDDEAEEK.[E]	P82995 1xPhospho [S231]	P82995	P82995 [229-238]	0.348881	0.0389895	EVSDDEAEEK	Heat shock protein HSP 90-alpha OS=Rattus norvegicus OX=10116 GN=Hsp90aa1 PE=1 SV=3
[K].HSASDPGPPPVVNSSSRSSSPAK.[A]	A0A0G2JVM2 2xPhospho [S]	A0A0G2JVM2	A0A0G2JVM2 [1199-1221]	0.166178	0.0393575	HSASDPGPPPVVNSSSRSSSPAK	Uncharacterized protein OS=Rattus norvegicus OX=10116 GN=Mia3 PE=1 SV=1
[K].SDSDLLTCSPTEDTTMGSR.[S]	D4AC12 1xPhospho [S]	D4AC12	D4AC12 [617-635]	0.505713	0.0397143	SDSDLLTCSPTEDTTMGSR	Ankyrin repeat and SAM domain containing 1 (Predicted) OS=Rattus norvegicus OX=10116 GN=Anks1a PE=1 SV=1
[K].SGSMEEDVDTSPGGDYYTSPNSPTSSSR.[N]	O70188 2xPhospho [S/T/Y]	O70188	O70188 [284-311]	0.375761	0.0398654	SGSMEEDVDTSPGGDYYTSPNSPTSSSR	Nuclear factor 1 OS=Rattus norvegicus OX=10116 GN=Nfic PE=1 SV=2
[R].RNSSSSSSPSERPR.[Q]	D4A4R1 1xPhospho [S]	D4A4R1	D4A4R1 [154-167]	0.285864	0.0400085	RNSSSSSSPSERPR	EMAP-like 3 OS=Rattus norvegicus OX=10116 GN=Eml3 PE=1 SV=2
[R].SRSDIDVNAAAGAK.[A]	A0A0G2JZM8 1xPhospho [S]	A0A0G2JZM8	A0A0G2JZM8 [601-614]	0.590102	0.0401615	SRSDIDVNAAAGAK	CLIP-associating protein 2 OS=Rattus norvegicus OX=10116 GN=Clasp2 PE=1 SV=1
[R].ASVSDLSPR.[E]	Q5M7V8 1xPhospho [S243]	Q5M7V8	Q5M7V8 [237-245]	0.939963	0.0403605	ASVSDLSPR	Thyroid hormone receptor-associated protein 3 OS=Rattus norvegicus OX=10116 GN=Thrap3 PE=1 SV=1
[R].RMSSTGGQTPR.[R]	A0A0G2JWE3 1xPhospho [S665]	A0A0G2JWE3	A0A0G2JWE3 [663-673]	0.134105	0.0403899	RMSSTGGQTPR	Protein IWS1 homolog OS=Rattus norvegicus OX=10116 GN=Iws1 PE=1 SV=1
[K].SGLHRPVSTDFAQYNSYGDVSGGVR.[D]	A0A0G2JW01 1xPhospho [T/S]	A0A0G2JW01	A0A0G2JW01 [311-335]	0.110787	0.0405797	SGLHRPVSTDFAQYNSYGDVSGGVR	HP domain-containing protein OS=Rattus norvegicus OX=10116 PE=1 SV=1
[K].YSSCSTIFLDDSTVSQPNLK.[Y]	F1MA89 1xPhospho [T/Y/S]	F1MA89	F1MA89 [98-117]	0.167385	0.0407708	YSSCSTIFLDDSTVSQPNLK	Cyclin Y OS=Rattus norvegicus OX=10116 GN=Ccny PE=1 SV=2
[R].DLTHSDSESSLHTSDR.[Q]	A0A0G2K5C8 3xPhospho [S550;S552;S554]	A0A0G2K5C8	A0A0G2K5C8 [546-561]	0.10659	0.0409553	DLTHSDSESSLHTSDR	Stromal interaction molecule 1 OS=Rattus norvegicus OX=10116 GN=Stim1 PE=1 SV=1
[R].DGETLEELMKLSPEELLLR.[W]	F1LPK7 1xPhospho [S268]	F1LPK7	F1LPK7 [257-275]	0.10542	0.0409575	DGETLEELMKLSPEELLLR	Plastin 3 (T-isoform), isoform CRA_a OS=Rattus norvegicus OX=10116 GN=Pls3 PE=1 SV=2
[K].SVSIQNITGVGNDENMSNTWK.[F]	F1M3G7 1xPhospho [S]	F1M3G7	F1M3G7 [1866-1886]	0.246328	0.0410026	SVSIQNITGVGNDENMSNTWK	A-kinase anchor protein 13 OS=Rattus norvegicus OX=10116 GN=Akap13 PE=1 SV=2
[K].SSSPSSLPALGPLWTANEDGEAVEK.[E]	D3ZQJ3 2xPhospho [S]	D3ZQJ3	D3ZQJ3 [364-388]	0.202794	0.0410415	SSSPSSLPALGPLWTANEDGEAVEK	GRB10-interacting GYF protein 1 OS=Rattus norvegicus OX=10116 GN=Gigyf1 PE=1 SV=1
[R].SNSLPHSAVSNAGSKSSVMDGAIASGVSK.[F]	A0A0G2K2B7 3xPhospho [S434;S];S438	A0A0G2K2B7	A0A0G2K2B7 [432-460]	0.123462	0.0410733	SNSLPHSAVSNAGSKSSVMDGAIASGVSK	WD repeat domain 20 OS=Rattus norvegicus OX=10116 GN=Wdr20 PE=1 SV=1
[R].SAPASPTHPGLMSPR.[S]	D3ZU55 3xPhospho [S299;S303;S311]	D3ZU55	D3ZU55 [299-313]	0.474165	0.0417038	SAPASPTHPGLMSPR	Forkhead box K1 OS=Rattus norvegicus OX=10116 GN=Foxk1 PE=1 SV=2
[R].AAVQELSGSILTSEDPEER.[G]	P97887 2xPhospho [S368;S372]	P97887	P97887 [360-378]	0.0798324	0.0418029	AAVQELSGSILTSEDPEER	Presenilin-1 OS=Rattus norvegicus OX=10116 GN=Psen1 PE=1 SV=1
[R].TLSDESLCSGR.[R]	F1LYG2 1xPhospho [S1538]	F1LYG2	F1LYG2 [1536-1546]	0.363262	0.041945	TLSDESLCSGR	RCG54282 OS=Rattus norvegicus OX=10116 GN=Sipa1l3 PE=1 SV=3
[K].STPPSSAIDIDATGLDAEENDIPANHR.[S]	Q8VGC3 1xPhospho [T/S]	Q8VGC3	Q8VGC3 [214-240]	0.115003	0.0419475	STPPSSAIDIDATGLDAEENDIPANHR	Voltage-dependent L-type calcium channel subunit beta-2 OS=Rattus norvegicus OX=10116 GN=Cacnb2 PE=1 SV=2
[R].KPPPPASPGSSDSSAR.[S]	P0C5W1 1xPhospho [S683]	P0C5W1	P0C5W1 [677-692]	0.576467	0.0419955	KPPPPASPGSSDSSAR	Microtubule-associated protein 1S OS=Rattus norvegicus OX=10116 GN=Map1s PE=1 SV=1
[K].ESLKEEDESDDDNM.[-]	P18422 1xPhospho [S250]	P18422	P18422 [242-255]	0.987731	0.04239	ESLKEEDESDDDNM	Proteasome subunit alpha type-3 OS=Rattus norvegicus OX=10116 GN=Psma3 PE=1 SV=3
[K].KEESEESDEDMGFGLFD.[-]	D4A4D5 2xPhospho [S102;S105]	D4A4D5	D4A4D5 [99-115]	0.240762	0.0426683	KEESEESDEDMGFGLFD	60S acidic ribosomal protein P2 OS=Rattus norvegicus OX=10116 GN=LOC498555 PE=3 SV=1
[R].RGSLELGNSSATHLGDELK.[E]	F1M155 1xPhospho [S/T]	F1M155	F1M155 [953-971]	0.427372	0.0427002	RGSLELGNSSATHLGDELK	Supervillin OS=Rattus norvegicus OX=10116 GN=Svil PE=1 SV=3
[K].ASSVTTFTGEPNMCPR.[C]	P36201 1xPhospho [S/T]	P36201	P36201 [113-128]	0.108073	0.0428162	ASSVTTFTGEPNMCPR	Cysteine-rich protein 2 OS=Rattus norvegicus OX=10116 GN=Crip2 PE=2 SV=1
[R].QSCSGSSPR.[V]	A0A0G2K2M9 1xPhospho [S]	A0A0G2K2M9	A0A0G2K2M9 [863-871]	0.111086	0.043072	QSCSGSSPR	Serine/arginine repetitive matrix 2 OS=Rattus norvegicus OX=10116 GN=Srrm2 PE=1 SV=1
[K].QDLRAEEQLPPLLSPPSPSTPHSR.[R]	A0A0G2JUR5 1xPhospho [S123]	A0A0G2JUR5	A0A0G2JUR5 [107-130]	0.174929	0.0431216	QDLRAEEQLPPLLSPPSPSTPHSR	Myosin phosphatase Rho-interacting protein OS=Rattus norvegicus OX=10116 GN=Mprip PE=1 SV=1
[R].SSVNGEAGPVPPPR.[A]	A0A0G2K6R8 1xPhospho [S]	A0A0G2K6R8	A0A0G2K6R8 [1426-1439]	0.445122	0.043154	SSVNGEAGPVPPPR	EH domain-binding protein 1-like 1 OS=Rattus norvegicus OX=10116 GN=Ehbp1l1 PE=1 SV=1
[K].SIDTQEPLWSTEVAR.[E]	G3V8F8 1xPhospho [S/T]	G3V8F8	G3V8F8 [1166-1180]	0.502826	0.0431601	SIDTQEPLWSTEVAR	Nestin OS=Rattus norvegicus OX=10116 GN=Nes PE=1 SV=1
[R].NRSNSFSDEREFSAPSTPTGTLEFAGGEGK.[G]	A0A0G2JUA5 1xPhospho [T5365]	A0A0G2JUA5	A0A0G2JUA5 [5345-5374]	0.474033	0.0435232	NRSNSFSDEREFSAPSTPTGTLEFAGGEGK	AHNAK nucleoprotein OS=Rattus norvegicus OX=10116 GN=Ahnak PE=1 SV=1
[R].EGITPWASFK.[K]	Q5QD51 1xPhospho [S599]	Q5QD51	Q5QD51 [592-601]	0.129946	0.0436333	EGITPWASFK	A-kinase anchor protein 12 OS=Rattus norvegicus OX=10116 GN=Akap12 PE=1 SV=1
[R].LQRPKEESSEDENEVSNILR.[S]	F1M7Q7 2xPhospho [S1014;S1015]	F1M7Q7	F1M7Q7 [1007-1026]	0.27563	0.0437338	LQRPKEESSEDENEVSNILR	Ubiquitinyl hydrolase 1 OS=Rattus norvegicus OX=10116 GN=Otud4 PE=1 SV=2
[R].TISNPEVVMK.[R]	O35889 1xPhospho [T/S]	O35889	O35889 [214-223]	0.643384	0.0439748	TISNPEVVMK	Afadin OS=Rattus norvegicus OX=10116 GN=Afdn PE=1 SV=1
[R].GSPGALSSDSELPENPYSQVK.[G]	D4A4X4 2xPhospho [S90;S]	D4A4X4	D4A4X4 [84-104]	0.159093	0.0443859	GSPGALSSDSELPENPYSQVK	Cingulin OS=Rattus norvegicus OX=10116 GN=Cgn PE=1 SV=2
[R].QLAELETEDGLRESP.[-]	Q5XIN4 1xPhospho [S548]	Q5XIN4	Q5XIN4 [535-549]	0.447923	0.0444201	QLAELETEDGLRESP	Myotubularin-related protein 9 OS=Rattus norvegicus OX=10116 GN=Mtmr9 PE=1 SV=1
[K].ENSMEEPEEMDSQDAETTNTTEPMDHS.[-]	Q8CF97 1xPhospho [S1197]	Q8CF97	Q8CF97 [1195-1221]	0.209037	0.0447274	ENSMEEPEEMDSQDAETTNTTEPMDHS	Deubiquitinating protein VCPIP1 OS=Rattus norvegicus OX=10116 GN=Vcpip1 PE=1 SV=2
[K].DSSLPPEPAGFPAHR.[V]	D4AE06 1xPhospho [S]	D4AE06	D4AE06 [999-1013]	0.398865	0.0448012	DSSLPPEPAGFPAHR	Peptidylprolyl isomerase OS=Rattus norvegicus OX=10116 GN=Fkbp15 PE=1 SV=3
[R].YAPSYTPSAPMDTNLLSNIQK.[L]	F1M4I4 2xPhospho [S/Y]	F1M4I4	F1M4I4 [659-679]	0.471345	0.0448388	YAPSYTPSAPMDTNLLSNIQK	Vacuolar protein sorting-associated protein 51 homolog OS=Rattus norvegicus OX=10116 GN=Vps51 PE=1 SV=2
[K].YLSFTPPEK.[D]	Q64303 1xPhospho [S141]	Q64303	Q64303 [139-147]	0.671699	0.0448546	YLSFTPPEK	Serine/threonine-protein kinase PAK 2 OS=Rattus norvegicus OX=10116 GN=Pak2 PE=1 SV=1
[R].GLLYDSDEEDEERPARK.[R]	D3ZP96 1xPhospho [Y138]	D3ZP96	D3ZP96 [135-151]	0.14547	0.0448765	GLLYDSDEEDEERPARK	DNA replication licensing factor MCM2 OS=Rattus norvegicus OX=10116 GN=Mcm2 PE=1 SV=2
[K].TDDVSEKTSLADQEEVR.[T]	D3ZJK8 1xPhospho [T/S]	D3ZJK8	D3ZJK8 [5-21]	0.25012	0.0449021	TDDVSEKTSLADQEEVR	PhoLip_ATPase_N domain-containing protein OS=Rattus norvegicus OX=10116 PE=1 SV=3
[K].AEKPSALNSEEEAHEQSTEQDK.[T]	G3V7X5 2xPhospho [S68;S76]	G3V7X5	G3V7X5 [60-81]	0.246733	0.0449506	AEKPSALNSEEEAHEQSTEQDK	SPARC-like 1 (Mast9, hevin), isoform CRA_a OS=Rattus norvegicus OX=10116 GN=Sparcl1 PE=1 SV=1
[K].SQIDVALSQDSTYQGER.[A]	A0A0U1RS25 2xPhospho [S1102;S1105]	A0A0U1RS25	A0A0U1RS25 [1095-1111]	0.410123	0.0450523	SQIDVALSQDSTYQGER	UPF1, RNA helicase and ATPase OS=Rattus norvegicus OX=10116 GN=Upf1 PE=1 SV=1
[R].TDSIGEK.[L]	D3ZCG3 1xPhospho [S1211]	D3ZCG3	D3ZCG3 [1209-1215]	0.193788	0.0453998	TDSIGEK	Protein MON2 homolog OS=Rattus norvegicus OX=10116 GN=Mon2 PE=1 SV=3
[K].VLEIPDRDSEEELEHVIEQIAYR.[D]	F8WFT7 1xPhospho [S18]	F8WFT7	F8WFT7 [10-32]	0.0800498	0.0455228	VLEIPDRDSEEELEHVIEQIAYR	Anion exchange protein OS=Rattus norvegicus OX=10116 GN=Slc4a1 PE=1 SV=1
[R].GQGSEPAAIAGGQVGPETPRPPPSPPETR.[S]	A0A0G2K6R8 1xPhospho [T/S]	A0A0G2K6R8	A0A0G2K6R8 [261-289]	0.456585	0.0456251	GQGSEPAAIAGGQVGPETPRPPPSPPETR	EH domain-binding protein 1-like 1 OS=Rattus norvegicus OX=10116 GN=Ehbp1l1 PE=1 SV=1
[K].LPMGSQCSVDLESTSGEK.[D]	A0A0G2K1L0 1xPhospho [S/T]	A0A0G2K1L0	A0A0G2K1L0 [58-75]	0.670097	0.0458051	LPMGSQCSVDLESTSGEK	Tenascin C OS=Rattus norvegicus OX=10116 GN=Tnc PE=1 SV=1
[K].KLPSESDLLEGEVTDEDEEAEMSR.[R]	Q62688 1xPhospho [T557]	Q62688	Q62688 [544-567]	0.463302	0.0459154	KLPSESDLLEGEVTDEDEEAEMSR	Inactive phospholipase C-like protein 1 OS=Rattus norvegicus OX=10116 GN=Plcl1 PE=1 SV=1
[K].QSAGPNSPTGGGGGGGSGGTR.[M]	A0A0G2K9R0 2xPhospho [S48;S53]	A0A0G2K9R0	A0A0G2K9R0 [47-67]	0.228669	0.0460191	QSAGPNSPTGGGGGGGSGGTR	Zinc finger, SWIM-type-containing 8 OS=Rattus norvegicus OX=10116 GN=Zswim8 PE=1 SV=1
[R].KVELSESEEDK.[G]	A0A0G2K4F6 2xPhospho [S461;B2RYB3 2xPhospho [S461;S463]	A0A0G2K4F6	A0A0G2K4F6 [457-467]	0.195851	0.046128	KVELSESEEDK	Serine and arginine repetitive matrix 1 OS=Rattus norvegicus OX=10116 GN=Srrm1 PE=1 SV=1
[K].TYETPPPSPGLDPTFSNQPVPPDAVR.[M]	D3ZAA9 1xPhospho [T/Y/S]	D3ZAA9	D3ZAA9 [114-139]	0.389336	0.046296	TYETPPPSPGLDPTFSNQPVPPDAVR	MAGUK p55 subfamily member 2 OS=Rattus norvegicus OX=10116 GN=Mpp2 PE=1 SV=2
[K].EEEEGISQESSEEEQ.[-]	Q8K585 2xPhospho [S102;S103]	Q8K585	Q8K585 [93-107]	0.135654	0.046345	EEEEGISQESSEEEQ	High mobility group protein HMG-I/HMG-Y OS=Rattus norvegicus OX=10116 GN=Hmga1 PE=1 SV=3
[R].FSTYSQSPPDTPSLR.[E]	A0A0G2JVR9 1xPhospho [S361]	A0A0G2JVR9	A0A0G2JVR9 [355-369]	0.279796	0.046757	FSTYSQSPPDTPSLR	Rho family-interacting cell polarization regulator 1 OS=Rattus norvegicus OX=10116 GN=Ripor1 PE=1 SV=1
[R].QHSGDHESLMNVPSDK.[E]	Q9JM80 1xPhospho [S57]	Q9JM80	Q9JM80 [50-65]	0.161837	0.0468589	QHSGDHESLMNVPSDK	Phosphoprotein associated with glycosphingolipid-enriched microdomains 1 OS=Rattus norvegicus OX=10116 GN=Pag1 PE=1 SV=1
[R].RQQYSDQEYHSSTEK.[L]	Q3ZB99 3xPhospho [S404;S410;S411]	Q3ZB99	Q3ZB99 [400-414]	0.936944	0.047178	RQQYSDQEYHSSTEK	Tight junction protein 2 OS=Rattus norvegicus OX=10116 GN=Tjp2 PE=1 SV=1
[R].SFSMHDLTAIQGDEPVGHRPYQTLPEAK.[R]	D4A0H1 1xPhospho [S]	D4A0H1	D4A0H1 [150-177]	0.273662	0.0471973	SFSMHDLTAIQGDEPVGHRPYQTLPEAK	Receptor expression-enhancing protein OS=Rattus norvegicus OX=10116 GN=Reep3 PE=1 SV=2
[K].LPPTFFCGVCSDTDEDNGNGEDFQSELRK.[V]	M0R3M4 2xPhospho [S2611;S2625]	M0R3M4	M0R3M4 [2601-2629]	0.235517	0.0472945	LPPTFFCGVCSDTDEDNGNGEDFQSELRK	RAN-binding protein 2 OS=Rattus norvegicus OX=10116 GN=Ranbp2 PE=1 SV=1
[R].ASSLGEIDDSSELR.[VT]	F1LPA4 1xPhospho [S582]	F1LPA4	F1LPA4 [580-593]	0.695875	0.0475839	ASSLGEIDDSSELR	Protein kinase C OS=Rattus norvegicus OX=10116 GN=Pkn2 PE=1 SV=1
[R].NRPLSDEELDAMFPEGYK.[V]	G3V7T6 1xPhospho [S400]	G3V7T6	G3V7T6 [396-413]	0.645443	0.0475875	NRPLSDEELDAMFPEGYK	Splicing factor 3b, subunit 1 OS=Rattus norvegicus OX=10116 GN=Sf3b1 PE=1 SV=1
[R].LEVTSDSEDASEVPEWLR.[E]	A0A0G2K8Z9 1xPhospho [S/T]	A0A0G2K8Z9	A0A0G2K8Z9 [1701-1718]	0.323487	0.0478171	LEVTSDSEDASEVPEWLR	Kinesin family member 13B OS=Rattus norvegicus OX=10116 GN=Kif13b PE=1 SV=1
[K].SGYHDDSDEDLLE.[-]	O54861 1xPhospho [S819]	O54861	O54861 [813-825]	0.276319	0.0479345	SGYHDDSDEDLLE	Sortilin OS=Rattus norvegicus OX=10116 GN=Sort1 PE=1 SV=3
[K].ASSQDSKSPLGLYCEQNPVESSVCPSNSR.[D]	F1M8E5 1xPhospho [Y568]	F1M8E5	F1M8E5 [556-584]	0.253982	0.0481035	ASSQDSKSPLGLYCEQNPVESSVCPSNSR	Nuclear receptor coactivator OS=Rattus norvegicus OX=10116 GN=Ncoa3 PE=1 SV=3
[K].RSSGLISELPSEEGR.[R]	A0A0G2JXG7 1xPhospho [S]	A0A0G2JXG7	A0A0G2JXG7 [970-984]	0.212847	0.0484815	RSSGLISELPSEEGR	Capping protein regulator and myosin 1 linker 1 OS=Rattus norvegicus OX=10116 GN=Carmil1 PE=1 SV=1
[R].GATVLPANTPGSTGSGK.[E]	D4A9D8 1xPhospho [S213]	D4A9D8	D4A9D8 [199-215]	0.533725	0.0486175	GATVLPANTPGSTGSGK	Oxysterol-binding protein OS=Rattus norvegicus OX=10116 GN=Osbp PE=1 SV=2
[R].QNSTGQSQIR.[K]	A0A0G2JTA7 1xPhospho [S1004]	A0A0G2JTA7	A0A0G2JTA7 [1002-1011]	0.249094	0.0486506	QNSTGQSQIR	RAS protein activator-like 2 OS=Rattus norvegicus OX=10116 GN=Rasal2 PE=1 SV=1
[R].VGLSPDSPAGDRNSVGSEGSVGSIR.[S]	D4A9T0 1xPhospho [S]	D4A9T0	D4A9T0 [390-414]	0.813914	0.0486987	VGLSPDSPAGDRNSVGSEGSVGSIR	Cask-interacting protein 2 OS=Rattus norvegicus OX=10116 GN=Caskin2 PE=1 SV=1
[K].RLSIDSSLPSGFTSPADELPPTR.[I]	F1LU96 1xPhospho [S]	F1LU96	F1LU96 [317-339]	0.166092	0.0487404	RLSIDSSLPSGFTSPADELPPTR	NCK-associated protein 5 OS=Rattus norvegicus OX=10116 GN=Nckap5 PE=4 SV=3
[K].LDSSDPFK.[L]	E9PSY8 1xPhospho [S]	E9PSY8	E9PSY8 [795-802]	0.162469	0.0487453	LDSSDPFK	Epidermal growth factor receptor pathway substrate 15 OS=Rattus norvegicus OX=10116 GN=Eps15 PE=1 SV=2
[K].DSSSSSSSSSSDSDSDGEEHGSDIGPR.[V]	G3V644 3xPhospho [S]	G3V644	G3V644 [140-166]	0.113205	0.0488129	DSSSSSSSSSSDSDSDGEEHGSDIGPR	Complex I-9kD OS=Rattus norvegicus OX=10116 GN=Ndufv3 PE=1 SV=1
[R].MLSSSFEDDPFFADSFLAHR.[E]	D3ZCQ9 1xPhospho [S]	D3ZCQ9	D3ZCQ9 [4-23]	0.0889272	0.0489458	MLSSSFEDDPFFADSFLAHR	Myeloid leukemia factor 1 OS=Rattus norvegicus OX=10116 GN=Mlf1 PE=1 SV=1
[K].TEETPSQLDQDTQVQDMDEGSDDEEEGQK.[V]	D3ZQM0 1xPhospho [S357]	D3ZQM0	D3ZQM0 [337-365]	0.462469	0.0491112	TEETPSQLDQDTQVQDMDEGSDDEEEGQK	Splicing factor 3a, subunit 1 OS=Rattus norvegicus OX=10116 GN=Sf3a1 PE=1 SV=1
[K].VSPLSFGRK.[K]	Q66H98 1xPhospho [S292]	Q66H98	Q66H98 [291-299]	0.154561	0.0492221	VSPLSFGRK	Caveolae-associated protein 2 OS=Rattus norvegicus OX=10116 GN=Cavin2 PE=1 SV=3
[K].TTCSSSEEDDCISLSK.[A]	Q5XII9 1xPhospho [S231]	Q5XII9	Q5XII9 [217-232]	0.266839	0.0492294	TTCSSSEEDDCISLSK	Mitochondrial fission regulator 1-like OS=Rattus norvegicus OX=10116 GN=Mtfr1l PE=1 SV=1
[R].VPSSDEEVVEEPQSR.[R]	D3ZF26 2xPhospho [S1596;S1597]	D3ZF26	D3ZF26 [1594-1608]	0.71848	0.0494059	VPSSDEEVVEEPQSR	Tankyrase 1-binding protein 1 OS=Rattus norvegicus OX=10116 GN=Tnks1bp1 PE=1 SV=1
[R].ISVYYNEATGGK.[Y]	P69897 1xPhospho [T55]	P69897	P69897 [47-58]	0.210792	0.0494612	ISVYYNEATGGK	Tubulin beta-5 chain OS=Rattus norvegicus OX=10116 GN=Tubb5 PE=1 SV=1
[K].LEPDQVSPR.[G]	F1M3G7 1xPhospho [S765]	F1M3G7	F1M3G7 [759-767]	0.724211	0.0498096	LEPDQVSPR	A-kinase anchor protein 13 OS=Rattus norvegicus OX=10116 GN=Akap13 PE=1 SV=2
[R].GSPHYFSPFRPY.[-]	Q5PPI1 2xPhospho [S211;S216]	Q5PPI1	Q5PPI1 [210-221]	0.323023	0.0501297	GSPHYFSPFRPY	Serine/arginine-rich splicing factor 9 OS=Rattus norvegicus OX=10116 GN=Srsf9 PE=1 SV=1
[K].YAEISSDEDNDSDEAFESSRK.[R]	A0A0G2K0J4 3xPhospho [S1083;S1084;S1090]	A0A0G2K0J4	A0A0G2K0J4 [1079-1099]	0.729875	0.0502226	YAEISSDEDNDSDEAFESSRK	Nipped-B protein OS=Rattus norvegicus OX=10116 GN=Nipbl PE=1 SV=1
[K].AENAEGQTPAIGPDGEPLDETSQMSDLPVK.[V]	G3V790 1xPhospho [S]	G3V790	G3V790 [589-618]	0.495503	0.050563	AENAEGQTPAIGPDGEPLDETSQMSDLPVK	Transcription activator BRG1 OS=Rattus norvegicus OX=10116 GN=Smarca4 PE=1 SV=2
[R].TLSQSSESGTLPSGPPGHTMEVSC.[-]	A0A0G2JSV0 2xPhospho [S352;S]	A0A0G2JSV0	A0A0G2JSV0 [348-371]	0.142571	0.0506307	TLSQSSESGTLPSGPPGHTMEVSC	Protein NDRG2 OS=Rattus norvegicus OX=10116 GN=Ndrg2 PE=1 SV=1
[K].RNSLPQIPTLNLESR.[R]	P70600 1xPhospho [S375]	P70600	P70600 [373-387]	0.16015	0.0507919	RNSLPQIPTLNLESR	Protein-tyrosine kinase 2-beta OS=Rattus norvegicus OX=10116 GN=Ptk2b PE=1 SV=1
[R].ADGGTGDNSPSPSSSLPSPLSDPR.[R]	Q496Z1 2xPhospho [S604;S606]	Q496Z1	Q496Z1 [594-617]	0.203239	0.0508556	ADGGTGDNSPSPSSSLPSPLSDPR	BICD cargo adaptor 2 OS=Rattus norvegicus OX=10116 GN=Bicd2 PE=1 SV=1
[R].APGESSAISMGIVSVSSPDVSSVSELTNK.[E]	D3ZLS5 1xPhospho [S]	D3ZLS5	D3ZLS5 [1472-1500]	0.265897	0.050992	APGESSAISMGIVSVSSPDVSSVSELTNK	HECT-type E3 ubiquitin transferase OS=Rattus norvegicus OX=10116 GN=Hectd1 PE=1 SV=3
[R].AVDQDDDENSEEDEMDSGTMVR.[A]	D4A648 1xPhospho [S320]	D4A648	D4A648 [311-332]	0.303142	0.0510771	AVDQDDDENSEEDEMDSGTMVR	Non-specific serine/threonine protein kinase OS=Rattus norvegicus OX=10116 GN=Stk4 PE=1 SV=1
[R].YRSPYSGPK.[F]	Q5BJP4 1xPhospho [S97]	Q5BJP4	Q5BJP4 [95-103]	0.466666	0.0511376	YRSPYSGPK	RNA binding motif protein 39 OS=Rattus norvegicus OX=10116 GN=Rbm39 PE=1 SV=1
[R].AHGSFSHVR.[D]	A0A0G2K6R8 1xPhospho [S1443]	A0A0G2K6R8	A0A0G2K6R8 [1440-1448]	0.209738	0.051316	AHGSFSHVR	EH domain-binding protein 1-like 1 OS=Rattus norvegicus OX=10116 GN=Ehbp1l1 PE=1 SV=1
[K].KSPVGKSPPATGSAYGSSQK.[E]	Q5M7V8 2xPhospho [S315;S320]	Q5M7V8	Q5M7V8 [314-333]	0.322064	0.0513455	KSPVGKSPPATGSAYGSSQK	Thyroid hormone receptor-associated protein 3 OS=Rattus norvegicus OX=10116 GN=Thrap3 PE=1 SV=1
[K].DDEPSGWEEPSPQSISR.[K]	F1LV37 1xPhospho [S]	F1LV37	F1LV37 [903-919]	0.340549	0.0513942	DDEPSGWEEPSPQSISR	Trinucleotide repeat-containing adaptor 6B OS=Rattus norvegicus OX=10116 GN=Tnrc6b PE=1 SV=2
[K].DSSQTPAVPAPDLEPIPSTSR.[S]	A0A0G2K2Y8 1xPhospho [S/T]	A0A0G2K2Y8	A0A0G2K2Y8 [1584-1604]	0.27309	0.0514705	DSSQTPAVPAPDLEPIPSTSR	Multiple PDZ domain protein OS=Rattus norvegicus OX=10116 GN=Mpdz PE=1 SV=1
[R].TTPTMSEESPLDLTGK.[V]	F1LYG2 1xPhospho [T]	F1LYG2	F1LYG2 [1697-1712]	0.253534	0.0518508	TTPTMSEESPLDLTGK	RCG54282 OS=Rattus norvegicus OX=10116 GN=Sipa1l3 PE=1 SV=3
[K].KGDVEGSQSQDEGEGSGESER.[G]	D4A1B9 1xPhospho [S1067]	D4A1B9	D4A1B9 [1059-1079]	0.624295	0.0518769	KGDVEGSQSQDEGEGSGESER	Structural maintenance of chromosomes protein OS=Rattus norvegicus OX=10116 GN=Smc3 PE=1 SV=1
[R].SSHQELR.[R]	A0A0G2JXT9 1xPhospho [S]	A0A0G2JXT9	A0A0G2JXT9 [922-928]	0.336454	0.0518931	SSHQELR	Rho guanine nucleotide exchange factor 17 OS=Rattus norvegicus OX=10116 GN=Arhgef17 PE=1 SV=1
[R].NVSTDSAENEEK.[S]	E9PSJ4 1xPhospho [S318]	E9PSJ4	E9PSJ4 [313-324]	1.33038	0.0526266	NVSTDSAENEEK	Sperm-associated antigen 9 OS=Rattus norvegicus OX=10116 GN=Spag9 PE=1 SV=2
[R].EQESSGEEDNDLSPEEREK.[K]	P50411 2xPhospho [S122;S]	P50411	P50411 [118-136]	0.493747	0.0527326	EQESSGEEDNDLSPEEREK	Protein phosphatase inhibitor 2 OS=Rattus norvegicus OX=10116 GN=Ppp1r2 PE=1 SV=2
[R].NSQELSLPQDLEEDAQLSDK.[G]	Q9EPY0 1xPhospho [S451]	Q9EPY0	Q9EPY0 [434-453]	0.154385	0.0527338	NSQELSLPQDLEEDAQLSDK	Caspase recruitment domain-containing protein 9 OS=Rattus norvegicus OX=10116 GN=Card9 PE=1 SV=1
[R].DRSPSPLRGNVVPSPLPTR.[R]	Q9WU49 2xPhospho [S30;S32]	Q9WU49	Q9WU49 [28-46]	0.176747	0.0527607	DRSPSPLRGNVVPSPLPTR	Calcium-regulated heat stable protein 1 OS=Rattus norvegicus OX=10116 GN=Carhsp1 PE=1 SV=1
[R].LGIAVIHGEAQDAESDLVDGRHSPPMVR.[S]	O08618 1xPhospho [S227]	O08618	O08618 [205-232]	0.397908	0.0529667	LGIAVIHGEAQDAESDLVDGRHSPPMVR	Phosphoribosyl pyrophosphate synthase-associated protein 2 OS=Rattus norvegicus OX=10116 GN=Prpsap2 PE=1 SV=1
[K].GVLADRESPEQPFVVLNK.[K]	Q9EPY0 1xPhospho [S461]	Q9EPY0	Q9EPY0 [454-471]	0.261118	0.053611	GVLADRESPEQPFVVLNK	Caspase recruitment domain-containing protein 9 OS=Rattus norvegicus OX=10116 GN=Card9 PE=1 SV=1
[R].TGEPSPPHDILHEPPDIVSDDEK.[D]	A0A0G2K694 1xPhospho [S62]	A0A0G2K694	A0A0G2K694 [44-66]	0.251002	0.0536767	TGEPSPPHDILHEPPDIVSDDEK	RalA-binding protein 1 OS=Rattus norvegicus OX=10116 GN=Ralbp1 PE=1 SV=1
[K].RVCSSGLTDSLFILK.[E]	D3Z8F6 1xPhospho [S630]	D3Z8F6	D3Z8F6 [627-641]	0.0921694	0.0538046	RVCSSGLTDSLFILK	DENN domain-containing 1B OS=Rattus norvegicus OX=10116 GN=Dennd1b PE=1 SV=3
[R].QTPQAPQSPR.[R]	F1MA98 1xPhospho [S2070]	F1MA98	F1MA98 [2063-2072]	0.943717	0.0538387	QTPQAPQSPR	Nucleoprotein TPR OS=Rattus norvegicus OX=10116 GN=Tpr PE=1 SV=1
[K].TDSTESSGAQSPK.[R]	A0A0G2K8G0 1xPhospho [S2847]	A0A0G2K8G0	A0A0G2K8G0 [2837-2849]	0.312697	0.0539784	TDSTESSGAQSPK	Adenomatous polyposis coli protein OS=Rattus norvegicus OX=10116 GN=Apc PE=1 SV=1
[R].TTSPVIALQNGLSEDEALQR.[A]	Q4KLG9 1xPhospho [S/T]	Q4KLG9	Q4KLG9 [185-204]	0.0958835	0.0540688	TTSPVIALQNGLSEDEALQR	AN1-type zinc finger protein 2B OS=Rattus norvegicus OX=10116 GN=Zfand2b PE=1 SV=1
[R].GAGQQQSQEMMEVDRRVESEESGDEEGK.[K]	Q5HZV9 2xPhospho [S24;S27]	Q5HZV9	Q5HZV9 [6-33]	0.49971	0.0542389	GAGQQQSQEMMEVDRRVESEESGDEEGK	Protein phosphatase 1 regulatory subunit 7 OS=Rattus norvegicus OX=10116 GN=Ppp1r7 PE=1 SV=1
[R].TYDHPYFEPQYGSPAEEDDDEQGESYTPR.[F]	A0A0G2KA27 1xPhospho [S778]	A0A0G2KA27	A0A0G2KA27 [766-794]	0.081854	0.0545493	TYDHPYFEPQYGSPAEEDDDEQGESYTPR	MAP kinase-activating death domain protein OS=Rattus norvegicus OX=10116 GN=Madd PE=1 SV=1
[R].QSPSPSTRPIR.[R]	A0A0G2K4F6 2xPhospho [S730;B2RYB3 2xPhospho [S716;S718];S732]	A0A0G2K4F6	A0A0G2K4F6 [729-739]	0.208397	0.0548897	QSPSPSTRPIR	Serine and arginine repetitive matrix 1 OS=Rattus norvegicus OX=10116 GN=Srrm1 PE=1 SV=1
[K].SASNLTELQGDR.[Q]	D3ZWB4 1xPhospho [S240]	D3ZWB4	D3ZWB4 [240-251]	0.246059	0.0548948	SASNLTELQGDR	Spermatogenesis-associated 13 OS=Rattus norvegicus OX=10116 GN=Spata13 PE=1 SV=3
[R].RPSVDSEALGSTSPDR.[V]	A0A0G2JXT9 1xPhospho [S142]	A0A0G2JXT9	A0A0G2JXT9 [140-155]	0.428641	0.0550348	RPSVDSEALGSTSPDR	Rho guanine nucleotide exchange factor 17 OS=Rattus norvegicus OX=10116 GN=Arhgef17 PE=1 SV=1
[R].FRRSETPPHWR.[Q]	G3V6Y9 2xPhospho [S354;T356]	G3V6Y9	G3V6Y9 [351-361]	0.423855	0.0554401	FRRSETPPHWR	Peptidyl-prolyl cis-trans isomerase G OS=Rattus norvegicus OX=10116 GN=Ppig PE=1 SV=1
[R].GGSSGEELEDEEPVK.[K]	Q925G1 2xPhospho [S366;S367]	Q925G1	Q925G1 [364-378]	1.25848	0.0554489	GGSSGEELEDEEPVK	Hepatoma-derived growth factor-related protein 2 OS=Rattus norvegicus OX=10116 GN=Hdgfl2 PE=1 SV=2
[K].GGSVQVLEDQELTCQPEPLVVK.[G]	F1LRJ9 1xPhospho [S384]	F1LRJ9	F1LRJ9 [382-403]	0.278163	0.0554816	GGSVQVLEDQELTCQPEPLVVK	Methanethiol oxidase OS=Rattus norvegicus OX=10116 GN=Selenbp1 PE=1 SV=2
[R].QPSDSSVDK.[F]	G3V9P7 1xPhospho [S621]	G3V9P7	G3V9P7 [619-627]	0.333915	0.0555918	QPSDSSVDK	Huntingtin OS=Rattus norvegicus OX=10116 GN=Htt PE=1 SV=1
[K].ENRQSIINPDWNFEK.[M]	A0A0G2K6U1 1xPhospho [S207]	A0A0G2K6U1	A0A0G2K6U1 [203-217]	0.277761	0.0557814	ENRQSIINPDWNFEK	Vesicle-fusing ATPase OS=Rattus norvegicus OX=10116 GN=Nsf PE=1 SV=1
[R].SSGSPYGGGYGSGGGSGGYGSR.[R]	Q6URK4 1xPhospho [Y/S]	Q6URK4	Q6URK4 [356-377]	0.689979	0.0560261	SSGSPYGGGYGSGGGSGGYGSR	Heterogeneous nuclear ribonucleoprotein A3 OS=Rattus norvegicus OX=10116 GN=Hnrnpa3 PE=1 SV=1
[R].TASPPPPPK.[R]	A0A0G2K4F6 1xPhospho [S/T];B2RYB3 1xPhospho [S/T]	A0A0G2K4F6	A0A0G2K4F6 [632-640]	0.708835	0.0562809	TASPPPPPK	Serine and arginine repetitive matrix 1 OS=Rattus norvegicus OX=10116 GN=Srrm1 PE=1 SV=1
[K].NVRSDVSDQEEDEESERCPVSINLSK.[A]	A0A0G2K0X1 3xPhospho [S1868;S1871;S1879]	A0A0G2K0X1	A0A0G2K0X1 [1865-1890]	0.675449	0.0563493	NVRSDVSDQEEDEESERCPVSINLSK	Pericentriolar material 1 OS=Rattus norvegicus OX=10116 GN=Pcm1 PE=1 SV=1
[K].SEQPLSQVLPTLSPEHK.[E]	A0A0G2K2M9 1xPhospho [S/T]	A0A0G2K2M9	A0A0G2K2M9 [1206-1222]	3.01022	0.0564084	SEQPLSQVLPTLSPEHK	Serine/arginine repetitive matrix 2 OS=Rattus norvegicus OX=10116 GN=Srrm2 PE=1 SV=1
[R].LEVTSDSEDASEVPEWLREGEYVVVGTNK.[T]	A0A0G2K8Z9 1xPhospho [T/S]	A0A0G2K8Z9	A0A0G2K8Z9 [1701-1729]	0.116149	0.0564511	LEVTSDSEDASEVPEWLREGEYVVVGTNK	Kinesin family member 13B OS=Rattus norvegicus OX=10116 GN=Kif13b PE=1 SV=1
[K].SPSPVELDPFGDSSPSCK.[Q]	Q4V882 1xPhospho [S]	Q4V882	Q4V882 [417-434]	0.527278	0.0564517	SPSPVELDPFGDSSPSCK	Epsin-3 OS=Rattus norvegicus OX=10116 GN=Epn3 PE=1 SV=1
[R].LIRPEYAWIVQPASGAVSDRPGASPK.[R]	D3ZBL6 1xPhospho [S1101]	D3ZBL6	D3ZBL6 [1078-1103]	0.275411	0.0564858	LIRPEYAWIVQPASGAVSDRPGASPK	Nucleoporin 160 OS=Rattus norvegicus OX=10116 GN=Nup160 PE=1 SV=3
[K].VEAKEESEESDEDMGFGLFD.[-]	P19945 2xPhospho [S304;S307]	P19945	P19945 [298-317]	0.622514	0.0569164	VEAKEESEESDEDMGFGLFD	60S acidic ribosomal protein P0 OS=Rattus norvegicus OX=10116 GN=Rplp0 PE=1 SV=2
[R].YFDEEFTAQMITITPPDQDDSMECVDSER.[R]	P47196 1xPhospho [T450]	P47196	P47196 [437-465]	0.189837	0.0569173	YFDEEFTAQMITITPPDQDDSMECVDSER	RAC-alpha serine/threonine-protein kinase OS=Rattus norvegicus OX=10116 GN=Akt1 PE=1 SV=1
[R].ALLDSSENCDRLSSPPGLFGAFSIR.[G]	A0A0G2JTD1 1xPhospho [S909]	A0A0G2JTD1	A0A0G2JTD1 [896-920]	0.244078	0.0571219	ALLDSSENCDRLSSPPGLFGAFSIR	Regulation of nuclear pre-mRNA domain-containing 2 OS=Rattus norvegicus OX=10116 GN=Rprd2 PE=1 SV=1
[truncated: 2,868 more rows]
